# Supplementary material for: Identifying Tissue- and Cohort-Specific RNA Regulatory Modules in Cancer Cells Using Multitask Learning
Source: Cancers (Basel). 2022 Oct 9;14(19):4939. doi: 10.3390/cancers14194939 (PMC9563725; doi:10.3390/cancers14194939)
Supplement: Supplementary file 1 [file cancers-14-04939-s001.zip]

Archive with 10 entries (9 files):
- Supplementary/
- __MACOSX/._Supplementary
- Supplementary/SupplementaryTableS1(Selected_list).xlsx
- __MACOSX/Supplementary/._SupplementaryTableS1(Selected_list).xlsx
- Supplementary/SupplementaryTableS4(validated_TF-mRNAs).xlsx
- __MACOSX/Supplementary/._SupplementaryTableS4(validated_TF-mRNAs).xlsx
- Supplementary/SupplementaryTableS3(validated_miRNA-mRNA interactions).csv
- __MACOSX/Supplementary/._SupplementaryTableS3(validated_miRNA-mRNA interactions).csv
- Supplementary/SupplementaryTableS2(validated_miRNA_list).csv
- __MACOSX/Supplementary/._SupplementaryTableS2(validated_miRNA_list).csv
