# Supplementary material for: Identifying Tissue- and Cohort-Specific RNA Regulatory Modules in Cancer Cells Using Multitask Learning
Source: Cancers (Basel). 2022 Oct 9;14(19):4939. doi: 10.3390/cancers14194939 (PMC9563725; doi:10.3390/cancers14194939)
Supplement: Supplementary file 1 [file cancers-14-04939-s001.zip › Supplementary/SupplementaryTableS1(Selected_list).xlsx]

## Sheet: DLBC
Module #1		Module #2		Module #3
miRNA	mRNA	miRNA	mRNA	miRNA	mRNA
hsa-mir-1273h	SLC10A7	hsa-mir-664a	KCNJ1	hsa-mir-139	ADAMTS4
hsa-mir-196a-1	MT-ATP8	hsa-mir-3150b	SYTL4	hsa-let-7a-3	GNA15
hsa-mir-4521	MT-ND4L	hsa-mir-340	RASL11A	hsa-mir-223	TTC39A
hsa-mir-4473	PIP4K2C	hsa-mir-664b	PLEKHF2	hsa-let-7a-2	DNMBP
hsa-mir-3130-2	EMG1	hsa-mir-4746	SPRED2	hsa-let-7a-1	TMEM158
hsa-mir-33b	NDUFA9	hsa-mir-151a	DAAM1	hsa-mir-320c-1	SLC41A2
hsa-mir-196a-2	ALS2	hsa-mir-582	TMED8	hsa-mir-140	SPHK1
hsa-mir-3173	ARHGAP5	hsa-mir-151b	DNAJC10	hsa-let-7g	SSC4D
hsa-mir-885	SMARCAD1	hsa-mir-196a-1	TNKS	hsa-mir-3614	CD163L1
hsa-mir-4645	NDUFA11	hsa-mir-6802	MAML3	hsa-let-7f-2	CDCP1
hsa-mir-223	C2orf69	hsa-mir-301a	PDK3	hsa-mir-15a	AMZ1
hsa-mir-326	RAB2B	hsa-mir-576	RMDN1	hsa-mir-16-1	CYB561
hsa-mir-6803	HIATL1	hsa-mir-4742	PCDHGA6	hsa-let-7f-1	SLC40A1
hsa-mir-20b	DNAJC17	hsa-mir-616	STAMBPL1	hsa-mir-16-2	PDK4
hsa-mir-6502	ZNF567	hsa-mir-6511b-2	SLC38A5	hsa-let-7d	TMEM217
hsa-mir-3136	STXBP4	hsa-mir-210	PTK2B	hsa-mir-128-2	COL24A1
hsa-mir-190b	TULP3	hsa-mir-6842	RILPL2	hsa-mir-128-1	ADA
hsa-mir-3909	SLAIN2	hsa-mir-589	ASB13	hsa-mir-450a-1	PLAU
hsa-mir-335	RAB5B	hsa-mir-100	IL12A	hsa-mir-4791	TGFB2
hsa-mir-3130-1	PSMB3	hsa-mir-4677	ZFAND4	hsa-mir-21	APCDD1
hsa-mir-33a	SUZ12	hsa-mir-511	TGIF1	hsa-mir-503	CCND1
hsa-mir-320b-1	ATP2C1	hsa-mir-30e	TTC9	hsa-mir-98	RGS3
hsa-mir-363	TJP1	hsa-mir-219b	RFTN1	hsa-mir-618	SMIM3
hsa-mir-146a	RANBP9	hsa-mir-193b	NRROS	hsa-mir-93	BMP1
hsa-mir-548e	UBR3	hsa-mir-451a	STK40		GUCY2C
hsa-mir-500b	NCKAP1		BRWD1		RSAD2
hsa-mir-375	G3BP2		ENO4		CA12
hsa-mir-497	MBLAC2		PCDHGA7		ZCCHC18
hsa-mir-6874	WIPF2		SPTLC2		MCHR1
hsa-mir-217	YTHDC1		SEL1L3		REM2
	SLC35E1		P2RY12		PTPN18
	RBM43		ZNF385C		CHMP5
	ELK1		SPAG16		PTK7
	PSMC5		XKRX		CYP2S1
	E2F3		MAPKAPK3		HMSD
	RAB23		FHOD3		PDZRN3
	BBS10		ETV6		TNFAIP6
	SMURF2		CAMK1		INHBA
	NOSIP		PPP1R13B		ZNRF1
	SNF8		CNBP		KLHL14
	ARL13B		PCDHGA8		OSM
	ZYG11B		VAMP5		RRAGD
	ATF1		EXOSC9		CYP27B1
	SLC30A6		HSD17B12		C11orf45
	OSBPL8		SLC25A28		GJB2
	PPM1D		STAP1		ST3GAL3
	C5orf51		CCDC96		FOLR2
	UBXN1		EFNA5		BVES
	STAU2		ARRB2		SCARA5
	ANKRD27		BPGM		ELOVL3
	NDUFS3		PXDNL		ORM2
	FAM179B		ITPKB		CD40
	SLC35A3		MAP3K7CL		C11orf80
	CERS2		HEXA		HERC5
	HAUS3		DIP2C		GABBR1
	KIAA1715		ILDR1		USP18
	PHF20		QDPR		METTL21B
	KANSL1L		TMEM180		AIFM2
	GEM		TRAPPC9		DOK4
	TMED7		SWAP70		ARNTL2
	TMTC3		ERI1		CCL1
	RBM12B		ATHL1		LAP3
	ATOX1		MVB12B		ITGAD
	APOOL		CCDC138		STEAP2
	ATXN7L3B		ALDH3A2		FAM53B
	TMEM184C		UCK2		TCL1A
	ZNF644		EMC4		AOX1
	CHM		CLIP2		TRIM10
	EIF3K		RRAS2		CLIP2
	CSTF2T		LIMD1		APOM
	WDR45B		PTK2		C10orf55
	TOPORS		NCAM2		LHPP
	ATXN2L		WDR78		GRIN1
	ZNF430		USP2		IL1B
	EDEM3		HS2ST1		PRR16
	KDR		STXBP6		CSF3
	ZSCAN12		CLECL1		MTMR3
	TRAPPC2L		PCDHGB6		RBPJL
	GTF2A1		GZMH		CPEB1
	USP45		IRF4		GNAZ
	GORAB		ENOSF1		CCBE1
	PCNP		PLTP		CLEC4G
	ZNF548		ANK3		NCALD
	HAUS7		BPNT1		IL23R
	RSBN1		YBX3		LRP12
	MDM1		CNST		P2RX1
	ZFP91		CD244		TSKU
	SENP6		SLC44A5		ZP3
	UPRT		ZSCAN2		PXK
	TSC22D2		B2M		PTGIR
	KCTD18		CNR1		NQO1
	LYSMD3		SDCCAG8		CDKN1A
	MEX3B		FOXP1		ARSI
	FAM175B		PIP4K2A		UCP2
	TSSC4		HCK		PRICKLE4
	REST		CD1A		SYNPO2L
	MANEA		EFCAB5		NFATC1
	LDB1		GRAMD1C		P2RX5
	SESTD1		PCDHGA5		SLC22A4
	EXOC5		TBC1D10B		KLF2
	SOCS6		PARN		SLC44A2
	COX4I1		NSMCE4A		COL5A3
	ZNF37A		MAPK10		PLAUR
	ATP11B		STK17A		JDP2
	SDHAF2		SLC25A42		GALNT16
	FRRS1		GRAMD1B		DNAJA1
	WAC		MEF2C		ARHGAP24
	HP1BP3		RMND5B		TFEC
	NFXL1		RTN2		GFPT2
	LPCAT3		VCL		ZNF788
	FAM8A1		PTPLAD2		C3orf80
	FAT1		PARP1		RBP7
	COIL		TRIM65		APOO
	SEC31A		TMEM62		CMPK2
	MT-ND5		SAMD15		RHOF
	PRKAA1		FNTA		TMEM255A
	ATF2		SLC8A3		PLGRKT
	HEATR5A		ENPP3		STAB2
	RPS19BP1		SMYD3		ZNF503
	YAP1		ASTN2		AC022431.2
	PROSER3		CPNE3		LHFPL1
	DCAF17		ATRNL1		CYGB
	PSMB6		RNGTT		TMEM51
	TRUB1		BAIAP2L2		RASD1
	RAB5A		TMEM220		SIAH1
	RRN3		KIF17		CSF3R
	COMMD4		SCIMP		AKAP8L
	C19orf25		AIF1		F3
	PDZD8		EEPD1		CYB5A
	CHCHD5		KLHL17		SMPDL3B
	C3orf58		EPOR		INHBC
	MON2		PRKAG2		ANGPTL2
	PRKAR1A		LTBP1		ZBTB8A
	SLC35F5		INF2		DOK7
	ATXN2		FLI1		ORM1
	NCSTN		PLK3		MSC
	IL33		CERS4		CCDC69
	BLOC1S1		HOXC10		FUT7
	USP54		SLA		STIM2
	TACO1		BFSP2		BCAT1
	ETV3		PLBD1		BICD2
	HACE1		DNPEP		ENTHD2
	TTC14		PCK2		ERRFI1
	PPP1R12A		HIP1R		ABCA7
	RAVER1		MS4A1		FAM184B
	RUFY2		EXT1		FAM227A
	DPY19L4		GZMB		NPY1R
	GOLGA2		RHBDD3		SDPR
	MRPL27		BCL3		EGFL6
	CLOCK		PYGL		NSMF
	PPP1R15B		CDK14		C12orf75
	KLHL20		C3orf67		CLEC4D
	PPIP5K2		HDAC1		ZC3H12C
	CWC22		IRX3		GREM1
	ZNF431		PFKL		TWIST2
	INTS2		ZNF318		BCAS1
	RHOT1		NEK6		TM7SF3
	IPMK		SYT17		GNA12
	WDR83		LYRM1		TRIM39
	PRMT6		AC037459.4		IRF7
	ETFB		POU2F1		GPC6
	PRRC1		AP1B1		MCF2L
	MT-ND4		RGS20		IFI44L
	PCYOX1		NDUFAF6		RUNX2
	SPTSSA		CLDND2		OSBPL1A
	SLC16A7		LPCAT4		ZNF618
	PUS7L		MYRFL		ASIC3
	DNAJC24		CD40		MMP14
	RBBP9		LITAF		TIFA
	NDUFS7		MKL1		MSRB3
	ATL2		KLC1		NISCH
	C1orf109		DNASE1		APP
	MAN1A2		CCDC127		KLHL17
	SCRN3		STS		IFI6
	ZNF436		AFF2		TMEM38A
	USP25		STARD3NL		FOXP1
	NDUFS8		ROCK2		PRB3
	HIAT1		RAD51B		TTC9C
	KDM6A		MFHAS1		MBD4
	WWC2		ABLIM1		CAMK2D
	CNOT6		ZBTB8A		NIPAL4
	MBD3		HNRNPDL		ITGA5
	GSTCD		CTC-479C5.12		GLP1R
	ZCCHC11		RARRES3		BCL2L14
	GMCL1		SLAMF1		PIH1D2
	MRPL54		LYPD6B		MATN4
	ELOVL5		SSBP3		FOSL2
	MAD1L1		DCTD		PROSER2
	TNPO1		STARD6		COL6A2
	PRPF38B		CHST2		CRTC1
	ZMYM3		ARID3A		HAMP
	CDK17		CD33		STEAP1
	PPIG		BLCAP		C15orf62
	SPOPL		PUS10		PRRT3
	C1orf86		STAG3		JUNB
	ELF2		SLC38A9		TXN
	GORASP2		MT1X		IDO2
	PEX11G		CHST12		UNC5CL
	SOCS5		IRF2BP2		IFI44
	YTHDF3		EIF2B5		NGFR
	SLIT2		ZNF208		SERPINB1
	ZKSCAN8		MARCKSL1		CD1D
	TROVE2		NRIP1		FAM193B
	METTL14		TMEM74B		FAM229A
	DCAF7		AF131216.1		FARS2
	CDKN2AIP		APMAP		KIAA0040
	CLCN3		CUL3		LGALS3BP
	TBCK		KIAA1377		CCL14
	ASAP1		PRKAB1		DEPDC7
	EIF3G		AANAT		MREG
	TXNDC16		MPEG1		ADD3
	NAF1		ARNT2		PRLR
	FOXN2		MORF4L1		F10
	STXBP5		RNF149		CHRNA6
	CHMP2A		CCL4		XPNPEP2
	LTN1		P2RY6		PDGFB
	PPP1R3D		MOB3A		SATB1
	SP3		SLC9A3R1		IFIT1
	TCEB2		SDR16C5		DHX58
	NDUFB8		C4orf22		MAPK8IP3
	SPIN1		MRPL43		SCN4B
	LCOR		RNF130		PRKG1
	COG6		TRIP6		GK
	MRPL28		SNX8		EZR
	CANX		NKG7		COL5A1
	ZNF654		BAK1		PRICKLE1
	RPRD2		LAIR1		SNAI1
	JRKL		CD180		RSPH1
	USP38		PIM2		PITPNM2
	ZFX		FAM129C		C6orf163
	MIER1		TTLL12		LAPTM5
	THUMPD1		SLC12A2		MAP3K1
	ZBTB41		LMO2		GLA
	ZNF140		PCDHGA1		ECM1
	FOXJ3		GNL3		SH3GLB2
	RALGAPA1		MGST1		STOM
	ATG14		MYBL1		TBX3
	SETD5		LAG3		SHC3
	SCAF11		BNIP3L		NECAB3
	CHD6		HSF1		MB21D1
	FUBP3		BLNK		FAM171B
	PIP5K1A		PIF1		E4F1
	ANKRD13C		SYBU		CDK18
	FOXJ2		CCL18		DNAI2
	RNF41		GATA1		CDHR3
	LRRC58		FZD8		KCNMB1
	TMEM33		IQCD		C7
	DYRK1A		ZNF572		PIGZ
	PJA2		CD44		GUCY1A3
	SURF1		ASAP1		SLC7A11
	ENTPD7		ANKRD22		SNCG
	RRP1		RANBP2		COL3A1
	ASPSCR1		HHLA3		DCPS
	C5orf28		LIPM		CLVS1
	AKIRIN1		NET1		CD1C
	FIS1		PTPN2		ROR1
	AMOTL2		SLC25A1		EZH1
	WBP11		CUTC		CEND1
	OSBPL9		YWHAB		NMRK2
	PTGES2		MYEOV		SPARC
	STRN3		TP53INP1		IFITM3
	COX7A1		BTBD2		DBNDD2
	SENP7		SRGN		GFRA2
	LAMTOR4		HSPA4		PHKA2
	ARHGAP1		KCTD17		MAP6D1
	ZDHHC17		SORBS3		FRZB
	XRN2		CAMLG		FRMPD2
	C17orf89		S100Z		RHOXF1
	TIMM13		CHST9		CDK6
	CASC3		LYPLAL1		SGCB
	GDAP2		MARCO		FBLIM1
	ZNF566		RGL3		NFIB
	UFL1		TXNDC16		ZNF311
	ZNF384		SPDYC		SGPP1
	DNAJB4		MTCP1		C15orf48
	PAPD4		SLC27A2		OAF
	QKI		TMEM123		PI15
	ATP7A		TXN		KDM4D
	PTPN11		FAM26F		PACSIN1
	UBXN4		DENND3		IL1RN
	MEAF6		PLXNB1		CAMK2A
	CREB1		PRPSAP2		SPECC1
	ZNF461		LILRB2		HMGA2
	NEDD1		NUGGC		CABYR
	TRIM33		TNFAIP8L1		POLB
	FKTN		RAB3GAP2		EMP1
	MAPK14		ICOSLG		MTSS1
	ZNF664		ESPN		PDCD1LG2
	UQCRC1		CCDC28B		ZNF433
	TRIM23		SSH2		NDRG1
	RP2		FECH		TSC22D1
	IQCK		RP11-347C12.3		NPEPL1
	KLHL28		MDH1		FAM101A
	IMPAD1		ACRBP		DST
	FAT4		C5orf56		TUBGCP2
	APPBP2		SLA2		APOL1
	NDUFA13		MGAT5		TMEM154
	BRPF3		CERKL		WSCD1
	ZNF131		TAPBPL		ABCA3
	STXBP3		ZNF596		LAMA4
	SHC1		ZCCHC7		ING5
	LRBA		CCNG1		SESN1
	ZNF761		PACS1		RRNAD1
	PURA		HSD11B1		MYO1A
	RIF1		DNTTIP2		C15orf53
	BABAM1		PDE4B		CRIPAK
	DCLRE1A		TSPAN32		TXNIP
	RAB11FIP2		TRMT10C		IL23A
	BRPF1		PGBD2		CNPPD1
	PHF3		ST6GALNAC5		ZNF697
	PIH1D1		ZPBP2		SEMA6B
	FAM63B		CCDC125		PSME2
	HMGXB4		RAD17		PDGFRB
	HNRNPUL2-BSCL2		TRAFD1		SPSB1
	APAF1		COL6A6		MEIS2
	NTHL1		ZCCHC10		STARD13
	C19orf24		PCDHGA10		MMP2
	RBM27		KIAA0226L		TMPRSS3
	ZNF304		UBE2R2		NRP1
	NEK1		OGFOD3		TWIST1
	STK36		ERP44		MXRA5
	LRRC40		GYG1		MAP3K7CL
			PSTPIP2		CA9
			C11orf21		C10orf32
			CCDC114		TDO2
			SLC12A8		HERC6
			TOMM5		ADH1B
			HSDL1		NFE2L3
			IER3IP1		USP43
			STX18		LARP6
			RILPL1		LPAR5
			MT1F		LRRC14
			CRHBP		SLC14A1
			DACT3		CDO1
			RAVER2		MGST3
			OPTN		ATP5S
			EIF4A3		ATF3
			IL10		TARSL2
			GFOD1		TOR1A
			SH2B2		SDC3
			SUB1		CCL25
			FKBP11		TEKT4
			FZD2		RCBTB2
			EBAG9		EMILIN1
			GAA		PPOX
			LMNTD2		WNT9A
			ASS1		FNDC3B
			RNF220		RCL1
			RTP4		OSCAR
			CLEC12A		SLC39A1
			ANKRD30BL		USP2
			SECTM1		EPS15L1
			GOLPH3L		IFIT3
			CCDC54		NFE2
			FMO4		PRAM1
			CHI3L2		OTUD1
			MID1IP1		MFNG
			CCDC50		RUFY4
			USP51		SOX4
			FOXN3		SMCO3
			LRRC27		SOBP
			IL4R		KIFC3
			BATF		CNR1
			IRF1		GDF11
			WEE1		CRYGS
			S100A9		GIT1
			KLC4		CETP
			QPCT		COL5A2
			ETFA		PXT1
			RABGEF1		MIB2
			DYSF		BLK
			PRF1		PPP2R5C
			PLAG1		DHRS2
			SIRT5		LRRC28
			SSH3		TRIM7
			RECK		CFAP54
			TIAM2		SUMO3
			ULK3		BTBD6
			LRRC4		RASSF1
			RNF14		PERP
			HSDL2		CHKA
			PTPLA		GCM1
			DPEP1		OCLN
			KIAA1549L		KYNU
			MLKL		GBP4
			CD5L		HAS2
			NTNG1		NT5DC2
			CCND3		CD248
			LILRB1		MST1R
			RIPK2		DOCK1
			ZBED8		CSTB
			C10orf32		HTR2A
			KCNA3		RAI2
			SPINK13		TSPAN11
			PTGER4		DYRK3
			FADS3		RND1
			IARS2		AMFR
			RP11-54C4.3		MAP1A
			CCDC6		CCDC171
			GRSF1		UNC13A
			MESDC2		SLC25A17
			PLA2G16		HS3ST3B1
			FAM156A		SGSM2
			BAIAP3		SLC6A8
			MYRIP		SESN3
			GGNBP2		FERMT1
			CBFA2T2		RAD51C
			C20orf96		MYO3A
			FAM136A		SSBP4
			NFKBID		RHOT2
			FCGR3A		SPPL2B
			PAG1		CLASRP
			KPTN		MCTP2
			CCDC151		CFAP57
			NCOA3		INHBE
			EXOSC8		UBTD2
			GZMA		BTG2
			TUBB3		AMY2B
			MARCH2		VPS37D
			FAM73B		PIGV
			ZNF433		DLX4
			SLC36A4		CHST8
			SDCCAG3		COX19
			IDO1		CD5L
			HMCN1		WDR27
			MRPS7		CENPT
			DUSP14		TMEM110-MUSTN1
			LEPROTL1		TMEM81
			TPTE2		RNF152
			HPDL		ETHE1
			HK3		CLEC3B
			NANOS1		TUBA1C
			FCER1G		MAFF
			PDZD11		KCNN2
			BCDIN3D		NEURL3
			ZFP92		LILRB4
			MICA		STYK1
			DUT		FRMD7
			SRD5A3		IL17D
			SLC6A16		BTG1
			DEF8		EPHB1
			FAM102A		C1orf95
			KIAA1211		OASL
			IFNG		SLC37A1
			HSP90B1		C19orf84
			DNAH3		CXCL3
			SOBP		PPP1R12C
			ODF3B		SLC31A1
			CLEC4G		NR6A1
			VTI1B		CPA6
			PPP1R15A		SERPINB10
			ABHD10		GPT2
			SIDT1		CGN
			TNFAIP8		TRIM6
			IL17B		CD37
			RHEBL1		KAT8
			RABGAP1L		CAMKK1
			PRKG2		TMEM80
			EOGT		TRIM71
			MOV10		ZBTB3
			TLR8		RALGPS2
			TNFRSF13B		COL1A2
			C1orf162		RPP21
			CST7		FSCN1
			PCDHGB2		FEM1A
			TSPAN3		HCN2
			CDK2AP2		FKBP5
			METTL1		ADAMTS12
			SUPV3L1		RCSD1
			GLB1L2		GLDC
			BSPRY		DZIP1L
			C14orf28		GDNF
			MCC		MYOM1
			CCL3		TYRO3
			NMI		STX17
			STOML2		HYI
			FUNDC1		TADA2B
			ST6GALNAC3		PIGP
			BRE		PROCR
			KCNAB2		ZFPM1
			IL10RA		FAM209A
			OSBPL2		ASB14
			ROBO4		PNMT
			ANKRD18B		AP1M1
			ZNF101		KBTBD8
			SRP14		NAT6
			AFMID		SERPINB9
			SLC35E3		METTL7A
			C8orf89		GBP6
			RASL11B		CXCL1
			DPF3		GZMB
			GH1		LIPG
			FYTTD1		DPEP2
			FABP5		SEC62
			GPM6A		ELFN1
			CHI3L1		IL3RA
			BASP1		VDAC3
			PCBP4		ZNF439
			SLC17A9		ERICH5
			PFN4		EREG
			ELOVL2		MBTPS2
			SRSF2		HDX
			TTC30A		PSMD7
			RRM2B		IFIH1
			RIPK3		CPTP
			ALOX15		VIPR1
			HESX1		RCN1
			TESK2		ABAT
			ANKRD13D		ARHGEF10L
			ADPGK		EXD3
			USP49		MKS1
			DHX30		KALRN
			ZAP70		EFNB1
			SRPRB		NRIP3
			MS4A14		REM1
			ZFHX3		KIAA1549L
			CTD-2207O23.3		LAMP2
			PTPLB		CHI3L1
			TIMM21		TSPAN1
			CRTAM		CYP2R1
			RCN1		LIN7B
			ASRGL1		PRELID1
			SMIM20		ST5
			ZHX3		SH3RF3
			MARCH9		SMIM1
			SLC43A3		TSC22D3
			SLC25A19		APLN
			SIGLEC1		ASIC4
			MPO		TIAM2
			MYO3A		IL15RA
			NLRP4		LIMA1
			ASB8		AVPI1
			BAG1		CDK7
			WRB		EML6
			CCDC90B		UBE2D4
			FES		ACOX3
			DLG2		TDRD1
			GGPS1		AP3S1
			PPM1N		MMP8
			RNF122		DUSP4
			CXCL10		ZNF517
			LDHD		TBC1D8B
			SLC38A7		CLEC4M
			RAB12		RCAN1
			NUP85		SCARF1
			CCL4L1		KIAA1731NL
			AKR1B1		CTTNBP2
			GRM7		APOBEC3B
			C1orf115		PDPN
			TERF2		NLRP3
			GTF3A		AJAP1
			ENPP1		RSPO4
			PDK1		CYP7B1
			ZNF438		RGS1
			CILP2		IL13
			GGT1		RPN2
			FAAH2		CYB561D1
			ATXN7L2		SELE
			STAMBP		PRKCE
			ZNF732		IGF1
			TPD52		ATG4B
			H3F3B		ENTPD3
			LRMP		TEX9
			REL		PYROXD2
			SNRPA1		B3GNT2
			RMDN3		AXIN1
			SLC6A3		MSANTD3
			YRDC		IFI27
			NPTXR		CXCL5
			ZSCAN16		GJB3
			CDK19		STARD7
			TMEM27		PHLDA2
			FCGR1A		RPL3L
			PCGF6		PML
			PCYOX1L		RAB31
			SYNGR2		ILDR1
			MEIG1		CCDC130
			APOL2		C11orf74
			ACAD9		DNASE1L2
			ZBTB32		SYS1
			DNAJB2		CMBL
			DUSP3		C17orf99
			EBPL		GLT1D1
			ASPHD2		CD59
			CTSB		TGFBR3
			VIPAS39		NOXA1
			RASL10B		HTRA2
			PLIN3		RP11-793H13.10
			SLC16A8		FAAH
			DDO		MEIS1
			CD83		PLS3
			ABHD17C		GLIS3
			EPB41L2		SGIP1
			POU5F1		ME3
			C1orf54		TSPAN32
			MAGEL2		RIPK2
			SSBP2		CECR6
			PBX4		TGM3
			SLC16A2		ZNF629
			SPATS2		C22orf39
			RAB27A		FAAH2
			GPR162		TATDN2
			REEP2		TREM1
			PLB1		GPR61
			SOD3		WISP1
			ID2		ZNF487
			PSMA4		SULT2B1
			LANCL2		FAM58A
			RAB29		LY75
			TRPM2		TTC21A
			DHRS1		HCAR2
			C20orf195		RNF112
			PTGER2		JAZF1
			ZNF74		EIF2AK2
			CD22		A4GALT
			ITPRIPL1		VILL
			FAM107A		KCNRG
			SGK223		FAM200A
			SLX4IP		XPA
			GLUL		COL1A1
			MPST		FBLN2
			SCN1B		MX1
			CD209		MFAP2
			PKHD1L1		SKOR1
			CSF3R		RASGRP2
			XPR1		TSSK6
			PCDHGA4		HYOU1
			UGP2		MDH1
			CBX3		CD55
			CFAP99		SLC44A3
			SHROOM2		GPC5
			SYNM		AGRN
			CWF19L1		NBPF8
			RASGRP4		IL7R
			CD8A		EFCAB8
			CRAT		KRT10
			NPPA		C17orf58
			KLHDC7B		PRSS35
			ADCY4		RMDN1
			CCM2L		ANAPC10
			HDHD1		SIRT3
			IZUMO4		C3
			TMEM87A		AKAP8
			KDM3A		APOD
			MILR1		FRA10AC1
			ZNF594		FAM109B
			RASL10A		COL6A1
			C19orf12		WNT5A
			GDPD5		ANKAR
			CCND2		FAM204A
			WARS		TNK1
			SETD6		ALDH1L1
			IL10RB		PCDHGB7
			GNG4		CLEC5A
			ASB6		ENTPD2
			RNF114		C11orf21
			JARID2		PTGR1
			ECT2L		DCN
			NR4A2		AL365181.2
			S100A8		GGT1
			SCAMP2		RAD52
			PPP1R3B		MYH6
			GPR158		SMCO2
			SUGCT		LRP4
			GPT2		PTGES3L
			GMFG		KIAA0020
			FTL		CMC2
			BCL6		CA5B
			USP6NL		SARS2
			USP13		HIRA
			NLK		BMPR1B
			RBPMS2		GPR157
			MRPS36		ARMCX1
			CRACR2B		KIAA0430
			AC004381.6		GLI3
			CCL14		TANC1
			CGNL1		AKIP1
			FAM3C		LY6E
			NOSTRIN		CLCN6
			WAS		DCLK1
			LRRC20		GPR87
			SERPING1		URI1
			NINJ1		ZNF33A
			PTGES2		ANKMY1
			LY86		ZBTB48
			TRPC6		PLOD2
			CD86		GSDMC
			DTX3		GPM6A
			LPAR2		FRAT1
			C4orf36		FBXO10
			C2orf74		ADCY5
			CPNE5		IL4I1
			CCDC122		DCLRE1C
			PHYH		THBS2
			RNF126		SERPINE1
			ATG3		C1QTNF6
			ANKRD46		SLC12A3
			IFRD2		IL16
			S1PR2		UNC13B
			CXCL2		ZDHHC8
			MTERF4		KAT2A
			GFI1		ANKS6
			ZNF821		RFWD2
			LEO1		TNFSF13B
			MAP3K9		FRAT2
			SCD		FAM107A
			RNF11		CD300E
			PITPNC1		TRIM16
			ZNF16		S100A3
			CD24		RIN2
			ARL14EP		TNFRSF8
			MBTPS2		GDPD3
			DRAM1		ELFN2
			GOLM1		TDRD7
			ARSD		PPM1F
			GPBAR1		C12orf5
			ADPRHL1		C3orf62
			LILRB3		PPP1R3E
			ERLIN1		ZNF462
			HOXA3		GBA2
			CCNL1		TECPR1
			HIGD1C		HMGCLL1
			LGMN		PDCD4
			SLC35B1		MRPS17
			PILRA		PANX1
			SUCNR1		SDCCAG8
			C10orf35		GPM6B
			CREB3L2		FAM227B
			SOGA1		DENND6A
			B4GALT2		THAP11
			TNFSF10		FAM129B
			IGSF11		IFNG
			CP		NPRL2
			IGF2BP2		RAB13
			POMT1		CXCL8
			FASLG		DTX2
			CCL23		KLF8
			ZNF512		GLT8D2
			SLC25A30		LEAP2
			ADAMTSL2		SCARB1
			SLC11A2		UBQLN4
			INADL		NUTM2E
			IL18BP		SLC25A16
			PPIB		DDX60
			DPP4		FSTL1
			C9orf57		RNF220
			HTR2B		SPG20
			PCDHGB3		LAMB3
			KLHL21		LRIG1
			MAP2K1		AP5S1
			C2orf88		VEPH1
			NEK8		GPR97
			ABCC4		LRCOL1
			TDRD3		OSBP2
			CLEC12B		LDHC
			CD207		FAM24B
			NLRC5		ZNF34
			ADARB1		OVGP1
			SEC31B		TSPAN9
			AKIRIN2		C16orf74
			TNFRSF14		ERMARD
			CEP70		CD274
			TOMM34		SOCS3
			ANXA2		PTBP2
			PIGP		DCSTAMP
			DKK1		DTNA
			PLEKHN1		TYROBP
			PALLD		IFITM1
			GBP2		COL6A3
			C9orf172		SLC2A14
			OPRL1		REC8
			TMEM106A		FAM117B
			ISM2		SMAD1
			PORCN		C1R
			POLR3G		THRB
			TMPRSS13		BST2
			GLRA3		ZNF814
			ACYP2		FUCA1
			RAPGEF5		C11orf96
			DUSP5		ELOVL4
			MRPL46		SMAD7
			KCNK12		SLC10A4
			MT1E		SEPT9
			APOL3		UTS2
			PIPOX		BTK
			PPIF		DEFB1
			ZNF185		VGF
			ERP29		KIAA0141
			ATAD3B		FAM196A
			ACAA1		CLDN15
			ARMC12		NCS1
			EMC7		C12orf65
			C19orf68		KTI12
			BTNL9		EIF2B5
			MATK		GPR84
			CCDC24		EDA2R
			SLC1A5		CELSR2
			LILRB4		ZFYVE21
			TMEM132B		CRYBB1
			CASC1		IER5L
			RMDN2		KIAA0226
			CRYL1		PRSS36
			PCDHGB1		ANAPC16
			ACCS		LRRC38
			GABBR2		FUNDC1
			HOPX		SRD5A3
			C1QB		ADRA1A
			MGME1		SERPING1
			PSTPIP1		CLEC11A
			MAP10		CACNG4
			DTWD1		ATP6V1H
			CLIC4		BGN
			TRIM55		TMEM44
			NAP1L5		ADAMTS1
			MRPS21		RYR3
			SOWAHA		ORMDL1
			ACE		CABP4
			DNPH1		GPATCH1
			SCN4A		CCDC184
			TRMU		RNF114
			FOXO3		CES1
			MARK1		GDF3
			RBFOX2		SLC16A3
			GNLY		CDC37L1
			C17orf99		HAVCR2
			GRB2		DXO
			RBFA		SCNN1B
			SYAP1		FAS
			PNP		MTMR10
			ZDHHC6		HRH1
			HLA-A		ABHD10
			GZMK		UCN
			CCDC53		SMPD3
			OLA1		DUS1L
			NMRAL1		HTATIP2
			TMEM259		ACOT11
			ZNF639		TPBG
			YBEY		MMADHC
			LACE1		HSPBAP1
			KCTD16		P2RY2
			COA1		FAM47E-STBD1
			EZR		P2RY6
			INIP		SLA
			LRCH3		WBP5
			METTL17		GPR114
			CISD2		SLC26A7
			RCOR1		RXRB
			HUNK		TUBGCP6
			OR13A1		LAMB1
			PDGFC		ZNF574
			PRDM8		SLC25A14
			CMSS1		C2orf47
			ASTL		COMT
			KLF12		MOSPD3
			ZFP62		CACTIN
			OTULIN		C1orf56
			FAM208B		BTBD19
			RHOU		FAM228B
			PDGFD		PLXNC1
			PAK1		GPR34
			TAGLN		FAH
			C15orf61		EDNRB
			TUBGCP6		DPH7
			RP11-231C14.4		KDSR
			CXCL9		NOL12
			NACC2		SCN1B
			THAP8		C1orf106
			F8		CDR2L
			RGS6		PVRL4
			FAM209A		KCNJ15
			KIAA0355		GAS1
			NLRC4		UBE2Z
			CHST11		TGFBR2
			PKN3		ADSSL1
			CTSC		USF1
			TMEM240		SDSL
			EYS		CCDC88A
			SLC38A10		FAM98C
			GNAZ		PELI1
			PDZD7		DNAH7
			ADAT2		UBXN11
			ATF4		C1S
			ICAM2		TOP2B
			GIMAP2		MON1A
			WIPF1		G0S2
			RNF170		AMOT
			MIPEP		EN1
			SET		SIRPA
			UBE2D2		STC2
			SRM		ADAM23
			DGKG		TNXB
			TBC1D3B		BST1
			TTC3		LIPH
			GCNT1		HLA-DOB
			TCEANC		LPL
			PTPMT1		DNAH1
			SHD		PPP2R2D
			ZCWPW1		GABARAPL1
			POLR3K		ARHGEF1
			GPR171		PPP1R12B
			SERPINI1		CSTF2
			TMOD2		ZNF704
			SNAP29		LTBP4
			ANKH		D2HGDH
			NT5DC2		FAM183B
			MMP17		NRP2
			CLDN9		RBM19
			RAB4A		ANKRD29
			RAB38		CUZD1
			ME1		FBXO6
			EIF2S3L		KCTD15
			CYB5R2		HAAO
			CEACAM4		LRRC75A
			ACOT8		ZNF19
			GPR143		S100A12
			MUC16		DSTYK
			LKAAEAR1		DUSP28
			PLEKHH1		ANKDD1B
			NPLOC4		SLCO5A1
			OXNAD1		FAM217B
			POLE3		FRAS1
			FAM180A		PELO
			BMP6		PCOLCE
			CD163		MYH11
			PPP6R2		CTBP1
			RUNDC3A		FAM124A
			PLAC8		HSPA5
			MC1R		C10orf105
			LSM5		CTNND2
			CTSW		PROZ
			ADM		BTG3
			PIM3		CLUL1
			RLN3		CTSL
			CLDN7		PRDM16
			CCNI		TMEM259
			CBR3		CD300C
			GAL3ST2		SLC3A2
			NFATC2IP		HARS
			IL16		PTTG1IP
			DOLPP1		ALG1L
			LRRC14B		SPON2
			PTP4A3		CCDC109B
			PTMS		CRLF1
			MBP		TCTE1
			PHOSPHO1		LTK
			MTMR9		INSL3
			CXCL11		IL12RB2
			SDC3		IFT74
			GCDH		LYVE1
			MOB3C		HCN3
			CREM		INMT
			WBP4		GLRX
			MME		BACE2
			C1QC		SNTB1
			SETDB2		CACNA1H
			STOM		CRIP1
			TOX2		FCRL1
			C17orf107		WDR66
			ARHGAP39		KDM4B
			DNAI1		RASAL1
			SNX29		FLRT3
			PHLDA1		CLEC4A
			STYX		COL4A2
			MGARP		IL17RC
			MAPKAPK5		BACH2
			SCX		SMIM24
			GMPPB		KIAA2022
			EPHB3		KIF19
			SPDYE6		MTFR1L
			CLEC4M		FRS3
			PRG2		TALDO1
			ST13		FTH1
			LYPD5		GNAI1
			STAB2		AHNAK2
			SMAP1		GPS2
			ZMYND8		DNAJC1
			ANKRD35		ACAN
			SARS2		HEXB
			ATP2B1		TMEM184A
			FAM171B		FAM134C
			RNF157		AC004076.9
			PCDHGA2		MS4A4E
			CTC-435M10.3		TMEM262
			TTC24		HSPA1B
			TMEM109		ADAT2
			MYO3B		STARD3NL
			TSPAN5		AKT1S1
			GABPB1		TAF13
			NMB		TPM4
			UBA5		ALOX5
			GAD1		POLR3F
			SYVN1		TBX1
			TSEN2		SPTBN2
			VMP1		KBTBD6
			P2RY8		IDO1
			SHISA4		ATOH8
			MEP1B		RAB4B-EGLN2
			SLMO1		YPEL2
			ARL4C		C2CD4B
			POLR1C		LY86
			COLGALT1		SLC39A8
			WDTC1		CCNL2
			FCGRT		DEC1
			REPS1		GPR182
			RSAD1		MAP2K7
			NUTM1		BCAT2
			CPNE2		ATHL1
			KCNH8		ZNF398
			FNDC1		C5orf15
			C10orf2		OPN1SW
			PSME2		HOXB5
			CD47		FAM126A
			VILL		CACNG3
			TXLNG		KCNMA1
			ZSWIM3		LAMP3
			DNAJC25		MID1
			TOMM40		AQP9
			FAM196A		RP11-295P9.3
			GLI2		C19orf73
			RHOF		ZNF780A
			GOT2		RND3
			ZFP36L1		SERPINH1
			STAB1		CXXC4
			WNT1		PLXND1
			PA2G4		HSD17B3
			C17orf64		PLXNA4
			PARP3		IL2RG
			FBXO6		LRRC7
			FUCA2		UPK2
			RNF7		RALA
			NARFL		ZCCHC12
			NCKAP5L		GPR83
			ABHD8		MSANTD4
			ATP1B3		TEN1-CDK3
			RAB7B		CD300LF
			SH3KBP1		GAB1
			NMUR1		C8orf82
			CDK2AP1		TRIM13
			C2		FBXO22
			ADI1		F13A1
			ECSCR		PLK3
			THSD7B		DPP3
			EOMES		FAM131A
			S100A4		GPR132
			SDK1		FAM73B
			CEP350		BMPR1A
			AKR1A1		STEAP3
			WDR49		ACO1
			TNS4		APOF
			ITGBL1		KIF6
			SYPL1		GMPR
			ARMC7		RC3H1
			PHKA1		APTX
			TRAPPC6B		SLC27A1
			SMAP2		OSGIN2
			SNAPC4		AMT
			GPR17		ARHGAP44
			GSTO1		ERAS
			BMX		RAB34
			WNT10B		C9orf89
			INSIG1		FAM110B
			REPS2		MED26
			SLC30A5		NEK3
			PIGBOS1		CAPN10
			IGBP1		TMEM218
			CSTF2		KLF14
			C1orf228		VMO1
			FPGS		ARRB1
			RANBP1		GDF15
			APLF		TCAP
			REC8		OLFML2B
			FAM78A		ZCCHC5
			RAB6C		SNAP91
			BTN3A1		SYT7
			RP11-26J3.4		EME2
			ITGA9		TIMM17B
			CACFD1		TNFRSF12A
			POLD4		THBD
			GCNT2		SBSN
			SHOC2		LTA
			VWF		TRABD2A
			TSPYL5		SLC35A1
			STEAP3		ABHD14A
			IFFO1		SPATA9
			RPS6KA2		OTOF
			TMEM41A		ADAMTS14
			VIMP		PTPRU
			SIGLEC9		TGIF2
			TGFBR3		ZNF580
			ZFP57		NEIL1
			LYVE1		SYTL1
			SFXN2		IKZF5
			CCDC173		CBLN3
			GBP1		TAB1
			CMTM8		CD276
			FAM170A		MAST4
			GCLC		ZNF414
			EYA3		AC073657.1
			C19orf66		AKAP5
			RRAGB		SPP1
			NOP58		C19orf67
			ULK1		USHBP1
			PRPH		ARRDC2
			KDM1B		CLDN12
			ALDH3B1		GP1BA
			GPR152		MXD4
			CHST6		LRP2BP
			AFF3		PNPLA2
			ITSN2		CCT8
			PABPC1		BRICD5
			EGFL7		DVL1
			GBP3		NEK6
			SLC27A4		PRKCA
			ACSM3		PLCXD3
			DYNLT1		ABLIM3
			ARID3C		FCRLA
			ZDHHC1		SMIM6
			C1QA		FZD2
			SMPDL3A		TRIOBP
			FAM105A		FCGR3B
			CXCL12		INPP5D
			IMPA2		ADAMTS2
			HMGN1		CHST6
			FAM46C		SEPT5
			MTA3		PGRMC1
			LRRC25		MN1
			ALG5		ADH5
			CPPED1		ADCY3
			MYO1F		EMR2
			PARL		RMND5B
			ITPK1		PDE4DIP
			ZSCAN5A		TNFRSF13C
			LILRA2		SYK
			SLC25A27		FAM83E
			GPR150		RPSAP58
			PDCD11		CEP95
			FCGR1B		OSBPL10
			LANCL1		MYO7A
			CCR2		GLT8D1
			ABCF2		FCGR2B
			NEK3		COL14A1
			MSS51		TNS1
			FAM20A		P4HB
			SPATS2L		SLAMF1
			PI4K2A		RHOBTB3
			STAP2		TUBA8
			TPCN1		PRDM11
			BATF2		GSTT2B
			KRI1		RP11-12J10.3
			STT3B		BCL2L11
			DGKD		EFHD2
			ABCD2		GRAMD1A
			GGA2		GRINA
			NECAP2		TPH1
			CKAP4		STK38L
			NANOS3		FBRSL1
			CYFIP2		RORC
			EGLN1		P4HA3
			PRRT4		HTRA3
			PDLIM1		TRAF1
			IMP3		HES2
			GLCE		CBFA2T3
			UGGT1		KLHL15
			UTP11L		UBAP1L
			FAM186B		FRMPD1
			KIAA0040		MEIS3
			SPINK2		CADM3
			TRMT2B		RAB9A
			LEF1		EXOSC3
			AP4S1		SNX30
			GOLGA8B		ZNF713
			CPS1		WDR11
			BAMBI		TMEM63B
			HTRA4		SLC39A11
			EPHA3		HRSP12
			TTC39C		FCRL2
			KIF13B		RSAD1
			LETM2		GNMT
			SLC12A9		IFIT5
			WDPCP		LRRC75B
			RHOBTB2		PSTK
			AIF1L		METRNL
			ZBTB44		TREM2
			EVI5L		IRS2
			GABRA4		CCRL2
			GPR56		ISG15
			PTCRA		GTSF1
			TYMP		ENG
			MGMT		NPIPB15
			GALT		EDNRA
			SLC16A5		RDM1
			SYNJ2BP		TNFRSF1A
			COG4		FAM118B
			C6orf141		CTHRC1
			EIF3H		CABP7
			GNPDA1		IFNAR1
			CASP6		NPHP3
			ZNF330		CDC42EP1
			FLVCR2		BEND6
			DDX19A		SEPHS2
			SLC26A6		GIGYF1
					ICAM1
					TAS2R4
					SLC35B1
					STX1A
					SLC2A3
					GBGT1
					KCNMB3
					ZNF440
					KIZ
					AURKA
					CYSTM1
					EMC2
					NBPF1
					CHKB
					PEX13
					ART4
					DGAT2
					ARID5A
					S100A8
					PKD2
					HSD17B6
					RGL2
					SEMA6A
					FAM198B
					FAM65B
					FAM20B
					PIR
					NPIPB6
					LINGO3
					TNIP3
					APEX2
					ITGA10
					MTHFR
					C3orf58
					CDK10
					RHOBTB2
					PCDHGA12
					PKP2
					LIPT1
					C2orf88
					RP11-795F19.5
					ABCD4
					EFCAB12
					WFDC3
					EBF3
					MFSD12
					MED25
					NKD2
					FN3K
					SRMS
					TREX2
					CELSR1
					IFIT2
					CCDC112
					XXbac-BPG246D15.9
					ABCA12
					DOCK6
					HGFAC
					IDUA
					VAMP2
					SH3RF1
					SMARCE1
					TMEM171
					POU2F3
					COL26A1
					SEMA4C
					STAT2
					CAPN11
					RHBDL1
					SPIN3
					ZNF212
					BRAT1
					CCL3L3
					MYOF
					C21orf91
					PDE4C
					CA6
					ZNF607
					APOL2
					RP11-411B6.6
					SMYD5
					PRCD
					GPC1
					PROB1
					ALDH3A2
					CERCAM
					BCAP31
					MRPS18A
					POLR3D
					DAGLA
					LIFR
					LRG1
					SMC6
					DUSP15
					MPP3
					PCP2
					LRRC49
					C12orf4
					HRASLS2
					IFT57
					COL4A6
					DSE
					ABO
					FZD7

## Sheet: LAML
Module #1		Module #2		Module #3		Module #4		Module #5		Module #6		Module #7		Module #8		Module #9
miRNA	mRNA	miRNA	mRNA	miRNA	mRNA	miRNA	mRNA	miRNA	mRNA	miRNA	mRNA	miRNA	mRNA	miRNA	mRNA	miRNA	mRNA
hsa-mir-219b	ZNF638	hsa-mir-4662a	DOT1L	hsa-mir-6516	NDUFA8	hsa-mir-598	C17orf64	hsa-mir-4772	RAB13	hsa-mir-196b	HK2	hsa-mir-193b	HRASLS5	hsa-mir-455	RPL5	hsa-mir-196a-2	SORBS2
hsa-mir-3928	RBM41	hsa-mir-1296	CHTF18	hsa-mir-192	PSMB5	hsa-mir-1307	CACNA2D4	hsa-mir-132	ATN1	hsa-mir-4677	MARCH9	hsa-mir-574	RAB37	hsa-mir-582	CNBP	hsa-let-7e	SKOR1
hsa-mir-4999	TRIP11	hsa-mir-186	SMPD4	hsa-mir-96	ROBO1	hsa-mir-6892	ADPRH	hsa-mir-185	KIF9	hsa-mir-181a-1	ABHD1	hsa-mir-452	PTPRG	hsa-mir-30c-2	EIF3D	hsa-mir-374a	SPATA21
hsa-mir-15b	CASP8AP2	hsa-mir-7-1	LRRC14	hsa-mir-1273h	GAL	hsa-mir-26a-1	PKIA	hsa-mir-214	MARVELD1	hsa-mir-181b-1	ITM2A	hsa-mir-223	ARHGAP4	hsa-mir-3684	SRSF5	hsa-mir-200b	SZRD1
hsa-mir-148a	SPG11	hsa-mir-1292	MAU2	hsa-mir-642a	CCT7	hsa-mir-125a	QSOX1	hsa-mir-183	DLG4	hsa-mir-181b-2	HOXA9	hsa-mir-224	GABRE	hsa-mir-30c-1	EEF1A1	hsa-mir-125a	FEM1A
hsa-mir-27a	DBT	hsa-mir-3615	E4F1	hsa-mir-21	ERVMER34-1	hsa-mir-151b	GOLGA8N	hsa-mir-22	KIAA1522	hsa-mir-335	HOXA10	hsa-mir-365a	PWWP2B	hsa-mir-484	UIMC1	hsa-mir-196a-1	TMED1
hsa-mir-3130-2	TMEM184C	hsa-mir-19b-1	CUL9	hsa-mir-3690-1	CCT4	hsa-mir-151a	IQCG	hsa-mir-651	FECH	hsa-mir-598	ZNF532	hsa-mir-365b	TNFAIP8L3	hsa-mir-128-2	RPL4	hsa-mir-99b	TTC14
hsa-mir-4668	AQR	hsa-mir-643	ARHGAP33	hsa-mir-92b	CERK	hsa-mir-26a-2	TTLL1	hsa-mir-146b	ABI2	hsa-mir-146b	C2orf81	hsa-mir-29a	FGF13	hsa-mir-652	DDX5	hsa-mir-4461	C1QC
hsa-mir-942	ZNF770	hsa-mir-92b	AARS2	hsa-mir-345	CCT3	hsa-let-7a-1	ARTN	hsa-mir-125a	HGSNAT	hsa-mir-660	RINL	hsa-mir-22	PTCH1	hsa-mir-191	TAF7	hsa-mir-153-2	C1QB
hsa-mir-6718	MFAP3	hsa-mir-19b-2	MROH1	hsa-mir-126	UROS	hsa-let-7a-2	ERLIN1	hsa-mir-99b	RBMS2	hsa-mir-200b	BMP8B	hsa-mir-758	PGBD5	hsa-mir-1266	RPS6	hsa-mir-4645	LHX3
hsa-mir-1291	TAF1	hsa-mir-20a	ZNF384	hsa-mir-1249	ECHS1	hsa-let-7a-3	TCAF2	hsa-mir-96	CD7	hsa-mir-1287	MCOLN2	hsa-mir-195	TDRD9	hsa-mir-1-2	NECAP1	hsa-mir-3065	SLCO2B1
hsa-mir-6892	ZNF41	hsa-mir-3136	PRSS53	hsa-mir-4645	C2orf66	hsa-mir-4668	GOLGA8R	hsa-mir-203a	C11orf84	hsa-mir-1266	SARM1	hsa-mir-28	MRGPRF	hsa-mir-200a	RPS3A	hsa-mir-455	TIMD4
hsa-mir-1226	TRPM7	hsa-mir-4661	TONSL	hsa-mir-1307	MRPS18B	hsa-mir-34a	XKR6	hsa-let-7e	SP140	hsa-mir-3913-1	SEL1L3	hsa-mir-542	ITGB6	hsa-mir-4638	EIF4A2	hsa-mir-1254-2	TMEM37
hsa-mir-378c	TIMM17B	hsa-mir-100	TRMU	hsa-mir-1976	C3orf70	hsa-mir-30b	SLC35B4	hsa-mir-200c	RUNX1	hsa-mir-152	CYTL1	hsa-mir-30d	ASS1	hsa-mir-1180	DDX24	hsa-mir-5690	ZSCAN9
hsa-mir-191	CEP162	hsa-mir-1976	ZNF142	hsa-mir-6511b-1	RAN	hsa-mir-126	RAB30	hsa-mir-708	ZCCHC14	hsa-mir-532	OXCT2	hsa-mir-154	GFRA3	hsa-mir-1306	RPL6	hsa-mir-361	HGFAC
hsa-mir-3200	LMBRD2	hsa-mir-33b	SUGP2	hsa-mir-877	LPIN3	hsa-mir-378a	TMEM53	hsa-mir-29a	TESC	hsa-let-7b	CPNE8	hsa-mir-196b	RASL12	hsa-mir-3940	CARS2	hsa-mir-142	CCL13
hsa-mir-33a	C19orf43	hsa-mir-3130-2	POLD1	hsa-mir-4677	RUNX1T1	hsa-mir-484	NR1I2	hsa-mir-6503	SULT1C4	hsa-mir-363	HOXA3	hsa-mir-424	ANKFY1	hsa-mir-128-1	NACA	hsa-mir-214	SLC35E1
hsa-mir-550a-3	ICE2	hsa-mir-183	RECQL4	hsa-mir-3922	HSPA8	hsa-mir-330	NOMO2	hsa-mir-550a-1	MMP2	hsa-mir-3200	HOXA6		PGPEP1	hsa-mir-5001	BCL2A1	hsa-mir-29a	RSPH9
hsa-mir-4786	TTC21B	hsa-mir-7705	ATG4B	hsa-mir-15b	CIAPIN1	hsa-mir-99b	GLT8D1	hsa-mir-223	OBSL1	hsa-mir-340	SLC35G1		LOXL4	hsa-mir-629	DNTTIP2	hsa-mir-6842	COX4I2
hsa-mir-145	FANCM	hsa-mir-4668	TRAF2	hsa-mir-581	PCCB	hsa-let-7c	PAWR		P2RY10		PPFIA3		MST1	hsa-mir-942	MTRNR2L8	hsa-mir-320c-1	MSL3
hsa-mir-301a	GIGYF2	hsa-mir-455	PPP6C	hsa-mir-509-2	TCP1	hsa-mir-101-1	CTSC		KIR3DX1		SCCPDH		LGALS9	hsa-mir-130b	EEF1B2		NF2
hsa-mir-24-2	RAB3GAP2	hsa-mir-3684	WDR24	hsa-mir-509-1	ISOC2	hsa-mir-101-2	TNIK		RUSC2		JUP		NDST2	hsa-mir-3913-2	OSER1		MAFF
hsa-mir-340	MED23	hsa-mir-509-3	CPSF1	hsa-mir-34a	PSMA5	hsa-let-7e	LMLN		PKN3		HPGDS		TMC8		HNRNPA1		GOLPH3
hsa-mir-106a	AASDH	hsa-mir-548au	CXXC1	hsa-mir-5000	NDUFAB1	hsa-mir-5586	KIAA0556		TCEAL3		CGREF1		FST		MTRNR2L6		GPR176
hsa-mir-5586	GCC2	hsa-mir-548d-2	TJAP1	hsa-mir-491	CCDC86	hsa-mir-222	SLC39A11		PTPN14		MORC4		ZBED6CL		RPL3		IFT20
hsa-mir-30c-2	ZNF37A	hsa-mir-3143	WDR90	hsa-mir-4632	ANKRD44		LRPAP1		PTGR1		DAGLB		TRIM36		CACNA1A		CCNK
hsa-mir-769	TRAPPC11	hsa-mir-4677	CHERP	hsa-mir-215	FAM196B		SEPHS2		ST8SIA1		HOXA5		LRRC61		C19orf84		OSCP1
hsa-mir-24-1	SDAD1		CUL7		PODXL2		NOMO1		ZNF219		CRIP3		LGALS12		CTNNA2		CYP26C1
hsa-mir-374a	UBR1		SNAPC4		PLTP		PCYOX1L		CACNB3		TMEM14A		AVPR2		PANX2		PTCHD2
	KIAA0586		PTP4A2		RASSF2		TOR1A		ZDHHC1		AP1S3		STXBP1		SF3B1		TNS2
	FAM178A		ITM2B		CHSY3		IDH1		SNX33		RMND5B		FAM19A5		MTRNR2L9		RBM45
	AP5M1		FAM73B		PSMB1		OSCP1		TMEM253		ABHD11		SIX3		RPS4X		COA5
	SCAND1		EDC4		RAPGEF1		ESR2		VSIG10		PARP3		OGDHL		PADI4		ANKRD50
	HECTD1		TUBGCP6		MAPK15		CKM		BANK1		DNAJB6		AFF2		CLC		VPS33B
	MARCH7		PRR22		ALDH1B1		MMP19		PRKAB1		ZBED2		IGDCC4		CHMP1B		TOB2
	ORC2		PKD1		DCUN1D5		CD99L2		RASAL2		CD96		PDPN		DDX3X		MED26
	TCEB2		XRCC3		EBNA1BP2		PIWIL4		RAB34		MPP2		PLCB2		PHKA2		CD5L
	CEP295		NEURL4		JMJD4		HPD		MYO18B		SLC45A4		MRAS		MTRNR2L12		SETD1A
	ANGEL2		SLC26A1		EIF3I		LRG1		LRRC23		BVES		NUDT10		UBC		SDC3
	UBALD2		BOP1		HSP90AB1		MARCH2		CRIP2		KLK1		ASTN1		RBM17		TBX15
	FKTN		GTPBP6		AEN		CLTCL1		MFI2		ULBP3		SSTR2		DHX32		CNTD2
	ERCC6L		DGCR8		ATP5A1		SLC16A10		KLHL33		GSAP		SLC28A3		PIGA		DUSP4
	PPP4C		RNF123		AGMAT		MMP15		RHPN1		SLC22A7		EFEMP2		GZF1		APOE
	RBBP5		ENO3		HYAL2		PRKD3		CTSE		MPP7		TEPP		NRD1		TRAF3IP3
	USP37		TNPO2		TIMMDC1		PHLDA3		CYFIP1		HOXA4		COLGALT2		EIF3L		PPRC1
	TTC37		TAOK2		ZBTB42		XPC		NAT14		METTL7B		PPP1R18		CTNNB1		ZNF668
	SMEK2		MBD1		MRPL15		ZMYND12		C20orf194		SEC11C		MXRA7		MTRNR2L10		SRMS
	IBTK		C19orf71		DAP3		IGLL5		GALC		UBFD1		FAM114A1		CCNL1		MITD1
	RSPRY1		PPIL2		AHSA1		ZNF185		ZSCAN23		IGF2R		SMIM3		RNF113A		CLK2
	CEP192		VARS2		C1orf43		RETSAT		N4BP2L1		KHK		CLTCL1		CD83		HCFC1
	LTN1		PCNXL3		HSPE1		S100B		PTK7		SVOPL		ELF4		PSMD7		GORAB
	NIPBL		ILVBL		STOML2		ZDBF2		ZNF205		DEPDC7		PTGDS		GMPR2		TBX4
	MTR		HDAC6		ATP5O		SNRPN		SERPINH1		DEPTOR		ARHGAP9		EIF3I		HARS2
	TMUB1		FAM160B2		POLDIP2		S100A1		PHOSPHO1		CHST6		EBF3		IGBP1		AOC3
	INTS2		LYSMD2		MTMR10		MFSD1		IL18RAP		NXPE3		PPARG		AP4B1		KHSRP
	ICE1		CIZ1		SLC15A4		FSD1L		SLC44A4		NRG4		CALML4		SUCLG1		SLC3A1
	ARHGDIA		CABIN1		KIFAP3		SNX20		BMP1		AIFM2		GRTP1		C3orf80		SPAG8
	RBAK		LRRC45		PDRG1		RNF217		PACSIN3		ANKRD37		ZMIZ1		RPL7A		CRCP
	MAP3K7		AGAP6		CAV1		TTC30B		CD9		CD99		PPIB		FASTKD5		FCN3
	FBXO28		WDR6		CHCHD4		AGA		IFT81		TMIGD2		CARNS1		NF2		BARX2
	DNAJC16		WIZ		ZBTB18		ROGDI		KEL		TBC1D8B		DOC2B		ASCL2		AC008074.1
	MON2		GLI4		RUVBL1		ADPGK		ATG4A		ZBTB38		TMEM52		PAGR1		PSMD9
	AURKAIP1		CPSF3L		NHLRC1		LBH		TMEM9		IGLL1		HGF		NBPF26		CAPN13
	TPR		CYHR1		GOT2		IFITM3		SIGLEC10		MPV17L		SKAP2		USP7		NR1D1
	BTBD7		DDX49		GPR18		MLLT3		RARRES3		C6orf89		CLEC2B		ZBTB43		MMRN2
	ASH1L		ATAD3B		CCNG1		CD27		NAB2		MEST		KRT17		IFT57		NCK2
	RALGAPB		POLG		WIPF3		TNXB		SCUBE3		KIF16B		EDN3		BSCL2		RAVER1
	LARP4		ATP13A1		NME1		POU2AF1		CASKIN2		PTGDR2		FBLN1		KIAA1614		CD81
	KLHL20		GNMT		SH2D3C		TAL1		PALM		TUBG2		FAM45A		PNN		RSG1
	NPAT		KMT2B		ATIC		TAS1R3		GPHN		CYB5R2		DENND6B		C11orf80		APOPT1
	SEC23IP		RAP1A		ATP5G3		CCNA1		HMBS		GALNT12		TEKT2		CDK5RAP1		ETV5
	XPO1		ZNF692		MMADHC		PIGS		SKI		FBXO44		AQP3		C3orf14		CYP27B1
	SCRN3		VAC14		HSPD1		SCML4		DENND2D		GAS2L3		DBNDD1		TEX101		FXR2
	LATS1		MZF1		THAP4		MLEC		PIGZ		MARVELD2		MFNG		SH3PXD2B		DRAM1
	ZBTB41		DBF4B		SLC39A8		DAPL1		SEMA4C		GNA15		PC		GAS1		HOXC10
	REV1		OGFOD2		GTF3C6		PLSCR4		ZFYVE9		ZNF658		NNMT		NMD3		FOXD2
	MGA		HAUS5		CCDC113		CPED1		DNM1		ZNF214		PDIA3		CXCL8		LRCOL1
	PUM2		VPS52		PDCD2L		LTBP3		IGSF9		FEZ1		B3GNT8		ELAVL1		GLP2R
	AGL		MYO19		PSMA7		FHL2		ENDOV		RUFY4		GPR153		WIPF2		CLDN5
	ORC3		ANAPC2		MLLT4		APOE		PPFIBP1		SGCB		P4HB		TRIM39		ESRP2
	SKIV2L2		MED24		MRPL37		DZANK1		ALDH7A1		EXPH5		C1RL		GPR97		MSX1
	DNAJB14		DUS3L		PARVG		RBM38		KDELR1		PHACTR3		PRSS12		MOAP1		CCL2
	PIKFYVE		KIAA1875		DNPH1		OPN3		CSNK1E		NMUR1		HSP90B1		LDHB		CCDC39
	SOCS4		C17orf70		CSGALNACT2		FOXO1		METTL21B		SLC22A5		SLC39A11		CSRNP2		KAT7
	CREB1		THOP1		RPL7L1		BCAR3		ITPRIPL2		FAM215A		NDFIP2		PELI1		RP11-11N7.5
	TMEM260		ZGPAT		MAP3K2		RASGRP1		CNNM4		APBB1		ANKRD35		RPL7		HOXC8
	KRIT1		SYMPK		GLIPR2		GNG2		DRAM1		POP4		PPP1R13B		MT-ATP8		C1QA
	MYNN		INPP5E		FUNDC1		SNURF		AR		DTX3		VEGFA		PAFAH2		TMEM59L
	C1orf27		SCRIB		HOMER1		SYNE2		C8orf58		MPO		ADAMTS15		GLCE		CYP26A1
	SLC30A6		EHMT2		GJA4		DRC7		FAM57A		CEP170		NT5DC2		TREM1		CA12
	ZNF611		NOL6		OGFOD1		TFPI		MGAT3		ZNF608		ANKRD18A		SNX12		WDR92
	TTC33		CNOT3		YTHDF2		SLAMF7		ARMCX1		ARL4D		KLHL25		ACTR5		PCGF2
	MYSM1		NDOR1		ATP5B		GLCCI1		CYTH2		COPZ2		AGAP10		ADHFE1		PRRC2A
	ZNF510		NISCH		KIAA1731NL		NECAB1		THRA		ALDH3A1		RP11-136C24.3		RANBP6		RAMP2
	UBE2M		C16orf58		RPUSD2		ICAM5		HENMT1		ZFP3		KCNJ11		ANXA7		CCL18
	FAM208A		CDAN1		MARS2		BACH2		XK		HEBP2		HSPA4L		NGDN		C20orf202
	TAF2		SRRM2		GSTM3		RBKS		ACSS2		CLCN5		TMCO4		TMTC2		CCDC94
	CWC22		MUS81		RPS21		CINP		LPPR3		ST18		C11orf96		GRIN2D		PRSS55
	HELQ		WDR62		C3orf18		PELI2		DSC2		HOXA7		CORO2B		MTRNR2L4		YY1
	USP33		SKIV2L		LYAR		PABPC1L		ZNF629		MCOLN3		WWC2		ERCC5		CRB2
	USO1		LONP1		CNTN4		APH1B		FAM166B		CASP6		FAM198A		RGS20		NKPD1
	ZNF24		STK36		DDX1		SLC35G2		LTBP4		LGSN		SLPI		ADRB1		NR1D2
	TSR3		MED25		AHCY		PRDM1		GPR162		SLC25A23		MIDN		VSIG10L		APBB3
	CEP57L1		C1orf159		LRRC18		DIP2C		ZNF395		PMM1		SLFN13		SMTNL2		ALKBH5
	GPBP1L1		ZNF76		METTL5		ARSD		ANKRD28		DNASE2		ATP6V1C2		RPL10A		ISM2
	AGGF1		WRAP73		PLXNB3		FLT3		PKLR		BAG3		PLEKHG3		HOXB4		FBXL22
	ZNF81		RANBP3		COX7C		NEK11		TTC23		PTX4		SEMA3G		RPL31		MEX3A
	CEP97		ZBTB48		APOO		SMO		ERF		UGGT2		C15orf52		LGALS8		ATP4A
	CDC27		NADSYN1		RALBP1		PPP3CC		CCL5		BASP1		PNCK		ABCC4		KIAA1456
	ZNF441		C19orf47		SNX30		CYB5D2		ECHDC2		ALS2		OCIAD2		RRN3		POM121C
	CEP350		CACTIN		TAF9		DNAH10OS		USP27X		TMEM205		CD300LF		RPL19		LGMN
	TMX3		LIG1		NDUFAF4		CSRP2BP		DPYSL3		RAB3A		AZGP1		RPL14		C1R
	HCFC1R1		TAF1C		DDAH1		LGMN		IL3RA		WDR63		PTPN7		FNDC5		C16orf72
	ATF2		USP19		UQCRH		C1orf21		FBXO7		SLC9C2		ZNF555		CAMK2B		FAM167B
	DCAF17		RHBDD3		CCT2		CD33		RPIA		CYP2J2		IL17RE		DDX27		WDR45B
	HMG20A		BAP1		ITGB4		MYCT1		KDSR		PPARD		PDIA6		NT5DC1		ASB6
	ATR		UCKL1		UBQLN4		ACRBP		TUBB6		PRKCZ		ASPG		IST1		VASN
	PUS7L		KAT2A		APEH		ZNF256		HDGFRP3		DLC1		ENG		PSMC6		BOC
	CHD9		ABL1		GID8		APOC2		IL12RB1		DUSP28		CHRM5		FAM213B		RNPS1
	TSSC4		TAF6L		STEAP3		MAN2B1		ZNF521		KDM5B		PCBP3		MOCS2		DLX1
	C9orf16		FANCG		CCT5		ALPL		NUP210		HINT2		TTYH3		DUSP7		ADORA2A
	PRPF4B		ANKRD52		GOT1		SLC27A3		FGFBP3		WBP2NL		MTA3		PSMB1		POU2F1
	SMG1		SBF1		HSP90AA1		PAPD7		C11orf95		ANAPC16		PRRG1		RIT1		LY6G6C
	SSNA1		NCAPH2		IFRD2		IFITM1		DCBLD2		CHCHD10		EPHX1		NFIL3		SLC25A33
	TRAPPC8		BTBD2		WBSCR16		SLC25A35		FHDC1		ATP6V0E2		PRRT4		DCAF12		SMARCD1
	SCYL2		CENPT		B4GALT2		GPR173		ITGAV		CEP41		MAPRE2		EAF1		LSM12
	ANKRD17		RP11-411B6.6		TFB2M		RSPH3		ZC4H2		CPEB2		MMP14		YPEL5		BAHD1
	DCAF10		POLRMT		ILF2		GSDMC		MATN2		ORAI2		NANOS1		LACC1		H2AFY
	UFL1		ABCF3		PSMD14		NQO1		AAMDC		LHFPL2		HYOU1		PPP1R11		LIFR
	RPE		DHX38		DYNLL1		PEAR1		ESPN		FAM98C		SLC26A9		JMJD6		VCAM1
	TAOK1		MBD3		FAHD2B		DPF3		PRELID2		SERGEF		CALCB		TAF4		BRD4
	BDP1		DGKZ		PDZD11		FAM69A		PPIF		BCR		CDK18		TRPM4		GRWD1
	BIRC6		CRTC1		KARS		STK24		GPR173		CDPF1		TRPM6		QPCT		DHDH
	TRIP12		CEP131		ARHGEF7		WNT10A		LAMB2		FARP2		TLE1		RPL11		LHX2
	SBNO1		PEX14		C2orf47		FXYD7		MAMSTR		FAM127A		TNF		RBM39		FAM53B
	VCPIP1		MEGF8		MDH2		ABCG2		TFRC		NIPA1		PRAM1		ADSL		SUPT7L
	TYW5		UBE2B		EEFSEC		LRTM2		PCCA		GPC3		SIPA1		TTC32		PIP5KL1
	RNF126		SRCAP		SH3BP2		LTBP2		APBA1		AK2		RETN		JAG1		UBE2S
	UBN2		NDUFB5		COL6A5		MAP10		SHBG		ANKEF1		SLC13A5		PPAP2A		ISG20L2
	NFKBIB		PTPN23		PDCD2		HYAL3		TMEM234		ARHGAP44		PLEKHA2		C12orf42		SP140L
	SOS1		SLX4		PGAM5		CCL4		NR1H3		TPSAB1		ETV2		RSL1D1		CABP4
	MBTPS2		PIDD1		EHHADH		CRIM1		SLC25A43		ANKRD65		MFSD6		RABGGTB		GGT6
	EDF1		CLPTM1		SNRPE		TMEM132C		DCDC2B		PPFIBP2		PAPLN		PFDN5		ZNF589
	PUS10		RBM10		RAP1GAP2		GOLGA8M		C19orf81		ZNF215		SCD5		KRT18		DNAJB12
	NEDD1		PRR12		RP11-437B10.1		C1GALT1C1		ZNF112		NINL		CST7		GNB2L1		RP1-37E16.12
	ZNF808		MMS19		UNC13B		PDK1		SLC35G2		ABHD15		KCNAB2		CDC42BPB		OSGEP
	DOPEY1		OSBPL7		RPP25L		ELAC1		LGSN		MT1F		CECR6		SLTM		WDR53
	IDE		CAPN15		AGPAT1		CLMP		EPOR		KLK2		PTPRJ		EIF4B		SH3RF3
	SNAPC3		PPP1R37		CCDC51		WIBG		DNAL1		MAN1A1		C2orf82		METTL2B		FOXC1
	THAP6		TMEM143		PTPLAD1		TMEM108		SLMO1		ZNF318		MTCL1		ZFHX2		C19orf45
	PCNXL4		METTL17		CSF2RA		TAB2		ZNF697		GPR126		HTR3B		SIPA1L2		ADNP2
	MAP3K4		THOC6		KEAP1		ABHD15		MAMDC2		STK16		NAALADL1		DCAF7		EFCAB12
	UTP14C		PTOV1		KLRG2		HEMGN		CTNNA1		C9orf117		ZNF385B		IFRD1		YTHDF1
	ZBTB24		MAN2A2		TMEM161A		IAH1		ZNF565		CISD3		ROPN1L		IQCB1		PTCH2
	MORC3		SPRN		FAM162A		DDN		MGLL		IKZF2		SYNE3		HSP90AB1		PDE12
	POLR2B		HGS		MRPL21		RPN2		GCSAM		ADSSL1		STAB1		CBFB		SERPIND1
	ZNF518A		WDR83		UBL5		ROPN1L		OBSCN		DCST2		PURG		RGS2		NRXN1
	TNPO1		SMG9		PLD6		GPR55		LPXN		SPR		DHRS7		NXF1		ARHGAP35
	RASA1		ACTN4		MAGI1		CNKSR3		FUT10		SIMC1		ERN1		TAF8		FOXP4
	FAM126B		DRG2		TRIM16L		FAM45A		MFAP4		BFSP1		TMEM156		SBDS		POLR3H
	ZNF28		ZNF335		PLGRKT		LTK		THBS3		NDUFC1		C1orf115		RPS8		GLI3
	ZNF468		SUMO1		PTPRE		GNG11		GRM1		DYNC1I1		RP11-574K11.31		AIMP1		SF3A1
	USP34		DDX51		ENPP4		NETO2		MAGI2		GARNL3		LRRC38		HNRNPUL1		NRP2
	PRR14L		RBM19		NHP2		ALDH9A1		LRRTM2		TRIO		CERCAM		GPANK1		HOXC9
	SLC39A9		EME2		CMBL		XCL2		PIH1D2		ANKS6		DCLK2		AL158801.1		RNPC3
	RIF1		STRIP1		RPL26L1		H1F0		CLCF1		KIT		TFPI		RCAN1		KCNJ6
	SERF2		PPP1R16A		HSPA2		GCOM1		SAMD15		EPHX2		SLC22A31		FAH		NDUFA4L2
	ERCC4		AXIN1		COQ3		ETS1		ATP2B1		SYP		EMILIN1		CD46		RP11-314N13.10
	FRYL		C18orf21		IMP4		PLEKHS1		MYL4		RNF130		ANXA8L1		ICMT		C8orf44
	SIKE1		GCN1L1		MAGED2		TBC1D29		MAP3K8		RBFOX2		CD3D		PNISR		ERCC5
	EXOC5		FLYWCH1		NDUFS4		ANKRD35		RDH13		DISC1		TUBB4A		SLC2A3		UBE2G1
	ZNF148		CTD-2616J11.11		DTD1		ZNF521		EIF2AK1		DUSP7		PTCRA		SLC23A2		MYLIP
	DMXL1		ILF3		IMPDH2		CDC42BPA		TMOD1		TMEM99		BTNL3		SNURF		GPATCH3
	HMG20B		AP1G2		TMEM14B		LRP6		CFAP52		NDUFB1		NRXN3		IFT80		AGER
	OTUD6B		SUGP1		PARD3B		SLC37A3		DHRS3		GNPTAB		S100P		NBPF19		C11orf94
	MCM9		ZNF324B		ACP1		MILR1		CMTM2		LRRC8A		RGS9BP		TP53BP2		LYVE1
	APC		DHX30		TMED3		C17orf85		SMO		SMARCC1		CYB5R4		ZC3H12A		FOXB1
	NDUFS1		TAB1		ATP5F1		CCDC170		TFR2		RWDD2A		TRIM44		B3GALT6		KCNH4
	PPWD1		D2HGDH		ATG16L2		MARCKSL1		C1orf56		UMODL1		AMIGO1		F5		TUSC5
	GOPC		MIB2		POLR2C		ALOX12B		pk		TMEM8B		ACACB		FAM228A		LRFN3
	CTDSPL2		FZR1		MRPL24		TMEM117		CD93		RIPK3		UGT3A2		AKAP2		RAB4B
	UBR2		TBCD		KCNRG		TCTN3		GPR157		RNF125		HRH2		EIF1		TBX2
	ZNF765		DCAF15		DAG1		FGGY		EHD2		MFSD2A		TECPR2		STX16		ZP1
	CEP44		RAD9A		SLIRP		TMX4		NFIC		MEIS1		BCL2L10		MTRNR2L3		CYP2W1
	STUB1		TRMT1		TMEM5		MTHFSD		CEACAM19		MAP3K8		LONRF3		NARS		CCAR2
	SACM1L		CYP2D6		VDAC1		TJP2		ARMC8		ALKBH6		FRMD3		ABHD2		ZNF853
	ELMOD2		SYF2		GPATCH4		OSBPL5		TRIB3		DZANK1		GAREM		YIPF4		RNF139
	BOD1L1		SNRPB2		OSBPL6		MPP1		C7orf34		STK32B		BTNL9		BCL6		MPZL3
	APPBP2		ATXN2L		APRT		IGJ		C1RL		SYT3		ANKH		BLACE		ADM5
	TMTC3		ARHGEF19		SERPINI1		PTK2		KIAA1549		LPO		ATXN1		NBPF10		MED7
	ZZZ3		TEN1-CDK3		COL6A6		SH3KBP1		FAM104A		TRIM32		GDPD1		XRN2		MISP
	ZNF511		MAP1S		BLOC1S4		FNBP1L		GAB2		HOXA2		LTK		MYO3A		PEX11B
	ZMYM4		MED16		ARHGAP26		CD226		MYO7B		NTNG2		RILPL1		R3HCC1L		HSPB2
	MPHOSPH9		ZNF512B		MAOB		C11orf95		ATP1B2		GAREML		PRSS3		PPP1R10		HES1
	FAM120B		GGA3		MTX2		SAMD4B		CXorf22		KRT10		PARVB		RPL17		NR2F1
	ZNF780B		SGSM2		ARV1		GFI1		AUTS2		MOCS1		SMIM10		UBE2L3		DCANP1
	PREPL		SFR1		KLHDC3		MYL4		MYADM		ZG16B		CCNB1IP1		ANXA1		IL17RD
	ASCC3		NUP188		PLCB1		AOC3		C1orf21		RAB3D		ATP6V1H		PTGS2		FMO2
	ZCCHC4		TRAIP		TMEM14C		ISG20		CYP2S1		S100Z		APBB1IP		TTC24		PODXL
	KIAA1429		STK35		DNAJC12		LGI4		OXER1		TNS3		RTP4		LIX1L		MED23
	THAP9		GTF3C2		SNAP47		GZMK		YBX3		CACNB1		NKD1		SLC25A41		SPIC
	PRMT9		NACA2		MRPS9		SQRDL		NPDC1		USP27X		CILP2		NFKBIZ		UPK3B
	FBXL4		SCAP		SH3BGR		PKLR		SPTA1		PECR		SMARCA1		KIAA0368		ACTN3
	ASXL2		MTG1		LDHB		ACTA2		NEK3		CBX2		SPECC1		AQP9		OTX1
	XRN1		TFAP2E		HPRT1		CD3E		FUT2		CNPY4		POLR1D		RAE1		RND3
	FBXO11		CAPN10		AIM1		C8orf88		SLC24A1		GGT5		CYP2E1		VNN2		FOXK2
	RPUSD1		MTA1		FKBPL		CNKSR1		LAT2		CDK20		FBXO10		UBTD2		PRRX2
	ZNF654		PTGES2		GCKR		LAG3		SPATS2		XKR6		RGCC		RPL26		LETMD1
	MRPL28		RASSF1		TEAD1		TSPAN18		FAM178B		GALNT1		LLGL2		ASIC2		BRD2
	ATP6V0C		SZT2		COQ9		GGT1		CCDC40		SERF1B		CLSTN3		NME8		THPO
	SENP1		TSC2		SLC25A5		DCBLD2		PRAP1		PTK6		ASCC1		NMRK1		CNP
	ZNF761		GTPBP3		GIT2		AZU1		GRB10		ANKK1		HHAT		CASP4		JPH3
	ANKAR		FBXL6		NCKAP1		TRAT1		MAPK11		WDR17		GNA11		ADAM8		CHRM4
	LIN54		RAB5A		RAB6B		FUT4		RNF217		SDCCAG8		LZTS2		ZC3H4		ZNF282
	MED1		ZNF598		TRIOBP		DMWD		RGS10		SEMA4F		EPHA10		TMEM14E		RSRP1
	ZNF567		INTS1		RCL1		DPH3		C6orf132		HYAL2		C14orf159		MRPS9		CAMSAP1
	ZNF480		SUV420H2		DNAH8		AMACR		PAPLN		PREB		PTPMT1		ALKBH3		SOBP
	STAM2		SEC31B		METAP2		EDARADD		RRAGD		SC5D		HPS3		ANPEP		CSRNP1
	ZNF845		NUMBL		LAPTM4B		IKBIP		ALS2CL		CDS1		EXOC3L2		MSL3		STAB2
	VPS13C		RP11-864I4.1		SERPINE2		KLRC4		GTF3C5		CAMKMT		AGRN		AK5		ZNF182
	KLHL28		LENG8		NOP16		SIL1		ADCY6		PRKAR2B		PRRT2		SOCS6		SPPL3
	RBM12B		SETD1A		C16orf91		TIMP3		ANXA9		P2RX5		PPP1R14A		AQP6		DLX2
	GTF3C3		RHOT2		AIMP2		TRIB2		BIK		PPM1E		MAP7		HDC		LDOC1L
	ZNF813		LIME1		LCA5		UBASH3A		RFX2		NSMCE4A		MYO1C		TNFAIP2		NAB2
	EMD		RAVER1		EPB41L4A		SUOX		SERPINE1		ZNF503		GAPT		ANAPC4		NUDT4
	TMEM245		SH2B1		ENTPD5		ANGPTL4		DLG5		LRRC20		CACNA1C		FAM154B		CRABP2
	TRAPPC6B		ANKMY1		TMEM71		CD8A		CERS5		CAPRIN2		RP11-195F19.5		RPS18		EIF2B4
	HIBCH		FBXO46		IMMT		CDK17		KCTD3		SLC16A13		UBE2R2		MED18		AC007040.11
	XPO4		MOB4		GPN1		CD96		EPB42		SLC46A1		ANGPT1		EIF2B1		SCARF2
	POLK		C21orf58		TUFM		TSC22D1		SAMM50		CD244		RWDD2A		TALDO1		MAFA
	CNOT6		SELO		METTL1		PCYOX1		LMO3		WNT6		SLC9A7		MMP25		CCL17
	NUP160		CDC42		IL5RA		DHRS7B		WDSUB1		ZNF230		ZFHX3		KCTD3		TPCN2
	PARG		MROH6		TUBA1C		DMXL2		IRX5		THAP10		TTC12		MT-ND6		ZNF410
	VPS54		ACAP3		LCP1		SOCS3		PHYHD1		RXRA		SLC16A2		EIF5		TMEM119
	GOLGB1		PKMYT1		C1QBP		ACKR1		CSF2RB		STRIP2		RP11-392E22.9		SOGA1		IRF2BP1
	TAF10		PPP1CB		B3GALNT1		ITPR3		GCLC		IQCE		EIF3A		MBD4		PFN4
	ZNF146		CCHCR1		RDH14		LSR		GUCD1		OR2C1		PGM3		SERPINB1		IL23R
	CAND1		FAM195A		NR2F6		TRIM66		METTL20		ZBTB16		AMIGO2		IFT20		NKD2
	FAM173A		IKBKB		AFAP1L1		NCKAP1		PTGES3L		PRKCDBP		CALCA		EIF4A1		TP53TG5
	CPSF2		IDUA		ERAL1		C1orf61		F13A1		NFS1		RNF145		ABCB7		SUSD2
	MANEA		PACS2		PCBD1		SPRY1		HBD		IL23R		CEBPE		CHMP2B		BMPR1A
	PHKB		CLDND2		RNMTL1		C1QTNF6		METRN		PIK3R6		TMEM38B		ZNF32		PUF60
	LYSMD3		DPH1		LAMA5		REM2		EIF4EBP3		NRBP1		MBD6		RPLP0		ZNF600
	METTL14		ELMO3		POMGNT1		PREP		TMEM56		RPS6KA2		RIN3		HNRNPM		GRIPAP1
	TMEM161B		NUBP2		TLE4		FARP1		ST7L		SCUBE1		ELANE		PSMD6		C5orf63
	CAPN7		ALG12		CHST10		GFI1B		BACE1		BBS7		OLFML2B		CXCL2		SHBG
	NUFIP2		MOB1A		MOCS2		IKZF3		SIGLEC8		STXBP5		NLRC5		HNRNPH2		KCNJ9
	C19orf24		MAMDC4		NSDHL		POU6F2		PITPNM2		SLC52A1		MANF		UBE2Z		TTC25
	DPP8		ZNF707		DNAAF2		RORA		SYDE1		GDPD5		PTGER1		AKIP1		IPPK
	WAPAL		NDUFA11		DOLK		ENY2		RHCE		NBPF15		MKNK1		LECT1		CARD8
	RBM42		TBL3		C11orf1		DMPK		MAP4K3		STK26		GRIK3		COL27A1		POP4
	NBN		TELO2		CDK4		CEACAM1		MED31		TTC12		GSE1		AMPD2		ATP6V1B1
	COPE		MAN2C1		GADD45GIP1		KCNA2		GATA1		INO80C		ADM2		CCDC59		ZNF700
	ZSCAN29		FBRSL1		BYSL		ZBP1		HDAC1		ABR		GMDS		NINJ1		DPF1
	ALMS1		CLASRP		ACKR2		SRGN		SLC6A8		NDFIP1		VCL		SFPQ		TMEM240
	RPLP2		EVI5L		PRPS1		MAP1LC3A		FGFRL1		STAT5A		DNMBP		HOXB3		ZNF628
	SEL1L		ZSWIM8		SMKR1		ENG		CHI3L2		CYSTM1		ALOX5		RASA4B		CAPS
	REV3L		AKT2		NOB1		MBNL2		STK19		ELMO1		MGST2		IGSF1		USP50
	IPO8		SERP1		INPP5J		DCP1B		TGIF2		MLK4		DNAJB9		MINA		C17orf96
	EDRF1		PAM16		GPKOW		LAIR1		UBAC1		FZD1		TBC1D1		NGFRAP1		SMO
	SLC30A7		LMNB2		ITPA		IL32		CYP8B1		P2RX5-TAX1BP3		GAS2L1		UTP14A		POU3F3
	ADNP		HGH1		NDUFB6		WASF3		AHSP		CLDN23		LAMC1		PCDH9		CXorf36
	AKAP11		TMEM259		HAX1		IL17B		MYOZ3		PRL		RBP5		BTG3		NPAS1
	FAU		ATG2A		MRPS2		C1R		RAB38		ZNF133		SIMC1		RP11-244H3.4		LRRC6
	UBXN4		GBF1		ASB14		CD274		KLF6		OPLAH		CD320		MTRR		CHGA
	EFTUD1		KIF22		CMAS		NMNAT1		EIF5A2		PEX19		ATP12A		PPTC7		CHERP
	HERC4		FOXRED1		ALDH18A1		COL18A1		FAM86B1		RELL1		ACTR3C		RAB6A		WFS1
	RPS6KB1		DHX37		HRSP12		GRAP2		GYPE		TTC3		PEX26		ZC3H15		CANT1
	ZNF451		BCS1L		EPHX2		EHHADH		NT5C3B		C3orf14		TMEM87A		FSD2		GFER
	GPR89B		RTEL1-TNFRSF6B		TIMP3		TRIM16		DOC2A		DESI1		PRDX4		IFITM1		MCOLN3
	GOLGA4		DYNC1LI1		YWHAQ		FNDC4		NOXRED1		ALDH2		GRASP		EIF3H		RSRC2
	MAN1A2		PDF		POMGNT2		ABCB1		LEF1		PRR34		SIX4		KIF13A		GGN
	SRFBP1		B3GNTL1		RWDD2B		SIRPG		KCNH2		DUSP27		UAP1		BTAF1		C7
	EPG5		PIGO		MUL1		PBDC1		CA5B		LYPD5		PHF13		UAP1		HCG27
	C1orf122		SPPL2B		HSPBAP1		MAF		SUSD3		ASTN2		RAB27B		SCHIP1		DNAJB6
	KIAA2018		NPRL3		PEX7		STAC3		RASSF8		PYGO1		SLCO2A1		DUS2		DHX35
	ZNF45		DHPS		BCL2L1		SGPP1		AEBP1		UNC119		CD2		BCCIP		CCDC80
	CTD-2313N18.7		PRMT7		ISCA1		MED6		ESPNL		ABCA7		TNFRSF18		LYPD5		MRS2
	CLOCK		PI4KB		RBM20		MICALL2		PPL		CDHR1		ARF3		SPDYE1		SLFN13
	COG6		KRI1		ACOT4		PRKAG1		TEKT2		HNRNPLL		SNX22		DYNLL2		STX18
	VRK2		PHRF1		THG1L		QDPR		CATSPERG		GPR157		FGFR1		SERINC1		TAGAP
	KLF16		AP3D1		PPP1R14B		FCRL5		SLC24A3		CCL23		WNT11		SLC28A1		GEMIN7
	ALG10		CLCN7		EMILIN3		PIM2		SPTB		ANKLE2		KAT8		MMADHC		NAPB
	KIDINS220		P3H1		DKC1		ECE1		ASCC2		EREG		ZNF827		SNRPA1		SGPP2
	GPATCH2L		FAHD2A		MINPP1		LRRC17		SLC11A2		ASCL5		IRAK2		FCAR		SERTAD1
	ZNF782		LMBRD1		PWP1		SPTB		CNDP2		MOCOS		C15orf40		POP5		LBX2
	ZDHHC13		RAB33B		DPH2		UNC80		SASH3		TMEM105		APOBEC3D		CD3EAP		SVEP1
	WDR36		ZXDC		TLR6		FAM89A		ARSD		HNMT		SF3A1		PRR18		NIT1
	ZNF234		KCTD13		ETFA		SLC18B1		TSPAN13		VSTM1		EIF2AK3		WBP5		NR4A3
	ZNF430		ABCA2		GPR183		CCDC121		NEXN		YEATS2		LCNL1		L3HYPDH		GATAD2A
	NOL8		ABCC10		LRRFIP1		CTTN		TMEM65		EXT2		GLUD1		CHRNG		OSGIN1
	DNAJC24		ATAD3A		STXBP6		PBX2		SVIL		TM7SF3		TNFRSF4		CATIP		IHH
	TTF2		POMT1		TOMM20		CCDC13		PYHIN1		KLKB1		CRELD2		UQCRC2		SOX5
	COX8A		B2M		PEX11A		MAL		PLCG2		MBTPS1		TMEM214		NANOS1		CSNK2B-LY6G5B-562
	RNF169		MAEA		BOLA3		NCF4		FAM132B		C1orf106		TPM4		CXorf40B		IFT172
	AGO3		DNAH1		TIMM50		FAAH2		PLCD3		STAP1		FAM210B		AC131263.1		SELE
	OTUB1		CMTM6		PHB2		TIGD6		AMPD3		CYP2E1		F3		NSMCE1		EID3
	U2SURP		ACTR10		HSPA9		IL2RB		ANK1		RBM38		CITED2		PWP1		OXSM
	ZNF260		LMF2		STIP1		TNFRSF13B		ECM1		TBC1D12		IGFBP2		SLC15A1		ST3GAL2
	ZNF613		ZNF517		ZNF652		CRYM		STOM		LCMT1		PTGER3		INSM2		VGLL4
	ANKIB1		PASK		MRPL4		SYS1		ADAM17		SYNPO2L		LIN7B		MT-ND5		ZFC3H1
	AP4E1		WDR4		CISD2		GOLGA8H		IKZF1		ITPKA		MT2A		PEX11B		FBXL19
	PGLS		PSD4		PSMD10		PLN		SERPING1		TFEB		ADAM28		SF3A3		TUBA1C
	SUV39H2		SH3GLB2		SMYD5		HMCN1		CLPTM1L		C9orf9		UBE2Q1		CTC-454I21.3		HOXC6
	CFL1		RAB21		DLC1		MICAL3		GNRH2		POU4F1		PDIA5		ADCK3		ATP5L2
	OPA1		UCK1		UBXN10		KRT17		COX7A1		TRPM4		PHYHD1		RTCB		CCND1
	MAF1		C16orf59		VAV1		IRF4		DDI2		KLC2		GSG1L		OGT		TAF3
	SNX14		KLHDC4		CCT6A		SV2B		ALAS2		CX3CR1		LYST		PSMD2		STC2
	KIAA2026		CDK3		SORD		RNF39		INSRR		TMEM65		CAV2		CXCL3		TCF7L2
	PANK3		FHOD1		WDFY4		CCDC80		RAB2B		CHMP4C		KPNA4		NPM1		ACPT
	MYO9A		CCDC91		PMVK		S1PR2		ANKRD9		UFSP2		CFAP74		XPNPEP1		NXPH3
	ANKRD32		SPHK2		ARHGAP27		MKNK2		OXT		GGT7		ROGDI		VGLL4		MPZL2
	KCTD20		SIVA1		RPL22L1		GLB1		CSPP1		SMAD3		PRR7		LRRK2		TRAPPC13
	TMEM160		CDV3		FAM124B		FCAMR		TLN1		PIGM		TM6SF1		RPS27A		SAMD4B
	IREB2		ZNF865		COX5A		FGD6		NEIL2		DUOXA1		CCDC102A		FADD		ADAMTS8
	PIK3C2A		CLSTN3		MIP		KCNE5		SHF		TPSB2		MYO18A		CENPA		ELMOD3
	NCBP1		ZNF341		HERC3		SRPRB		ADCY9		EIF4G2		REEP2		C18orf32		TRIM9
	EXOC1		DOHH		RPS12		SLC27A4		RABIF		KIAA1549		CDON		EMR1		ZBED5
	HEATR1		PPP6R1		PARP1		ADAMTSL2		LAMP5		LPAR3		NME8		NCBP2		H3F3A
	THADA		PRRC2A		EMC4		TRIM46		PPP5D1		EMB		FXYD1		PLRG1		LDHD
	KIAA1109		ADCK5		WFDC1		CPT2		RAB33A		TSLP		SV2A		RBBP7		NT5C3B
	USP47		C1D		RPL10A		MYO1D		FOXO6		C19orf73		ATG13		SSUH2		LYSMD1
	KIAA1586		MEGF6		TRMT10C		IQCK		PISD		ITGA7		NUP210		SLC35G3		COMP
	TRMT1L		RFX1		SRPRB		YOD1		CTF1		F11R		IRF5		KCNE2		CREM
	PAPOLG		DIDO1		MCCC2		KIF5A		NRSN2		NUDT14		STYK1		PRDX6		UBALD2
	ZNF780A		MRI1		CAPG		COBLL1		PLXNB1		NAPSA		ORMDL3		ZBTB26		SLC35G6
	MLH3		GPAA1		TSPAN12		EDEM3		TRIM2		CDK18		HOXA9		ABCA12		DUSP5
	COX6A1		NFRKB		DENND5A		OS9		SLC16A1		EGFL7		HSPA5		C19orf68		MRPS21
	ZNF420		PCSK4		CTNNBL1		TEK		PLXNC1		EXOC6B		INSC		SUPT4H1		INO80
	MAP7D1		NCDN		ABCC4		NUDT7		ABCC5		DKKL1		AK3		TOMM20		ZC3H18
	FPGT		RANGAP1		TMEM261		CETN2		SPATC1		PSRC1		CDC14B		LPAR1		DERL1
	MPP5		PPP1R32		TMEM185B		TPK1		EHD3		BEX2		SLC27A3		APOBEC3A		GSPT2
	GFM2		ZCRB1		MRTO4		LRIG1		TMEM221		DTX4		RASGRF1		WIBG		RAPGEFL1
	ZNF182		CCDC157		PSTPIP1		FUCA2		DOCK7		TMEM63C		BCKDHA		ATF3		FTO
	SCAF11		DNM2		C14orf169		ZNF578		SSC5D		RECK		ASNS		RIPPLY3		SRRM1
	DIS3		RECQL5		NIPSNAP1		DYNLT1		GTF2H4		RAB24		HLA-DMA		GRIPAP1		ZSCAN26
	ZNF225		PPP1R2		CCNDBP1		PCDH18		ITGAL		GPR62		SURF4		GTF2H4		TLK2
	MLANA		GTPBP2		PON2		BMP6		SFXN3		DCST1		NRIP1		HIST2H2BE		C1orf74
	C16orf13		CLUH		PRPF6		NCR1		STRN3		PQLC2		COL4A2		RTFDC1		FBXL14
	TRIM23		TSPAN32		CLEC2D		FAM65C		PSMF1		PAQR7		TBL1X		MT-ND4L		GPR182
	FAM173B		LINGO3		AMHR2		HIST1H2BH		STMN3		CCND3		SLC22A4		DNAJC30		PLA2G15
	MED13		CNNM3		IMP3		RAB3IL1		PYCR1		RUNX1T1		ME1		SLC11A1		ACCS
	RABEP1		RNF31		OGG1		VIM		LRRC3		ZNF609		2022-03-02		CMAS		MAZ
	UHMK1		RAI1		SOD1		TMEM254		KLHDC8A		FZD8		PDIA4		NR4A2		VIPR2
	CEPT1		PISD		CFLAR		P2RY2		RCN1		CBR1		PLXNB2		PLXDC2		GCGR
	PALB2		PUS1		RPSA		PVRL4		REEP2		POLD4		HRH4		AGPAT9		PEX11G
	PARP4		DTYMK		NPM1		PPAP2B		NEK11		LTB4R		UBE2Z		NDUFA3		B3GNT4
	SYNRG		ATP5EP2		ATP5C1		PCBD1		TRAF3IP2		CES4A		TXNDC5		SULF2		ZNF230
	CCAR1		KIAA0195		TARS2		FAM206A		BTBD19		KHDC1		GMPPB		TNK2		VPS29
	NDUFB7		MYBBP1A		IL17RA		KIF19		HES7		ABCA5		JAG1		FAM64A		CXCL9
	ATP5D		ZBTB45		MRPL16		FBF1		AMMECR1		RANBP9		ANO7		CCT8		FOXK1
	SHPRH		SUPT5H		AK8		SLC41A1		ST6GALNAC2		TRIP6		HS3ST3A1		ADCK1		ANP32A
	ALG11		EIF2B5		PABPC4		GNE		ZNF682		ENO2		IRX1		PDE6D		C11orf71
	MSANTD4		PIGQ		SORBS1		C15orf65		VAT1		KIAA1598		TMEM125		ZNF747		CERS1
	UTP20		KIAA0895L		TLR1		ADORA2A		RUFY2		POLR3K		TAF8		MANSC1		CXCL12
	NUP133		TMED5		PRUNE		SMOX		LY86		HIF1A		MORN3		CRADD		GRM2
	TMEM219		CAPZA2		TUBAL3		KLF12		LIN7A		NUP62CL		USP48		ECHDC2		YTHDF2
	TNRC6A		CDK10		LAT2		C1orf216		SLC4A1		NTNG1		LYSMD4		NCOA5		SOCS6
	NR1H2		NELFA		FDXACB1		SUMF2		SNCAIP		TIE1		SERPINB6		C5AR1		KLHL10
	SCYL3		TUBA3D		POF1B		DOCK9		ZFP3		STX1B		SLC39A7		MAN2A2		SIPA1L3
	ZBTB1		HCN3		MEF2A		ECHS1		TNNI2		DACH1		REEP5		ULK1		MAB21L1
	ZNF701		HDGFRP2		SLC13A3		GMPR		LY6G6C		GNAQ		ACOT9		VPS39		PCDHGB4
	SEPSECS		RASGRP2		PHLDA3		CXCL12		LOXL4		GRAMD1A		MCAM		MTCH2		CXorf21
	INSIG2		ZNF687		ANKUB1		NEDD4L		HES6		PAQR8		HYLS1		MUC12		BCAR1
	GPX4		DVL1		TARS		VPS33A		ZNF185		NANOG		CLEC4D		ANO7		CRYGS
	EMC2		PNRC1		MPC2		NUGGC		JAG1		CDR2		SERPING1		CTC-429P9.4		FANK1
	CRNKL1		CCDC130		TMEM256		NFIB		INHA		SLC2A14		CYTH4		C9orf57		MGAT5B
	FAM208B		BRICD5		ADRM1		ITGB1BP1		ITGB1BP1		ST6GALNAC4		IGSF9B		ETV1		NSUN4
	MTMR9		PROSER3		ASTN2		KLRC2		P2RX5		GCLM		SH3BP1		ZNF330		RABGEF1
	ZNF546		APBA3		TSFM		LOXL2		GPR65		SLC2A10		BTNL8		PLBD1		TGM4
	ZNF189		COPS2		RPS18		OSMR		ACSBG1		SLC25A4		LCOR		IL1B		PEX5
	TEFM		UBE2D3		MON1A		CMTM8		UGGT1		WDFY1		PAK3		WTAP		TSSK6
	NEMF		PPP2R3B		NOLC1		ALG1		RASSF5		ATCAY		RAB5B		ZFP69B		GLIS1
	FAM73A		PIH1D1		C1orf198		RGMB		SHROOM4		ITGA9		SLC4A7		MIOS		ANGPTL4
	TMEM168		NAA40		CHAC2		CCDC74A		TM6SF1		ETFDH		FBXW4		ZEB1		CD300LG
	TGS1		BRPF1		MRPS18A		TMEM56		IQCK		TMEM44		IGF2BP2		DOCK6		GNRH1
	SLC38A9		JMJD7-PLA2G4B		MDH1		BMP5		CPA3		RHOU		FNTB		DHRS7		PLEKHS1
	ZNF525		ADCK4		RYR2		SEMA3C		SPATA17		IL5RA		ZFYVE9		HIGD1C		DAG1
	RSF1		GAK		MRPL3		INSL3		NUGGC		SMIM24		AZI2		SGK1		ZMYM6
	PIK3R4		SMG5		TRDMT1		CD40LG		C12orf49		RDH5		TMEM184B		DNM1L		FAM111A
	RAB1B		C9orf114		HHLA3		2022-03-01		SLC29A4		SLC35A1		SRSF8		ATP5A1		CAPN3
	FBXO22		MRPS36		C2orf54		TBXAS1		USH2A		EML5		TWIST1		CLDN23		FSCN2
	PIBF1		MCM5		RPL7A		FAM47E		RAB3IL1		PENK		CALR		EAPP		EFEMP1
	SMAD4		ST3GAL3		PFDN2		CTSG		TOP1		ZNF287		HPGDS		HCAR3		SDE2
	ZNF283		ZC3H7B		WDFY2		LDOC1		REPS2		TRIM24		SLC1A4		NUDT12		SWSAP1
	CLPP		MUTYH		NIN		CCDC24		PCDH10		TTC7B		TRERF1		SLC16A13		PAAF1
	N4BP2L2		TMEM201		JAGN1		DUSP5		DNAJA4		WDR91		CHRNB1		EIF2B5		SOCS7
	SF3B5		ABCD4		RNF182		IFITM2		C17orf49		MFSD6L		AIG1		FUT11		MON1A
	ZNF674		IGHMBP2		ARRB2		TGFBR3		CYTH3		SYT17		ANKMY1		HPCA		ZNF691
	ETAA1		TIMM13		BBS5		TIMMDC1		SEC14L4		DGUOK		PPP3R1		PRDM4		CXCL10
	IWS1		GAS8		DPY30		RP11-812E19.9		MGST1		ERG		AC015688.3		INA		IPO4
	ARL13B		USP20		NAGK		KIAA1671		A1BG		SNX24		PRODH		RAB42		UBE2D4
	CDC34		EXOC3		COL14A1		AGAP1		ALAD		CDH26		FICD		ARID1A		CSPG5
	GLTSCR1L		PIEZO1		SULF2		ESM1		ACSL5		PDE4DIP		AKAP12		C6orf132		RWDD2B
	PMS1		RASAL3		PRKD1		CXorf38		CFAP36		CBR3		PHLPP1		KIF3C		TSSC4
	NOC3L		U2AF2		MOAP1		SRSF8		PSMD13		PARD6A		LAX1		RPS21		C8orf48
	CCDC132		UBALD1		KDM4E		HADHB		FAM171A2		SERINC5		IL17RC		CHD1L		TULP1
	UGGT1		ACIN1		TMEM177		APOC4-APOC2		LCP2		KCNC3		CERS4		METAP2		KANSL2
	DICER1		NELFB		KAZN		SH2D2A		C19orf12		MAP3K13		TTLL10		DMRT1		RP11-468E2.4
	SLC35F5		HYI		ABR		INHBE		XRCC6		ALOX5AP		STOX2		MPP6		GPR83
	SENP6		ZNF646		MRPL36		TGOLN2		CMBL		LRRFIP2		GALNT3		CCDC93		RHBDL1
	ZNF619		HINT3		VBP1		ANO7		SPATA13		C1orf186		ACBD4		BTF3		PTCD1
	GPBP1		UCN		FUT1		JAK3		CKLF		CALR		PTEN		CSDE1		CX3CL1
	ZNF708		THOC7		NUP62CL		ZNF677		APOBEC3C		TMEM231		ZNF697		PTPRN2		PHKG1
	DHX29		KEAP1		PHLDB1		IL6ST		IGSF8		ATPAF1		SALL3		CFAP45		C1orf100
	PBRM1		APC2		TRAF7		PGD		SLC44A1		TSPAN7		PMP22		DKC1		SH3GL1
	TTC17		MED15		MRPL12		TPP1		HSPA4L		DHRS4L2		NFAM1		CDK5RAP3		GCA
	C19orf70		SARS2		MRPL47		SEC24D		LIMS2		KCNN2		S100B		KCNN1		SLC15A4
	CCDC66		ADAMTS13		ELP6		EOMES		MAP1A		HOXA11		RCSD1		VSTM5		HSPA1L
	CNOT1		ZNF497		FADS3		PFN2		TSPAN16		PDZD7		GLMP		NAPB		RLBP1
	SEC22B		NPRL2		MRPL44		EPB41L4A		FAM65C		MALL		CD84		SPATA20		DDX26B
	JTB		TMEM167B		ST13		ANK1		TMEM43		TRIM71		IL15RA		NUP85		PHF13
	MSH6		PLIN4		FP325331.1		ASIC4		SMG7		PRDM12		ECM1		SAT1		GPNMB
	UBR3		BROX		NENF		MAP4K3		CD300A		PDGFC		WIPI1		SESTD1		NPR1
	CDC5L		ASB16		GLB1L2		KCNH4		TRIM17		CLCNKA		FNDC3B		RPS12		SCNM1
	ZNF616		TMEM222		ZNF622		ORMDL2		ABHD14A-ACY1		MEX3D		CCDC102B		COG3		EMC6
	C5orf22		SLC25A22		RP11-248J23.6		FDXR		STX2		GPR174		KLLN		RPL15		LPXN
	TMF1		ADAT3		SFXN4		OSER1		ZNF575		BEX5		CD300A		RPL21		MLKL
	CMTR2		ACAD9		CDHR5		MSRB1		SLC30A10		NRBP2		SUMO3		EIF1AD		CMIP
	AIP		ZNF500		MCFD2		SIGLEC15		GSTO1		VOPP1		TMEM206		BCLAF1		SLC26A10
	C11orf30		ZDHHC8		RPS27A		SYNE1		ARNTL2		PPCS		ELK3		PYGL		ARMC5
	ZNF569		PI4KA		HSD17B6		BCAR1		PTMS		PLA2G4A		KCNE5		PINLYP		GTPBP1
	TRMT13		IFT140		TNKS1BP1		GYPE		CFD		GOLGA8M		CLDN12		RP11-65B7.2		DTX1
	DIS3L		FBXL8		METTL13		PPM1A		GNGT2		MT1X		ZNF778		KANK2		POMGNT2
	POLR2L		ABRACL		NPM3		LRRC4C		ZNF80		SCN3B		GRK6		ASAH1		ZSCAN16
	BPTF		PIGG		OXSM		CCBE1		EDARADD		COQ7		PSD2		DDX42		RAB3C
	C19orf53		E2F4		TMEM14E		DHDH		GIPC3		DTD1		C1QTNF6		MYBPH		ABCC11
	ZNF624		MRPS11		UQCRQ		YPEL4		IAH1		SLC9A6		MAGI3		DHX9		LTK
	RNGTT		CHMP2B		ACY1		DCC		DLGAP4		LPPR2		NOA1		ARGLU1		APTX
	ATAD5		THEM6		LRRC47		TIGIT		TULP3		PNOC		BPNT1		RARRES1		AL356585.2
	NSUN3		FRS3		RGS22		ERO1LB		ACKR2		PCDH9		VIMP		GABARAPL1		TSKU
	BRWD3		WDR5		CAD		ALCAM		DBNDD2		TMEM198		CHRNA6		RNF166		FOXE3
	ZNF322		BLOC1S2		FAM136A		RIC3		PVR		CDKL5		FAM134B		HSP90AA1		INHBE
	TOPORS		ADARB1		C2orf61		IL7		TPPP		PELI3		C16orf54		RPP25		ADPGK
	REST		SUV39H1		LAPTM5		SLC22A23		CXCR2		FANCE		MID2		MT-CO3		TNFSF18
	ESCO1		DPH7		IPO13		CACNG4		SELENBP1		SLC25A35		HOXA7		RPL13		TDP2
	EYA3		IVD		EEF1A1		IPO13		DOCK10		ABL1		VEZF1		RRP12		CARD10
	PDS5A		SMARCC2		FAM98A		ELMOD3		IGFBP2		SUCLG2		RTN4RL1		GTF2IRD1		MCF2L
	APRT		FPGS		ALOX12B		PFKM		TSPAN31		IRF8		MYDGF		CLK1		THEM4
	BBS10		SAP130		EPCAM		PRSS23		CHODL		LENG1		ZNF256		MT-ND3		NGFR
	PIM3		DEAF1		TIMM8B		FCRL3		AGR2		GSKIP		LAMC3		DHX15		AL358852.1
	ZNF180		CCDC61		DNAJA1		PATL1		FTO		CHIC1		M1AP		MED19		RP11-12J10.3
	NDUFB11		SCNN1D		TIMM17A		EMB		MISP		CYP2U1		ZNF740		UBE2G1		FUBP3
	VPS13D		LZTR1		SBF2		GLYATL1		NINJ2		GLUL		EFNB3		GRK6		PCDH18
	MKLN1		DDX11		ALDH6A1		ABI3BP		ENDOD1		PI4K2A		CLIP4		RPS7		PLIN4
	PPP1R35		COG1		RRS1		PQLC3		CD96		PAIP2B		FAM101A		LTF		IK
	ZNF787		NDUFA5		HMGN4		OPTN		HIGD1A		TYSND1		CINP		AC104809.3		BTAF1
	UQCR11		RHOF		LRIG3		HYAL1		C12orf57		SPAG8		SEC31A		NDUFA10		UBE2L3
	ZC3H11A		PAK4		SNTB1		GTSF1		DCLK2		CHST4		HDLBP		DDX39B		PARD3
	ERCC8		SFI1		PPIC		CPNE5		ITGA5		SNPH		DCK		CLSTN2		AP4B1
	SEC22A		TMEM86B		PRMT5		DTX1		CYP20A1		WSCD1		HOXA2		ERCC3		AMH
	UBE4A		COQ4		ARMC6		RHCE		GCHFR		CD37		KIF26A		CRLF2		LDLRAD2
	DHX36		PSKH1		TMEM126A		AK2		SLITRK4		FAM129A		CDC42BPB		LPIN1		IWS1
	SNAPC2		SEPT15		RP11-514O12.4		SLFN12		USP43		CPE		NID1		SLC29A4		TUBB3
	RBM12		ANKRD54		PPIL1		C16orf62		LYAR		DCAF12		AR		PPM1M		THYN1
	EFCAB13		NCLN		FAM188B		GTPBP1		C17orf99		SIGMAR1		HOXA10		PPP2R4		CXCL17
	HPS5		GRAMD4		NHSL2		POFUT1		RPA1		SWSAP1		VGLL4		PRR7		GOLGA8A
	ATG2B		ARPC3		AIFM1		XCL1		ING5		SDE2		TSPAN32		S100P		IGFBP4
	PPP1R14B		MEF2B		RBM44		MKKS		PRR25		POLE4		NR1D1		VCP		RBM15B
	MTBP		TRPV1		LRRC42		SIDT1		SDHC		MYO3A		PHACTR1		KLHL34		PDZD2
	PHIP		MTPN		RPS7		DLG3		PPAPDC1B		ARC		LY75		DHTKD1		CERS2
	BRMS1		KANSL3		RPP40		ZDHHC3		TANGO2		ETFB		SOX4		RPL36AL		DUOX1
	GPS1		MSTO1		PDCL3		CENPBD1		WDR47		C11orf21		LMAN2		CORO7-PAM16		NCCRP1
	SACS		SLX1A-SULT1A3		C5orf58		IGF2		HDAC9		ASB2		ITGB1BP1		PDCD6		OSBPL10
	SLC30A9		ARMC6		TMPRSS4		NALCN		DOK3		CAMK2D		NPIPB6		ACP1		ALKBH6
	MPHOSPH10		XAB2		FAHD1		CYB5R1		CD48		SLC12A3		SLC7A8		ORMDL1		ZDHHC19
	PFN1		CAD		TMEM237		ATG9B		PTDSS1		TOP1MT		KLHDC8B		ATP5F1		MAL2
	SPAST		FUK		FH		CASP9		CLDN12		TMSB15A		EVPL		ENPP7		VTN
	ATAD2B		RAB40C		PNPO		CERCAM		ASAP2		FAM174B		SPOP		MEGF10		LANCL2
	CEBPZ		STK11IP		CHRNA2		CXXC5		DPF3		SEC23B		EPHB4		TTYH2		SLC17A7
	SRP54		FBXO41		DUSP12		PARM1		C11orf16		SLC46A3		PLA2G4A		ETF1		OR5K2
	IMPA1		AGAP5		RNASEH1		RNF41		SEC14L3		HIC1		PDGFA		NUP62		CTC-260F20.3
	SYNGR2		COG7		ITLN1		AMMECR1		EIF4G2		UBE2E1		CPT1A		EXOSC7		AJUBA
	GPAM		BRF1		POLR1E		NID2		F11R		CHST5		STK32C		NRL		PPP1R3E
	API5		USP43		TMX2		TBC1D4		ABCD4		CCR10		FBN2		HOXB2		MBIP
	CDIPT		DMAP1		FDXR		BHLHA15		OSBPL1A		C16orf45		CYB561		GYG1		MACROD1
	GUF1		HDAC10		ACAA2		HEXA		SHANK1		CELSR2		CCL24		TMEM5		CASKIN1
	KCNIP4		GGN		MRPL49		INHBB		ZDHHC11B		NOXA1		SEC24D		CSRNP1		WFIKKN1
	FAM96B		FKRP		AP2B1		MOB1B		CDHR4		TGFBRAP1		SLFN12L		AKAP17A		TMEM26
	DGCR6L		ULK3		SAMD8		ANKRD13C		IL2RG		ITGB4		SLC35C2		SLC35G5		C5
	TAB3		CEP250		ASIC4		BCL3		PECAM1		PLXND1		ATP7B		LCTL		ZNF846
	PRPF40A		TUT1		ELAC1		SULF1		SMCO2		ALDOC		PPA1		ARHGEF11		GTF3C4
	WDR75		AGAP4		CIRH1A		MYCBP		SPIN2A		LILRB4		CYSTM1		PIAS4		C1orf174
	CTR9		UBXN6		BMF		DOLK		UBL4A		C7orf50		ZDHHC14		PDE6G		UNC13A
	PHC3		EVI2A		VDAC2		PDGFB		CMAS		TPSD1		PLA2G16		C1orf27		FNDC8
	ZBTB37		ASCC2		RRP9		GYS1		AC073657.1		LMNTD2		ITGAX		MAP3K19		RNF39
	TBCB		MAZ		ECI2		THEMIS		CHD7		PGM3		PKP4		PDLIM7		MSANTD1
	CTDNEP1		SETD1B		TLN2		EPB42		ARHGEF17		GPD1L		IVNS1ABP		ETV4		RARS
	MFN1		PYURF		TUBGCP3		SLC26A2		C11orf80		HOOK1		PDZRN3		SHOX		DDX49
	GFER		SUMO2		EEF1B2		NCSTN		MSL1		DACT1		DFFA		EIF4E		ABCF1
	CHORDC1		ZBTB17		MRPS12		PAQR8		NPEPPS		IL4I1		GRAP		VCAN		PNPLA7
	GXYLT1		SCYL1		PRDX6		ACVR2A		BATF		ADAMTSL5		ACSL5		SHPK		C16orf90
	TRAPPC13		GALE		PNMT		MATN1		CTTN		ASCL2		CRISPLD1		PRH2		DNASE1L2
	CCDC85B		PTDSS2		NUDC		OCRL		KLF1		FAM109B		ZNF595		CREG1		AHSA2
	CD46		LETM1		C16orf70		ZNF275		ZFHX2		PTPRH		FAM127C		POU5F2		NEB
	RNF181		ENTHD2		ZNF32		RNASEL		ZNF625		LRRC66		UBE2QL1		DDIT3		WNK4
	GFM1		CTBP1		ODC1		BCL2L13		ADD2		SELE		CACNB4		TRABD		DNAH10OS
	LONP2		CNTROB		WWC1		TC2N		USP54		RALGPS1		SLC29A3		VNN3		LTBP2
	SMARCA5		PPAN		C1orf95		ART4		AFF1		PIEZO1		IGFBP4		SGK223		NDUFB1
	ZNF561		MAN1B1		HPSE2		PTGDR		NCEH1		ARL5B		LOXL1		MPLKIP		MARK4
	IDH3G		POLR3GL		NEO1		GZMA		ZNF785		SFTPD		DGKD		MYL12B		SLC25A25
	ARAF		RFK		CSF1		CYB5B		RELL1		CBX7		B4GALT2		ZFAND5		NDUFAF7
	MMS22L		ZFP64		RP11-347C12.3		IFI27L2		WDR81		MPPED2		ZFYVE21		WLS		IFI27
	R3HDM4		CYCS		WDR35		MEIS2		RTN4RL2		ESYT1		ZFP3		CD300E		NR2E3
	ZC3H13		C17orf53		ZNRD1		GZMH		CD99		TMEM9		SEC13		POU3F2		MYL12A
	NUPL1		SPG7		TTC7B		HIF1A		LHPP		PPTC7		PBX3		ZNF732		NKAPL
	GPR89A		TLR9		RBBP7		GBP1		ZBTB12		DNPH1		PLA2G2C		C14orf166		KCNJ14
	FAM217B		NELFCD		HDDC3		SMAD1		MAP3K12		PPFIA4		BMP4		KIAA0355		UQCC1
	MTERF1		HCFC1		ADCY7		PARVA		PIR		WDR54		LGR4		PENK		MATR3
	FAM149B1		WIPF2		NLE1		EPB41L4B		CEP89		PLA2G2C		OSMR		MYO5A		TRIM11
	KLHL9		TRMT2A		NINL		SPTA1		CLTC		HRC		VSTM1		ZNF75D		EIF2B1
	INTS7		PNPLA8		ALG1		USP31		C10orf11		SLIT1		SCARB1		SRSF7		FOLR2
	PCM1		ABHD17A		HYAL3		CNRIP1		FCHSD1		MYO7A		PPM1L		RIPK2		NFKBIA
	MLF2		TSSK6		NMNAT3		CLCN4		TNS2		TTC34		2022-03-05		TUBA4A		CATSPERD
	TTPAL		POMP		BSDC1		CLEC4M		ABCC6		RNF208		HOXA5		TCEAL4		USP42
	SCAF8		GEMIN4		JMY		NLRP7		WDR93		NKAIN2		ABCB10		RP4-583P15.15		RSPO3
	R3HDM1		PAN2		C16orf95		HDGFRP3		NPHP3		GPR132		FAM53B		RNASEH2C		SIX2
	ZNF33A		ESPL1		KCTD6		C5		PLEKHG6		PIP4K2C		SNX9		SPECC1L-ADORA2A		CABLES2
	ZYG11B		ZNF837		NIM1K		FAM135A		SLA		ATP2C1		FAM43A		RNMT		CARM1
	STX10		KMT2D		HVCN1		ARHGAP1		P3H3		SMIM4		ANAPC16		GPR22		MAF1
	PSMB4		SNRNP70		KMT2C		MS4A1		HIGD1B		IL12RB2		FBXO31		ARMC3		IL20RB
	TMEM194A		MFSD10		PDHA1		PPP1R7		RTCB		RET		UBTD2		POLR1E		ARHGEF25
	NME9		FES		RPIA		LDB1		IQCC		PIGU		GAMT		PIP5K1A		STX16
	USP8		DAZAP1		SPTBN4		RASGRF2		CIDEB		CCDC57		PIK3CB		FZD9		SHF
	SETD2		MZT1		ST6GALNAC5		GBP4		BPGM		STIM2		PLEKHG1		TMEM167B		TMEM201
	NVL		TRIM28		STRADB		MAN1A1		MAPKBP1		RELL2		TAOK3		TTBK1		EGFLAM
	ERCC6		CARS2		PLAC9		LCK		APOC1		VRK3		SNX15		RSL24D1		TNFAIP8L1
	C5orf42		NUP85		ANGEL1		GJA5		CLCN4		MID2		SAMD11		AATF		BRPF3
	VPS13B		FAM174A		NOL7		NME3		HAVCR1		TRIM62		FBXO41		CCDC167		NRD1
	DPM3		DUS1L		AVEN		ADAMTS9		AREL1		TBC1D29		JAZF1		ZNF589		DHRS4
	CCP110		RUVBL2		ACAP2		NR2F1		PTGS1		SMCO4		SAG		KAL1		CXCL11
	MRS2		KLC4		ATP7B		DDOST		WT1		FBXO27		FGFR3		CCNB1IP1		PHF2
	RAD50		NDUFV1		ASPHD2		PRDX2		PHLDB1		THUMPD3		COCH		FOSL1		THRA
	MCPH1		PFDN4		C17orf89		S100A13		PROCR		ENO4		XK		CILP2		GPX3
	RNF14		WBP1		UQCRC2		LRRC8B		IL17D		CCND2		SMIM22		EMR3		TET2
	PDS5B		RALGDS		NLGN1		FAM13A		HNRNPF		RUSC2		CCDC62		GOLGA8M		AKNAD1
	RTTN		TAF13		PSPH		KIAA1407		TADA3		LPCAT3		RPN2		COA5		C6orf106
	PHF6		SDF4		BAHD1		LRIG3		PSMC2		FSCN1		CKLF		PPP1R26		ARHGDIG
	WHSC1L1		EML2		SSB		ITGA9		RIBC1		PNP		ITPR1		ZC3H7A		ANGPTL3
	AES		SYPL1		RPL4		ST3GAL4		TRAPPC10		KCNA3		CLEC2D		ZNF335		NPIPB3
	BORA		ENGASE		PPM1G		SLC22A17		ERO1LB		MESP1		MYO10		ZBTB1		SRF
	PRRC2C		ZNF696		PSMG1		ECH1		TMEM231		ARSG		SH3BGRL3		POLR3C		ACTG1
	TMEM131		BCL10		SLC46A2		ZNF80		PIP4K2A		ATPIF1		RNF220		ALDH1L2		RBM14-RBM4
	CEP290		ANKS3		PSMB4		CLDN12		TSPO2		CC2D1A		NME5		LHPP		C12orf76
	PAPOLA		MOGS		MRPS23		VILL		PTX4		ALDH3A2		ETS2		ANGPT1		TMEM115
	SMCHD1		XIAP		UTP14A		FOXO4		EGR1		DNM1		PMEPA1		SLC25A52		KCNJ1
	POLI		SLC17A9		VWCE		RUNDC1		CYP7B1		FNDC3A		ATXN7L3B		HIST1H4L		ZNF263
	OSGEPL1		PRRC2B		DMGDH		SETBP1		SOGA1		IRX1		SULT1C2		HYLS1		FBLN7
	ATE1		DNASE1L2		TRIM32		ST3GAL3		BID		RAB11FIP5		KIAA0195		EIF2S2		ADIPOQ
	YIPF3		RNF40		NONO		MIF4GD		SOCS7		EEF2K		TAPBP		APITD1-CORT		ZNF594
	AGPAT2		GLTSCR1		SS18L2		TOR1AIP1		STON2		KLRF1		CCDC114		CLEC2L		TAS1R1
	CDKAL1		MFSD3		CCT8		ARG2		ARHGEF37		S100A5		LEPROTL1		FEZ1		TMEM59
	KPNA1		FAM193B		KCNK1		AHCY		ANTXR2		CCDC13		NPR3		NFE2		SLC5A2
	GABPA		SEC24C		PHYHIP		EPB41		PREX1		LRP11		EGLN2		IL12RB2		ZNF224
	ZNF397		WDR27		ALKBH2		TF		P3H4		CHPF		PAFAH1B3		CWC25		RP11-468E2.2
	THOC2		WDR18		PRMT1		SLC2A4		C1orf146		KCTD17		ARMCX3		MT-CO2		IL13
	ZNF524		ZSWIM4		ROBO2		AASS		HAAO		MAP3K10		TCEA3		IK		FFAR1
	NDUFAF7		RWDD1		SLC37A4		AMPD1		ZNF20		MRPL34		PEX3		IKBKAP		SFPQ
	RABAC1		CDT1		UNC45A		TSPYL2		ZNF385D		OCLN		CDC42EP4		FSD1		ERBB2
	DLG1		PAFAH1B2		SLC25A1		RBM11		UMODL1		TRAT1		EFCAB5		GREB1L		DNTTIP1
	C6orf163		PCIF1		VARS		APOC1		BCL2L2		CD200		SAMD15		FAM69C		TAF11
	SPATA5		CHAF1A		CECR5		SH3BGRL2		SLC35F2		HDAC11		LYN		EVC		ZNF763
	CUL2		B9D2		MCTS1		IL1RAP		KCNK5		SLC41A1		C1orf233		SARS		OXA1L
	KIAA0232		MDC1		CHCHD1		KIAA1211		MORN1		HMSD		PPAP2A		RHBDF1		VHL
	UBA52		YIPF2		RPS8		PDGFRA		BLVRB		BATF		EDNRA		DCHS2		CCDC96
	H1FX		AKAP8L		IL3RA		TCAIM		PLK3		FAM120AOS		LRRC57		CXCL1		IRAK3
	COG2		COPS7B		MAGEH1		RP11-385D13.1		CCDC65		ARPP21		MTO1		TEX12		LAG3
	SF3A2		RAB9A		DLEC1		NEK8		APOPT1		HABP4		CCNI		BMI1		CCM2L
	GAPVD1		SMNDC1		VCP		SMTNL1		HAVCR2		SLC22A15		MAP4K4		FPR1		DIRAS1
	AP2S1		RPAP1		FAM43B		CHD2		IL18R1		ATG3		AK4		PGM3		RND1
	PEX16		TMEM50A		SRI		DOK6		MLLT1		LRRC16A		CD74		HNRNPDL		FMO3
	MDN1		PELP1		INO80C		IGFBP3		PDE7A		MCTP2		CMTM3		NRN1L		PAFAH1B2
	RPRD1A		TYK2		ANKS1B		TNFAIP8L2		HSPG2		KIAA1211		HOXB4		FBXO24		ZNF514
	FBRS		CHKB-CPT1B		AF165138.7		ASIC3		HBA1		SPATS2L		JPH1		C19orf57		DEPDC7
	SLMAP		KLHL21		PLAC8		RPN1		SPTLC3		RREB1		CPA4		ATL3		GANC
	PAPD4		CHMP6		PLP2		ZCCHC5		IPCEF1		SLC25A29		TMEM261		UBXN11		PCCA
	RAB11B		CCAR2		C9orf72		KDR		SPIRE1		PLBD2		GANC		ARMCX5		TNC
	EXOC6		RAB11A		NFKBID		RGS16		ANXA2R		TRIM6		GJA3		RPL34		PER2
	ZNF268		POLE		ING1		USP4		H1F0		RAB29		HCAR2		HINT1		CWF19L1
	POLR2I		NAMPT		ACTL8		DLGAP2		LSM4		TBXA2R		ZSWIM1		WDR19		RAMP3
	CCDC18		SNX6		RANBP17		HMBOX1		IDO2		CCDC136		TGFB1		TUBA8		IBA57
	SLC30A5		C21orf2		GCSH		SAMD3		MAP6D1		EML2		SLC5A10		AMFR		ATP8A2
	RPS15		GBA2		ANKRD55		ACCS		FAM63A		MYBL1		SWSAP1		NCF1		ARL6IP4
	SECISBP2L		RTEL1		YIF1A		DIRAS1		PTCH2		SRBD1		MTHFD2		IRX6		ANKS6
	FBXL15		MGRN1		KIAA1468		PPP1R13L		GALNT6		SIGLEC8		P4HA2		RNF222		NRXN2
	SMAD2		ABHD8		SYK		HEY2		ANGPTL3		TCF15		CS		C9orf84		ITGB1
	C12orf10		ERCC3		MRPS26		APTX		TEPP		SLC38A2		ECSCR		CLU		DFNB31
	NUP107		ZNF653		TRUB2		COL23A1		GFAP		FBXO9		RYK		HDX		NOTUM
	TNKS		HRAS		PHB		PEAK1		SPAG16		CD4		DCAF7		RAB5B		FABP4
	SMARCAD1		POFUT2		ECE2		HRH4		UROS		GLIS3		PRKCE		NAP1L1		BMI1
	PIGN		C19orf44		LSP1		CPXM2		ART4		CCDC121		HAS3		HK3		ZCCHC18
	PTCD3		TOM1L2		PPP1R12B		AAED1		ZNF853		DSG2		SLC6A6		FAM3B		MGAT5
	WDR44		ATP6V1G1		SLC23A2		CHL1		CDH24		TRIM17		ADAMTS17		FAM136A		ATG16L2
	GTF2A1		ZNF526		SPAG9		GALNS		CYSLTR2		SIAH1		KHDRBS1		MT-ATP6		ZFHX4
	ALG6		PPP6R2		TEK		ZNF365		RAB44		DNMT3A		NRXN2		CA9		ATXN7L2
	G3BP1		THAP1		HARS		TNF		SRRD		DYRK4		MEIS1		FAM53C		ADH1B
	ZFC3H1		MUM1		RASSF5		LGALS12		GPR153		PRSS57		COL23A1		GOLGA8B		AP5M1
	C2orf43		SPATA25		COA4		TMEM171		F3		CERS6		C17orf96		ASCC1		FOXI1
	LINS		L3MBTL1		PROS1		TJP3		MEX3A		CLEC4G		GALNS		HMCN2		KANSL1L
	C6orf226		SCAMP4		CISH		MR1		WNT2B		BDH1		ESYT1		ZNF576		METTL17
	SNRPB		IFT122		ELAC2		FES		FSTL3		LAPTM4A		DDTL		PDHA1		RARS2
	CUEDC2		ZNF574		COL25A1		KDM4A		SLC35D2		HLA-F		FBXL19		CCDC89		RBM4
	MSH3		L3MBTL2		DAD1		KCTD10		ADAMTS3		FAM127B		RAC2		EXOSC6		AP1M1
	ROCK2		HIATL2		PTGES3		POGLUT1		NAALADL1		PBK		GPR143		RFTN2		DLL1
	ZNF227		GABARAPL2		CCIN		SIX2		WDR31		SLC15A2		ZNF711		ASB13		AP5S1
	OTUD4		IPPK		KCNJ10		GZMM		FAM21C		MT1E		PRR34		MTFR1		ABLIM2
	TBC1D23		STYX		PES1		VAT1		MED8		CCDC142		PYCR1		CTD-2616J11.11		FGD1
	ATF7IP		GYS1		TMEM14A		PDK3		RASGRF1		MAX		NLGN1		RPLP1		TMEM200B
	RC3H2		LLGL1		BZW2		GABPB1		TMEM41B		GANAB		MYRFL		LPAR2		LMOD1
	VPS36		BMP1		FREM1		SLC16A5		ZNF707		C4orf47		GJC1		TNFRSF21		PIK3R3
	FASTKD3		ERP44		CUEDC1		ATG7		NQO1		HSPB7		APOBEC3F		ZNF428		C1orf64
	MTFR1		MPST		BBS12		ADIPOQ		KIF7		COMMD4		HOXB2		HMGN5		NCF4
	AP3M1		SCAF1		RNF32		SEMA6C		C11orf45		ITGA4		CMC2		KCNS1		ZNF83
	PNPT1		SBDS		TEAD4		ATRAID		C3orf80		CD38		CCL20		LHX4-AS1		HAUS4
	ZNF562		HMGXB3		TRMT112		BBS12		CBLL1		ARHGEF6		LETM2		BCKDHA		DGCR2
	ZNF197		SLC19A1		APOA1BP		LBP		ZNF709		FLT4		ANXA4		IMPDH2		GALR2
	STRN		MED22		MRPL9		TTC30A		SCGB2B2		MAB21L3		ZNF77		ADRA2C		STRADA
	ERGIC2		EXOC7		PSMC5		ADAT1		CLDN10		TSEN34		IGFBP5		DMRTA2		SLC24A3
	MUT		CABLES2		IGSF1		TP53I3		ZFPM1		STK33		GABARAPL1		OBSL1		HINFP
	ANKRD12		MTG2		PEF1		CDK20		RUSC1		TMEM255A		SIM1		DSC3		PYGM
	CLTB		ZFP41		NABP2		ADD2		FAM161B		JAK3		HSDL1		SUPT6H		TATDN2
	CLASP2		DVL3		APPL2		CHRFAM7A		GRPEL1		ST14		DNAJC1		RAF1		MICALL1
	ZNF846		JMJD8		CACNA2D2		TPD52		DGKG		pk		ELL3		PRKAB2		UBE2D3
	FBXW2		SLC5A6		AK3		SORCS2		ZNF711		EVA1C		FRMD6		MTMR3		PRRC2B
	RHOG		TMED7		AP2M1		STYXL1		CAV2		ANKRD33B		NCOR2		SRSF11		IP6K1
	CCNC		XYLT2		PIGW		AMN1		UBE2B		FCHSD1		KHDC1		PGAM5		ZNF304
	CDC40		SCX		CCDC68		DOPEY2		P2RX5-TAX1BP3		STAM		2022-03-03		PARP6		WRAP53
	ASTE1		POLR3E		EXOSC7		CASC10		ACY3		CTSV		DAGLA		FUBP1		ZNF684
	RAB11FIP2		PNKP		TP53		HID1		DDAH2		GALM		SLIT2		TRIM54		GPIHBP1
	C12orf4		ASB6		PA2G4		CARM1		KLHDC8B		SLC26A6		THG1L		EIF3E		ZNF133
	PTER		UPF1		PXMP4		CCT6B		MOK		NUDT11		HOXB5		ANKRD30BL		DCLK1
	DNAJC4		CPT1B		MMAB		BICC1		LRRC49		COMMD3		FAM46C		MPPE1		TMEM213
	PPP6R3		IGFALS		NUP37		RNF103		RHOC		CDH23		HOXA3		BLMH		TSACC
	RPS9		RFNG		REXO2		ITGA8		WDR7		KCNS1		PRR33		SMIM4		RNF170
	MAP2K4		RP11-45M22.4		MTMR3		WDR61		C8orf59		FAM60A		SLC24A3		MORF4L2		CWC22
	SUCO		COL11A2		FAH		FREM1		F8		ETV6		MYO1A		CR1		TIFAB
	CHM		TMEM161A		EMR2		EEF2KMT		GJC1		MAGI2		STAT4		RARB		SLC25A18
	EXOSC3		CENPO		LSM2		EDA2R		EFCAB2		RDM1		PTRH1		DCAF5		C7orf26
	LCLAT1		SH3GL1		MDM4		SEMA4A		SH3BP1		VDR		LTB4R		C2CD4C		IQCG
	ZNF490		POLR2M		SNRPD1		FTSJ2		INCA1		SLC47A1		GPR114		BHLHE40		RHBDL3
	DNM1L		MLST8		STK32A		FNDC1		CERS1		SYNGR1		APBB2		MEMO1		BCS1L
	PIGF		THAP5		ACTR6		RGS1		CTNNBL1		FAM78B		MADD		ATF7		VMAC
	ZNF527		RPS25		IL6R		CAMKK1		PRDM8		TSPAN4		CLU		ZFAND6		C5orf34
	DDA1		HSF1		NODAL		STARD10		HSPB1		L3MBTL4		TFF3		TKTL2		CDC42EP5
	SCAMP3		LAS1L		NAA16		ZNF880		DLC1		LRRCC1		SEMA4A		CLLU1		KLHL11
	YLPM1		SH3BGRL		RBM33		CPN2		ADORA2B		TP53BP2		HES6		SRSF6		CDK5RAP1
	HEATR5A		LTB4R2		TCTN3		C7		ABI3		CD58		CCSER1		GRB10		YRDC
	LRRC40		IFT27		ASNSD1		CA3		SPSB2		C4orf19		TNFRSF10B		FNBP4		GID8
	POLH		DNMT1		BTBD3		TNFRSF13C		CCDC24		AVEN		GABRD		HADHA		ADAMTS16
	DGCR14		EXD3		DCTD		HDAC7		SCARA3		FBXO3		PRKCA		TARDBP		SALL2
	BLZF1		MZT2A		PJA1		FAM69B		CAPN11		ZC2HC1A		CCDC97		GATAD2B		CATSPER3
	RPAP2		METTL22		RELN		IVNS1ABP		LUZP1		LST1		GSDMB		SPG20		KPNA4
	LYRM2		CEP85		MRPS21		ZNF667		SOX13		PRDX2		NXNL2		IPO5		LRRC59
	TOMM70A		CEP72		USP5		FZD3		TPM2		ANPEP		RBFOX3		FABP3		VANGL2
	C5orf34		TARBP2		TDRD10		FZD4		MAP3K1		SLC29A2		GDPD5		JOSD1		C1S
	KBTBD7		NPR2		NRCAM		PAM16		DCUN1D3		PURA		MEF2C		KIT		MTERF1
	SETD5		PPP2R5E		APEX2		GBE1		STKLD1		DNAJA4		TMEM106A		ANXA3		RETN
	DPH6		LHB		ZFPM1		KAT6A		ULK4		CDS2		SELL		CBX8		ARRB1
	CUL5		QTRT1		2022-03-01		RABIF		TEX22		C11orf63		MED12L		RNF26		LRCH3
	HELZ		MRPS26		LONRF2		CD276		NAPSA		CAND2		SERPINF1		RASL11B		SLC35A2
	FKBP8		RABL6		NOTCH2NL		TMEM64		KRBA2		CIRH1A		NEK3		FBXL2		WTIP
	TAF1A		UBE2N		FNBP1		APOBEC3H		NPAS1		ACVR2A		SHH		KLK1		LILRB5
	PKN2		EEF1D		SCRG1		ICOS		TMEM159		C2orf72		SURF2		NAMPT		JRKL
	MZT2B		ATP2A1		ELOVL7		TMED10		SARS		RAB40B		ZNF483		CROT		TXNL4B
	KDM5A		TRAPPC12		UBA1		STK36		CACNB4		ARHGEF3		TRABD		A1BG		EXO5
	SPICE1		ZNF277		XPC		ATRN		SARM1		FRK		ZNF287		C19orf12		POLI
	CLASP1		PEX6		CACYBP		VCAM1		RAC2		GLB1L2		CHD7		FKSG48		NELFE
	FASTKD2		JRK		USP3		HYLS1		TBX1		GZMB		GNB1L		CCIN		TMEM180
	ITGB3BP		CYB5RL		ADSL		ARHGEF12		PDZD3		SPATA18		FAM50B		EIF3M		YAP1
	EFCAB7		OGFOD3		NDUFAF2		SPTBN4		DPY19L4		CCL22		PDE3B		FGR		WBP1
	C16orf52		STAG3L5P-PVRIG2P-PILRB		DNAJC6		BCAP29		TLR10		NEO1		PAX9		PLEKHG7		SPATA2L
	ZNF484		PCNP		GANC		ESYT2		RTN4R		RIMKLA		TANGO6		FOLH1		EIF4H
	UBXN1		CEL		GJA5		PTX4		RP11-762I7.5		IQGAP2		ST3GAL6		MCL1		NR6A1
	CCDC82		SLC39A13		FXYD1		PLEKHB2		PPP2CB		CA7		DIAPH1		F12		GIPC3
	ARF1		ELMOD3		ELAVL4		GUSB		ZNF432		MVB12B		WDR49		BTN2A1		RP11-977G19.10
	HIGD2A		NUMA1		RAF1		ITGAE		NABP1		SSH1		ACTN2		ADAM28		NUDT2
	MRPL23		MATK		ZMYND10		TMEM192		HMBOX1		CES1		IL4R		FCF1		SLC6A13
	HAUS6		REXO1		RPF2		KLF3		BGLAP		C1orf162		TLE3		MT-ND4		TEN1
	SLC35A3		PDXP		GSS		CTTNBP2		KCNJ6		ABHD4		GTF3C2		CTNNBL1		LINS
	ZNF17		AC138969.4		EIF5A		SOD2		RAB40B		ASAH2B		ZNF385C		GTSE1		OCM
	THOC1		FAM96A		COX6C		ADIPOR1		DRG1		SERINC2		SP1		GPR141		TTC17
	MIB1		PPP2R5D		BCCIP		C16orf93		IFT140		STAT5B		CPA6		YOD1		VPS45
	ZW10		DRAM2		INTS5		CCDC149		RTKN		TNFSF14		RPN1		TOX2		FERMT2
	TCAIM		NDUFS7		LXN		SGMS1		IFI16		ACRC		LIN7A		NR2E3		IGSF21
	GPATCH8		SLC37A4		CHID1		CYSLTR2		GGT7		TBC1D2B		CALU		HOXB6		ARTN
	PPDPF		DLST		FTSJ1		DYRK3		L3MBTL2		AKR7A2		RNF146		TLR6		KCNE4
	ZNF585A		IER3IP1		SF3B6		PLCG1		NSUN4		TMEM116		UBL3		PRR12		PTH1R
	ZNF678		SGSM3		C1orf53		ANGPTL2		CLDN9		SPATA5L1		JMJD6		ALS2CR12		CP
	RFX7		ZC3H3		RPLP0		SIT1		CCDC71		PRUNE2		PRCP		RPH3AL		SFXN5
	CKAP5		CLK2		SPRYD4		P4HB		CYFIP2		FERMT1		GOLM1		CCT2		GMEB2
	SLC26A2		PPOX		LAGE3		DCUN1D3		EPHX1		ERN1		NFE2L2		BCL2L12		ZNF709
	ZNF155		GAMT		RYR3		PPP1R1B		GAB3		STK32C		TMEM173		MSRB1		SLC7A1
	URM1		FAM207A		KCNJ13		AVPR1B		AIFM1		CLEC2D		PSTPIP1		SQRDL		RNF11
	VTA1		RGL4		SMIM20		SMG8		ZNF442		USB1		LOXHD1		PKIG		ATP1A3
	KIF2A		COL18A1		FUT7		F2R		SLC39A5		TMTC1		CANX		CUTC		NTRK2
	GAN		NBEAL2		DIAPH2		CCDC94		RBPMS		TUB		C8orf88		RP11-54C4.3		ZNF217
	TOPBP1		KRTAP5-9		ERCC2		HBB		MTA3		BRD3		GSK3B		B3GALT2		UPK3A
	POLR2J		RANBP10		YIPF2		ADM		TM9SF1		SOX5		CLMN		KRT8		CH507-9B2.3
	FAM89B		VPS28		BAIAP2L1		FAIM3		SAMD11		FGFR1		HORMAD2		ATP6V0A1		FDX1
	UBA6		LRRC41		MRPL35		RGL1		BIRC3		AP5B1		SERPINE1		ZC3H11A		CCS
	SPTLC1		QRICH1		CTC-479C5.12		TNS4		GFI1		USP36		CNIH3		CYP26C1		FAM114A1
	SENP7		RAC1		THNSL1		SEC23B		MFN2		SLC17A9		SPA17		CHST15		DMRTA2
	HCFC2		RSBN1L		CYP19A1		CARD9		SEPP1		CDK5R1		B4GAT1		SNRNP200		OTUB2
	CGGBP1		ZNF446		METTL9		PHYH		XPO6		LRIT3		RCC1		S100A12		NGRN
	ZNF224		BCAT2		CSTF2		MYT1		DAND5		GRASP		CCDC6		MAP7		FAM222A
	ASNSD1		SGK2		RPS19		IRX3		FAM195B		ULBP1		MYL9		THSD4		MGST1
	EED		NAGLU		RUNX2		SLC19A3		PCBP4		TMEM38B		CPXM1		PEX26		ZNF777
	CDK12		IL18BP		HPDL		IL18RAP		ACHE		MSANTD2		EXO5		MYO1H		UBE2Q1
	KIAA1107		MBD2		SLC25A3		KRCC1		CDKN2A		PHYH		STX2		CCNL2		ZSWIM4
	G2E3		PAK2		ZNF333		CA8		RP11-849F2.7		EAF2		SLC25A22		DRAM2		CPN2
	TUBGCP5		TSNAX		ZRSR1		FAT4		SCRG1		ESR1		COL24A1		VSTM1		NFATC3
	LYPLA2		ZFYVE27		ATPAF1		SELM		CPD		TBC1D3B		GLRX		KANSL2		PRCC
	ATRX		SYVN1		ASGR2		LDHA		KCNC1		ETV4		FAM207A		XRCC6		UTP6
	ANKRD36C		C19orf25		MEF2B		SLC37A1		ST6GALNAC3		OTOF		NOD2		ATXN3		LRIG1
	RP11-849H4.2		SDHD		ABCB9		TM9SF2		ACSM1		NDNL2		RRAS2		LRP4		ZNF780B
	ZNF280C		LMF1		CUTA		TCTN1		CTSL		CASP2		CBFB		APLN		TET3
	ZNF720		DAPK3		ZNF407		QPCT		KRT18		RP11-644F5.10		CEL		CYP20A1		PLEKHG6
	THUMPD3		CDK9		CCNE1		KLRD1		ANKRD18B		TCF23		TIAF1		HNRNPH1		HNRNPA1L2
	INTS8		RXRB		GDA		EPSTI1		C1orf204		OCEL1		SPECC1L		RNASE3		ANKS1A
	NOC4L		DRD4		TRIAP1		APAF1		CETP		STEAP1		DEPTOR		RAB40A		WBSCR16
	NAPEPLD		SUPT7L		ALDH5A1		H2AFY2		P2RY13		PM20D1		CALM1		ANKMY2		BTBD9
	ZNF557		GSDMD		EPRS		FAM110A		LHFP		TPO		PROM1		TPRXL		METTL3
	ZNF131		PUF60		C10orf2		TMEM39A		NPL		HOGA1		TFIP11		WRNIP1		NPIPA5
	EHBP1		TIMM44		HIF3A		GMEB2		TRIM10		DECR1		P2RY2		RIMBP3B		ENG
	METTL8		STK11		C19orf38		UTP6		SPAG9		APBA1		SLC26A2		TTC21A		PSMA2
	LNPEP		NDUFA10		GRIP2		SHD		ZCCHC18		POLN		TIMP1		RECQL		GINM1
	FRS2		SCARF2		TBRG4		RBPMS		ST7		C14orf142		ERRFI1		SHISA5		ANGPTL2
	PNPLA2		TBC1D25		HSD17B8		FAM8A1		FAM78A		PYCR2		SDSL		PSPN		FSCN3
	NDUFB10		RP4-583P15.15		PDCD5		ENPP1		PIK3CG		CNNM1		PLD4		XPNPEP2		AMZ1
	TROVE2		SNX2		QDPR		UTP3		TNFAIP8L1		TPD52		BCKDK		TCHP		PDIA2
	C11orf54		EAPP		NCL		TRIM38		SRPR		SPINK2		PTGER2		AMY2B		CPNE9
	ZNF615		TCF3		TACO1		C1orf106		C1orf145		SORL1		RAI1		TSACC		GTPBP2
	BRWD1		STRAP		U51561.1		TPM2		ENTPD4		A4GNT		COL3A1		ARFIP2		KANSL1
	CCDC124		ZNF346		PARK7		KLRC4-KLRK1		RGS12		TXNDC12		WFDC2		USPL1		FBXL7
	JUND		AKR7A3		LIMS1		SYDE2		BICC1		SLC35F1		PARP16		RP11-33O4.2		ZKSCAN4
	ZNF628		WDR34		SMCO3		CCPG1		RABL2A		CD70		EPAS1		PRPF6		FBRS
	ARMC1		ZNF668		PFAS		SLPI		KATNBL1		FAM153C		ADCY9		CAV1		GHR
	USF2		MPV17		RNF180		SEC14L1		HDDC2		ZNF232		BMI1		SRP14		PABPN1L
	UTP23		TTLL12		PRAM1		ELOVL7		NBPF3		HIST3H2A		PBX4		SSX2IP		NCKAP5L
	ALKBH8		ODF2		CRISPLD1		ALDH1B1		NOL3		GSPT2		IGSF3		COQ2		EMB
	CEP120		PCED1A		MAD2L1BP		CLCN1		HBB		CCDC159		ZBTB46		KARS		DAZL
	GNPAT		ATF6B		TEX261		NPIPB6		FXN		POLR3GL		IL1R1		PSMA7		DDX42
	ACOT13		ACTR5		DBN1		ALAS2		C2CD2L		KCNK10		SLC2A12		ITSN2		ZNF141
	STX17		SLC25A10		PEBP1		SH2D3A		ERMAP		SNAPIN		UQCC2		DUSP10		DBN1
	RAD51B		TIGD5		ZCCHC8		SMIM4		ZNF823		SERPINB1		KIAA0355		DUSP12		EXOC1
	ARMC8		RHBDL1		CCDC67		PALMD		DST		MAATS1		CCDC149		MGEA5		PPAP2A
	HLTF		NOL12		GART		PDIA4		HS3ST3A1		IRF2BPL		DCTPP1		RIOK3		LPHN2
	SLC25A46		ATXN7L2		C14orf166		NMB		HBG2		FAM213A		LSM4		COPS2		GVQW1
	METTL4		CTC-260F20.3		MRPS35		PFKP		SCN9A		TCTE3		C3orf38		PLP2		ZNF653
	JMJD8		ADAM11		PRPSAP2		SUMO4		SSC4D		C6orf203		UNC13D		UBE2G2		DLG2
	ATF6		SNRNP200		ABHD14B		AGBL2		PTGFRN		C9orf142		CYP7B1		AIM1L		FMOD
	CCDC88A		FAM229A		CPNE4		RWDD2B		RNF24		GATA2		TMEM159		ARL4D		PRAME
	ZNF175		PRPF31		EI24		ELMO2		ZBTB24		SH2D3C		CEACAM21		EXOC1		CCDC120
	JRKL		CEND1		ZNHIT3		C17orf58		VANGL2		ABCA10		KIF1C		MYLK4		ALYREF
	CLPX		RNF11		THRB		BMP2K		NCR3LG1		MED29		HNRNPUL1		G0S2		CTDSP2
	USP9X		TAF12		HSPBP1		MAN2B2		PRR15		LRG1		LDLRAD4		ADAM23		ATP6V0C
	MACF1		FBXW5		C16orf46		MAP1LC3B2		AATF		PNPLA3		NDST3		FAR1		FOXJ3
	BCL7C		ZNF408		DCAF4		RNFT1		SRSF12		KBTBD8		LIPC		RNF139		NETO2
	ATP9B		MRPS35		ATAD2B		TET1		PGLYRP4		DENND1B		PLEK2		TTC12		SMYD2
	ZNF587		TM9SF2		LSM1		BAHCC1		NOV		IAH1		CADM3		CREBRF		JAG2
	RMDN1		TBCA		YBX1		FCRL6		RAB15		DPM2		ARHGAP22		COLEC12		SMNDC1
	RLIM		PFAS		PLEKHM3		FAM174B		NICN1		NDUFS2		IGLON5		IER3		FAM222B
	LACE1		RSL24D1		MRFAP1		ZC2HC1A		VAV2		PGF		AC131263.1		NPEPL1		NOL9
	MED14		LRSAM1		SMIM14		ZNF18		ZNF7		BLOC1S1		PCED1B		ZNF566		SNX5
	COG5		PPIP5K1		PDLIM2		BLK		CLCN3		NT5C3B		TLCD2		ENOX2		CASP8
	DCLRE1A		KREMEN2		FAM86C1		CHRDL1		FAM227A		SORBS3		CLEC16A		CHI3L1		LRRC71
	INO80D		SUOX		CUEDC2		MOXD1		AK4		SSC5D		EXOSC6		ZBTB21		GJA1
	EXOC2		GPR137		MID1		WASF1		FAM127B		EPS15L1		PIPOX		CCNC		ACR
	C4orf29		FASN		SNX27		CSNK2B-LY6G5B-562		ATP6V1E1		NMNAT2		FAM192A		SP5		MTUS2
	AP3B1		GPR113		PSMC4		KLHL5		LPHN1		WWC1		TTC13		RSRP1		BIN3
	PIK3C3		DGKQ		RPUSD4		KCNA3		PARD3		TMEM106C		GTPBP8		MAB21L2		NAALADL2
	PEX1		GINM1		BFSP1		CCR4		GLYATL2		PSMA6		MNDA		MAFB		SNX19
	TDRD3		CIR1		SCOC		ZFAT		QPRT		P2RX4		AKR1B1		AIF1L		MAST1
	ANAPC11		ZNF213		SPATA33		P3H1		PIPOX		FAM160B1		LYL1		PPP4R1		DLG1
	FAM63B		DEF6		TOMM34		DCTN6		GPR143		CALM1		ROR2		APBA1		FBLIM1
	PPP1R12A		DPM1		GDAP2		A2M		IRX3		OGG1		ATP11A		DLGAP1		SHC1
	AP1AR		MCRS1		PPME1		NLRP6		TCEAL4		EI24		PKN1		IPO8		GLG1
	SUPT20H		RAB12		ST3GAL6		SPATA12		HCCS		RNF144A		WLS		MUSK		C8orf58
	ASF1A		ECI1		UROD		LTA		AZIN2		CAPN5		COL2A1		ABHD15		UFL1
	PRKCI		FDPS		GARS		PIK3CB		NPHP1		ANKFN1		OR13A1		USMG5		RCVRN
	TSTD2		2022-09-07		LRPPRC		FAM169A		ID1		NDNF		DUSP18		JKAMP		ARID1A
	CNTRL		ATG16L2		ITFG3		LAMP2		HLA-DRB1		TMEM89		TNIP1		SPIN2A		FOXD4L1
	ZNF221		C8orf59		COX14		EPAS1		NUTM1		IL9R		SPG21		RAB11FIP3		MAPK8IP1
	SHARPIN		KLHL22		ADAM9		ZSWIM5		C2orf82		CA2		TMEM91		ZNF469		WNT8B
	RRM2B		RBM14		HDHD3		ANKS6		SUCLG1		CLINT1		MOB3C		SLC52A1		ELAVL1
	STAG1		NAT6		EVC		NPDC1		FAM86B2		IFI27L2		TMEM189		RPN2		STKLD1
	ZNF605		TMPRSS9		ARL11		AGTR1		C17orf50		OXCT1		CDC42BPA		LILRA5		C1orf167
	FAM13B		SLC52A2		PSMD3		HSD17B4		PSMC3		PRKAG1		FUT1		DDX1		TCHP
	ESF1		ARL5A		RFX8		FAM110D		PTPN1		CLCN2		ARHGAP21		PTPRM		SH2D5
	E2F3		LY6G5B		MRPL20		LIG3		ZBED2		LTB4R2		DSTYK		SYT14		GPR3
	ERVW-1		BAIAP2L2		NUTF2		PYGB		TM4SF1		DGAT2		NRD1		USH2A		SLC9A1
	DDX18		AP1M1		MRPL14		MYH10		PROSER3		SLC8B1		DLGAP1		RNF20		PLAGL2
	C2orf49		NOC4L		BRIX1		ZNF835		STOX2		TMEM229B		MTHFD2L		OXSM		ERCC3
	FASTKD1		RRAGC		MTMR7		MYZAP		NFATC2IP		BLNK		CFAP57		EYS		ZNF211
	SMC6		PPP2R3C		CCDC169		C3orf52		GPR61		AFTPH		ELOVL3		HPR		TCTE3
	BCL7B		PPRC1		COX7A2		TMEM30A		NPM2		CSRP1		ACTN1		ZNF317		GTF2E1
	ARL13A		RAB18		MRPL17		FAM13C		CMTM1		CHST2		B4GALT6		OSBPL9		HOMER1
	ATP7A		DAZAP2		APOBR		CTSA		HES5		NTRK1		CTSF		HOXB5		PRPF38B
	MRPL19		SMARCA4		LIN28A		ATP11A		SEPT9		NHSL2		EMILIN2		AP1G2		NCOR2
	WDR3		KRTAP5-8		GATM		FMR1		GGT1		NDRG3		FNBP1L		KCNH8		NHSL1
	EPM2AIP1		ARFGAP1		INSL6		GATA3		TRAM2		S100B		HOXB3		PLCB2		NTNG1
	ZNF614		ABCA7		CTTNBP2		GIPC3		KIAA0753		SCG2		TUSC1		DDX21		ZNF567
	FAM199X		AKAP17A		ZCCHC17		ABCB6		AP4S1		APLN		CSF3R		ZNF331		ABCA8
	PSMD8		NOC2L		FAM78B		RNASE2		LGALS9C		CACNA1F		ITGB2		ABCA3		RAB5C
	SMC3		ABI1		KDM5A		TMEM218		AC006547.14		ACCS		ENOPH1		COQ7		ZNF512B
	BRAP		DGCR2		IARS2		IFNG		MYRF		MAP3K9		RAB33A		METTL7A		HSD17B7
	PPP1R21		ZMAT2		HSD17B10		CCDC64		RNASE1		PRKCQ		SEPT5		KIAA0930		BNIP1
	STXBP3		TTLL3		SRP9		PCYT1B		PTGER2		IGF2BP1		HLA-DPB1		IGF2BP1		PGBD4
	MIEN1		WDR46		PAFAH1B3		B3GALT4		WFDC2		SOX4		PDE4DIP		FCGR3A		KEAP1
	ZNF649		HIC2		CCDC88A		TENM2		PTH2R		KIFAP3		SPATA9		PSMC5		FAS
	RPS19BP1		DHDDS		SLC9B2		GJA1		RAB41		KLF5		SLC7A10		CBX3		CSTA
	NR2C2		ESD		HTRA2		BCL9L		TEX101		NRG2		RRAGA		RUNX1T1		SUFU
	PIK3CB		WBP4		BLMH		CD28		KHDC1		NBPF8		HIST1H2BK		PRDM16		ST20
	NNT		ZCCHC10		PLEKHA4		ARHGAP5		MICAL1		SFXN1		ECSIT		CYP21A2		ISLR
	SLK		TRIM69		PLEKHG7		COL1A2		CTSA		EXTL3		PLXNA3		SON		RSPO1
	FAM172A		SLC2A4RG		ZDHHC9		PPAPDC1A		ZSWIM7		DLL3		ZNF667		WDR61		GNL3L
	NUDT13		MEN1		TIRAP		COPS4		HOMER3		ZNF449		C12orf66		CCNF		NAIF1
	CSNK2B		CLPTM1L		BBIP1		GPX8		NANOS1		DNAJB2		ADPRHL2		CRISPLD1		PDGFRB
	GOSR1		KIF18B		INPP4A		KHDRBS3		ZNF284		BEND3		AXL		SLC35C1		KLHDC3
	MRPL54		KATNB1		PLA2G12A		NFATC4		SARNP		C16orf96		DGKG		EXD2		SCARB2
	RECQL		NR3C1		UBBP4		EXTL2		ABTB1		PHLPP2		FCGR2A		SERPINA1		NUDT6
	RNF111		MECR		NDUFS5		SPOCK2		PCGF3		DNAJC5B		HCAR3		OCLN		GPRC5B
	PRKDC		PARP6		COQ5		LYRM1		EID2B		HEYL		CDK2AP2		HEPHL1		EBF3
	ASPN		TUBA1B		XYLT1		PRKG2		TMEM178A		RMDN2		NRM		ZPR1		S100A13
	MRPS34		ENTPD6		DAXX		KLRK1		ACVR2B		RHOBTB2		RAB44		HIST1H4F		TLDC2
	ZNF292		FANCA		MPI		AP006285.2		HPGDS		KCNQ1		CDC42EP3		UFM1		UTS2R
	EPC2		PARP10		RNF8		MSC		PGAP1		ITPR2		ZNF57		GFI1B		KIAA0907
	ANKRD26		RASSF3		MRPL11		LPHN1		MBLAC1		PTPRU		ZSWIM4		SPATA32		DDX54
	TNKS2		HSD17B11		CCDC25		KLRC1		TXN		SLITRK5		HOXA6		AMDHD2		THY1
	CKAP2		CDC37		LPGAT1		ARL8B		CCDC3		RHOBTB3		DIP2C		INIP		RAB25
	ZNF549		UBE2D2		FKBP3		HBS1L		TIMD4		FCAMR		FXN		FKBP1A		SLC25A47
	ITCH		PIN1		ST6GALNAC1		NAAA		AVPR1B		SLC9A5		F12		BTBD18		H2AFJ
	RMI1		ASXL1		PIM1		RAB39B		NME1-NME2		PLA2G16		RTN4R		PRAME		MPZ
	ZNF226		CCDC120		SLC9A2		IL18		NUDT10		NPRL2		UBA7		EMC3		ITIH5
	TRMT2B		DIP2A		UBE2V1		CDRT1		CAMK1D		PPP1R7		RAB15		CNPY4		ZNF358
	KIAA1919		ZNF276		RSAD1		MYRF		GGCX		NSMF		SYNPO		NT5C		ZNF33B
	TNRC6B		VAMP1		CCND1		ZNF418		PARD6A		PPP1R27		JMJD7		SNRPN		GTF2IRD1
	CEP57		ARHGEF1		TMEM141		AF165138.7		FAM53B		ZMYND8		WDR82		CELF3		SH3GL2
	FAM114A2		SETSIP		STRAP		PARL		CHST14		TOX		IGSF10		CYP4F3		C1QTNF1
	ARF5		TBC1D9B		LTBP4		SIAH2		VPS35		WRNIP1		DZIP3		ARIH2OS		SLC39A8
	C4orf48		GPT		ADAD2		BTNL2		NHSL1		TFPI		PRSS36		GLA		CCDC159
	MRPL55		IRAK1		TSPAN15		ITGA7		BHLHE22		CDC14B		HERPUD1		FAM222B		SMARCA4
	ATP8B1		MGAT2		FUNDC2		HBA2		WDR73		S100A6		ATP9A		S100A8		DMGDH
	TOP2B		GIGYF1		DIRC2		ORMDL1		ILDR2		SNX10		GPA33		PRSS50		UBE2J2
	LCORL		FAM193A		ABCF1		EXT2		MAS1		CRBN		LMO4		ZUFSP		GNL1
	RFXANK		WDR37		STK25		EGFLAM		KLHL26		IL6R		ATP6V1D		SLC25A23		ZER1
	RPL28		ARMC5		DDX28		ASAH2B		BEST3		UQCC2		SPAG16		DDX50		ZNF322
	CUL4B		TRMT44		NLRP12		GPT2		TCTN2		GPRIN1		DERL2		IKZF1		MEPCE
	POLR2E		KIFC2		AANAT		PDHB		RBFOX3		TLN2		ALS2CR12		ZNF697		CFAP46
	HERC1		VILL		SIL1		RNF170		SIDT1		SUCNR1		LAPTM4A		KLRG2		LRRC3
	TUBGCP4		C19orf60		CLPP		RAB19		CBFA2T2		RALGAPA2		GTF3C5		CLEC7A		ATXN2L
	SUV420H1		B4GALT7		ST6GAL2		MOV10		GORASP1		TOX2		ANXA2		STRAP		APOB
	ZKSCAN1		CCDC134		CCDC24		SLC4A7		KRT17		PPA1		CDS2		PVRIG		SIX5
	CDK19		ARFIP2		LYSMD1		BCL11B		C20orf27		DCBLD1		TMEM194B		PMPCB		HSPB7
	TTC5		P2RY11		NOP58		ARID5B		ANO5		TEX261		ADAM33		CNNM2		ZNF768
	WDR89		NUTM2G		LIF		SCNN1B		STK10		VPS37D		CTSH		TUBB		NHLRC2
	SHQ1		STK25		SLX1A		HUS1B		ZSCAN18		AAED1		MSANTD2		PADI1		EIF4G1
	SASS6		SEC16A		PREX1		C4orf36		TMED6		UNC80		ACSM3		HEBP1		ANGPTL6
	LRRC69		SRP19		GTF2IRD1		SMCO3		TRERF1		KRT23		HOXA4		PMEPA1		TSPYL1
	LIMD2		DVL2		PCTP		ZNF331		GAREML		MOSPD3		RYR3		GORAB		ZNF789
	VPS41		ITFG2		VOPP1		ATP8B4		OSR2		MED17		KRT18		CSAD		SLC45A1
	FANCB		TMEM53		FZD4		RYK		MMP14		DMRT1		ZNF689		LRCH3		DNHD1
	PTCD2		AAAS		ENPP3		CEBPE		TCTN1		BEND7		GPR88		ATXN1L		AMOTL2
	HDAC8		LACTB		SERBP1		SLC38A10		ZNF273		GPR25		C9orf91		EML4		ZNF330
	ETFDH		EXOSC5		NUDCD2		TCN2		C22orf23		MPL		ZBTB7C		CALM3		LRCH1
	GSTCD		C5orf15		POLR3GL		ADAM19		ATXN3		PRDM6		SWAP70		SRSF3		RGS20
	SLC10A7		METTL3		TET2		TMEM216		EMILIN2		SIRT2		CCRN4L		ARL17B		CALD1
	NCOA2		NDUFB1		TNNI2		PLOD2		ASIC3		WDR48		KDELR2		TTC14		CYR61
	IKBKAP		IQGAP3		RAB4A		KLF1		IL1RAP		FBXO22		ZFP69		LBR		IGDCC3
	DENND4A		CDC45		ATXN1		NKAPL		NMT2		B4GAT1		GOLPH3		HES4		CDCP1
	GADD45GIP1		COQ10B		SLCO3A1		GSN		S100A10		CAPN7		FANCF		CCT5		SH3D19
	PAX6		CREBL2		NIFK		RAB44		CRABP1		GABBR1		H3F3B		COPA		UBE2I
	WDHD1		GPS1		FAM213B		TMPRSS4		GTF2H1		PBX3		MIF4GD		SLC4A9		FAM193A
	CRTC2		CNIH1		RPL13A		PIGH		ANO8		FUT7		PCTP		PRPF39		SUCLG1
	TERF1		NT5C3A		CASP3		COL6A6		LTBP3		B9D1		RFPL2		FAM78A		SLC4A1AP
	MAN2A1		TRABD		TGM1		SLC28A3		ETHE1		NECAB2		AGTPBP1		ANKRD10		SYNPO
	GPR180		TMEM9B		SEC14L6		CLEC11A		KLC1		GABARAPL2		CRYGN		UBXN4		DNAJB1
	TLK1		TPRA1		MRPL2		TUSC5		ADAMTSL4		BACH2		C22orf39		BRD3		ZRANB1
	NAA35		MED4		PCNX		COL9A3		RTFDC1		LSM14B		STT3A		UTP18		KCTD2
	ZNF140		ZMIZ2		RHEBL1		ERICH1		FOLR2		INPP4A		RRNAD1		FCHO2		STAU1
	TTI1		TMOD3		MYCL		RTKN2		LY6G5C		PLEKHJ1		STOML1		STX11		CBFB
	PHF20L1		ANKRD23		TRIM13		GZMB		C4orf19		TMPRSS6		FBXL20		FAM222A		FAM69A
	POLR3A		TMEM8A		IRX6		ACKR4		USP35		CAST		ZSCAN25		CNP		RNF34
	UBXN7		TMEM120B		NMD3		EIF4G1		AIM1		IGIP		FBXW11		EMP2		COL5A2
	GALK1		GNAI3		VANGL1		KCNH2		ACSBG2		TPP2		NPHP4		C20orf196		ZNF593
	PSMB6		AMH		ABCA1		LRRC63		DYNC2H1		VASN		ACSM1		ZBTB8OS		PAPPA
	YIPF6		GAB3		VWA9		LRP2BP		ABCB1		NUAK2		ARFGEF1		C9orf66		OGT
	IPO7		ARF4		NIP7		PPP1R27		ARHGAP21		NLRP14		ARHGAP31		RPSA		PSD2
	MIA3		ACOT7		TRIM28		ITPKB		ARHGAP22		LAPTM5		CTH		PSENEN		TRAPPC6B
	PPIP5K2		RP11-106M3.2		LFNG		FASLG		OLFM4		FAHD2B		PAIP1		RLF		KANK3
	NOL10		KRAS		EVC2		GGT5		SMAD7		GALNT7		GNL3L		KLF4		WBP1L
	CEP135		UBAP1L		RUVBL2		MIXL1		PHACTR4		YES1		IL12B		COX10		SEPP1
	GON4L		ADCY4		TRAF3IP3		NKD1		LIPC		BCL2L11		GCAT		LPIN3		CYP2R1
	ATP6V1C1		NSL1		MRPS16		CCDC115		HS3ST3B1		TRIM21		GALR3		BMS1		ZNF512
	EMC6		SGTA		ACTRT3		SNX25		NPHP4		DCPS		F2		MRPL34		COG8
	IFT74		IFI27L1		PGGT1B		PGAM1		KCTD19		CLSTN2		NKX2-3		SLC36A1		CCDC112
	TMEM181		DDX54		GTF2H3		GAREML		COMMD9		VIT		RAB43		TRPM3		CCDC154
	STXBP4		SLC35A1		RPL31		SNX17		TDRD9		MEI1		TMCC2		PROSER3		NELFA
	GTF2H1		GCDH		WDR46		TOR1B		NECAB3		C1orf54		CHRNE		TMEM18		SMARCC1
	KMT2C		FARSA		ELAVL1		SALL2		PDE6G		HGF		TUBA4A		FH		SLC4A11
	CHURC1		COA6		UBB		DHRS13		MB21D1		TPM4		FAM124B		PILRB		RAPGEF4
	ZFP62		YDJC		MPDU1		TOMM40L		KIAA1217		RNF207		SMC5		ENTPD8		ZFP69
	RALY		EXOSC10		KMT2E		CFAP58		CCDC22		ARL9		TMEM63B		VIL1		AC110615.1
	ZRANB3		SLC7A5		SNRPC		TMC4		ZNF512B		RPAP1		2022-09-08		FIZ1		VMO1
	CARD8		SLC9A5		DUSP19		MXRA5		KIAA0922		MPZL1		MRPS23		ZNF143		GNG12
	GOLPH3L		HECTD4		SLC39A14		LEF1		FAM179B		ACRBP		CD99L2		SERPINC1		CHCHD10
	C2orf44		NME4		AMOTL1		C20orf195		ZBTB10		PRELID1		LRMP		ADAD2		SCD
	EDEM3		UBL3		SNPH		CACNA1F		KIAA0040		PDGFD		CASP7		FKBP1C		KLHL35
	ZHX1		TRIM35		KLHDC7A		NCKAP5		NCF4		ZDHHC13		ATP6V1F		ZNF575		TBRG1
	DDI2		RABEP2		PHC3		DNAJC6		CTR9		LMO4		TERF2		DPH5		FES
	ALDOA		PLEKHM2		RPL14		COL16A1		CLECL1		AADAT		COL1A1		CERS4		BHLHA15
	SPATA2L		FBXL14		CYP4F12		MDM2		CCDC106		PRLR		RBBP8		PALM3		CDKL4
	CEP78		SHARPIN		PLS1		NXNL2		TGM2		TRNAU1AP		HOXB6		NLGN4Y		HAP1
	TEX264		ITFG3		TOM1L1		AGMAT		PPP1R10		TSHR		SGPL1		GPR143		TGIF2-C20orf24
	NAA25		ABCB9		PGAP3		CCDC113		CEP112		CAPN12		PTGR1		ZNF33A		C22orf23
	PRKAA1		CHKB		FAM101B		FAM149A		C11orf49		CACNA1E		HLA-DRA		BICD2		KIRREL
	ZC3H14		RALA		IL27		LRFN1		CORO6		NDRG2		ZFYVE28		EPRS		LGALS2
	PAXBP1		ATG4D		RPS5		PDIA3		TMEM92		CASP3		TNFRSF11B		RNF6		FAM219B
	SLC4A1AP		ZNF414		KIF21A		AK7		FN3K		RPS6KA1		METTL7A		KBTBD2		SPARCL1
	PPP3CB		VPS16		GNB2L1		GOLGA8S		ZNF132		IL1RN		SFRP4		EIF2AK4		AL138706.2
	STAU2		ZNF592		TIMM8A		ARHGAP8		DUS2		ARHGAP23		ZNF275		C8orf46		PIK3R2
	CSNK1G2		ZDHHC16		CDO1		CYP4X1		CHSY1		FZD9		FAM129B		ST3GAL1		ACAD8
	PLCE1		RBM27		WDR61		TMEM26		CORO1A		KIAA1755		TRIM68		ARHGAP22		DAB2
	FIGNL1		GTF3C1		ANAPC13		PSD2		SAP30		CLCN1		PLCXD2		KTN1		RP11-54C4.3
	RNF6		PRDM11		MCF2L2		ZBED2		OGFRL1		KLHL24		RFESD		N6AMT1		PABPC1L
	MTRF1		ALG3		PPIA		LDLRAD2		PARM1		ITGA5		FAT2		ATG13		DTNBP1
	ZBED6		PPT2-EGFL8		OTOGL		PPFIA2		KBTBD8		SLC44A1		TOR1A		UBE2W		BCAM
	TECR		CXorf40B		IL17C		PPP2R2B		KIAA0391		PPM1M		LPO		SERINC3		MDFI
	RFNG		RHOA		LYST		C14orf119		UHRF1BP1L		LCP1		SNAI2		CCND1		NQO2
	POGLUT1		TBC1D13		ELF2		FEM1A		CAMKV		NMNAT3		SMARCD3		TOR3A		BTBD18
	SYCP3		CCDC137		DSE		MLANA		GGA1		ACTN2		SARAF		SAMD13		SOX17
	TDG		MAST2		TAF4B		KIAA0100		C3orf18		YWHAB		NBPF15		PRSS21		VDAC3
	C3orf49		WHSC1		JDP2		STK32A		PITHD1		ICT1		FAM127A		MTRNR2L1		SRGAP3
	PCMTD1		DCAKD		SH2B3		ATP1A3		ACY1		RP11-505K9.4		ARFGAP3		HNRNPH3		POM121
	QSER1		RPS6KB2		C10orf10		FAM213A		RGS16		BLOC1S3		C21orf62		KCNK5		CDK5RAP3
	C5orf51		TPRKB		MRPS33		GNAO1		FAM109B		CDCA7		APOBEC3C		KIF3B		FKBP4
	ARID4B		SHOC2		KIAA0825		SPRED1		CLEC11A		SMAGP		GCH1		POLR2K		CHL1
	NUP43		C19orf48		QARS		ZCCHC17		BAIAP2		PPEF1		XAF1		PARD6G		LHX6
	ANAPC4		NEIL1		PTPN5		PELI3		SPATA24		PEA15		CRYBB1		ZHX2		AC090154.1
	LIG4		KIFC1		DNAJC14		IGFL4		DAPP1		CUX1		OTULIN		ZDHHC5		WDR75
	TMEM87B		CSNK1G2		MARCH4		TK2		MGST2		TREX1		RPS9		TRPM1		EPB41L4B
	RFC1		COMMD5		DCAF11		ZNF274		SPATA2L		SORD		IZUMO1		TMEM183A		LRRC16B
	ELP2		ULK1		NDUFAF1		CD97		SNX15		SLC16A11		KCNK6		RRAGB		ALX4
	CEP152		C16orf71		NOP56		PGK1		ZNF347		GCNT2		SEC14L1		MXD1		THBS4
	PRR14		MED12		POU4F1		NUCB2		SEZ6L2		SPN		N4BP2L1		POU4F1		TAF12
	DIEXF		PMPCA		PDLIM1		HSD17B14		STXBP1		TPPP3		ZNF768		SLC2A7		TPST1
	APOOL		HOOK2		YWHAG		LTF		KHDRBS3		DEDD2		PTPRM		PLA2G2D		SARNP
	CCDC12		PRICKLE3		RP11-574K11.31		GAD1		CCRN4L		PRRC2B		SLC25A1		SOCS5		SLC25A23
	PSMA3		CHMP5		CETN2		ITK		SPTBN2		TK2		RTN4		SKA2		GPR37L1
	HCST		DNASE1		CTXN1		IL24		ZNF90		MLXIP		SNX18		DDX26B		COL1A2
	TCF12		CLK3		FAM104B		PDE4B		FGF17		FAM135B		SSR4		SOSTDC1		B3GAT2
	VPS4B		DPP9		ADCY1		LETM1		HEMK1		UPB1		RHOBTB2		HIST1H3I		SRCAP
	ERCC6L2		CCNI		SULF1		ZNF726		NMU		CTSL		HADHB		GPR183		WBSCR17
	GPATCH1		PGAP3		RAB11FIP2		GPR155		HCK		GNA14		RELT		ARRDC3		BCAS1
	BTRC		ST8SIA4		FCN1		MAGEE1		TTC28		DCHS2		AHCYL1		HSD17B7		PRAF2
	CUTA		HEMK1		P3H4		TEAD2		TMEM52B		LCMT2		GPR35		SLC25A36		LRRC69
	CEP83		RNF138		TP53TG5		PRKCH		KCNC4		ALS2CR11		MANEAL		LENG1		CHADL
	MRPL41		H2AFX		GALNT3		APOLD1		ITGA11		GGA2		EPT1		PHKB		KIAA0368
	PCNX		ATP13A2		TAS2R30		PLCL2		TOP1MT		RIC3		CPA5		PI4KB		CCR9
	ROMO1		KDM4A		THOC7		CD3G		TBC1D16		KAL1		SLC29A4		LAMTOR5		RPL36A
	TRMT112		CCDC53		COX7A1		KCNK1		NDUFS4		USP10		HHEX		MYO5C		CTD-3105H18.14
	BAG6		GNPTG		ACLY		C22orf46		SLC27A5		CDK6		ADAMTS9		NHLRC3		PLIN1
	IPO9		FBXL19		PAK1		ASB13		TF		CGNL1		RFWD2		ARFGEF2		AS3MT
	CEP63		CROCC		TRIM8		SLC16A6		ACO2		MESP2		SLC16A3		ZSCAN22		PSMD12
	AVL9		PPP2R5A		ANKRD13D		RTN1		FZD7		VAV1		ACSS3		SPRY3		DEAF1
	C3orf17		RBM7		ALKBH5		NSF		ARMCX4		PKP2		NTAN1		GDF11		KMT2D
	ZNF891		HPS1		URB2		PAIP2B		KIF21B		RAB7B		POU6F1		AC253572.1		DNAAF1
	ARFGEF1		VPS11		NDUFS2		ABO		ARR3		POU5F1		CPNE8		IGFBPL1		WDR82
	NUP155		SF3A2		IGSF6		GADD45A		SLC4A2		EVI5L		MYO1G		PFKFB3		FDFT1
	ATAD1		TTC31		SGPP1		HCN3		GAS2L2		SH3GLB2		LRRIQ4		PPM1D		SNX1
	FAM175B		CXorf56		PUF60		SCP2		TMEM220		PCOLCE2		HELLS		OSCAR		TRIM52
	TRIM33		ZNF444		NRBP1		CXCR2		ZNF564		TP53BP1		TDRKH		PAQR5		DDR2
	ZNF280D		LRFN4		GAR1		LGALS3BP		PURG		SAMD11		TRIB2		CCT4		GLCCI1
	KIAA1143		MTOR		OLA1		JAG2		APBA2		C6orf47		ARAP3		EVC2		HIGD1B
	PDSS2		CISD2		ZC3H15		NCOA1		LRRC29		KIF1C		OXR1		ZBTB5		HLA-DMB
	PHF3		NTMT1		IZUMO1		EPOR		ZNF584		SMPD1		PSME3		DDX39A		RRP36
	ABL2		DECR2		FAM189A1		SPCS1		KIF23		KLF4		MRM1		TAX1BP3		AQPEP
	UHRF1BP1		PDDC1		BTF3		LPPR3		TDG		CCDC183		CELSR1		TAF3		SORCS1
	CDC37L1		TANGO2		EIF3J		ZFR		SORBS3		RP11-977G19.10		COPB2		CCDC14		SCARA5
	CLDN20		CIC		CTB-133G6.1		RNASE3		MYLK3		SCMH1		KBTBD11		NQO2		SON
	PPP2R1B		EME1		RPL5		SKIDA1		TMSB15B		RBM39		VARS		DNAJB5		RNF26
	PAQR3		NEURL2		DICER1		COL6A2		VANGL1		WFDC1		SEC61B		SLC16A12		ECSIT
	GUK1		GLYCTK		CFH		TRIM45		TMEM14A		GNA12		MTFMT		RGCC		PCBP4
	ZNF417		TSNARE1		CD19		NRXN2		ADAR		NONO		RAB14		STX4		DAB2IP
	NUDT22		TPGS1		VTI1A		COQ9		PITPNC1		AKT3		PSMA1		PRNP		ST7
	ATXN7		POMT2		CLIP1		TM7SF3		MYH7B		PIK3R3		ARRB1		FAU		PPP1R1A
	SLTM		ZNF71		AKNA		TECTA		TERF2IP		CLDN3		BMPR2		DAP3		C19orf26
	EXOC8		INF2		PAK1IP1		HIST1H1C		GCAT		PPM1N		RP11-106M3.2		HOMER2		CTD-2369P2.12
	RAD17		AMT		ANKRD45		ZNF622		DUSP3		TTC13		SPIN4		CYB5B		ARPC2
	AASDHPPT		ABHD13		PPT2		JAKMIP1		MKRN2OS		C19orf84		ZNF107		CA7		OLFML2B
	CHCHD5		SNX3		TXN2		OGDH		CD180		LATS2		TSHZ3		MT-CYB		RAPH1
	GSK3B		DNAJA3		CPT2		SMYD4		ASPHD1		PLCH1		C12orf75		ZNF276		SIRT1
	ZNF816		ARF6		NDST2		TMEM2		TRIM16		TUBA4A		RPIA		HTATSF1		TYROBP
	BBIP1		EHMT1		SLC5A6		PLEKHA7		BAIAP3		LRRC28		DRC1		ARL6IP6		NIPSNAP3B
	TAF9B		BABAM1		LIMA1		ST3GAL1		CRADD		MRPS5		NUCB1		TKT		CREG1
	TMEM179B		LARP7		NDUFB8		FTSJ3		ADM2		SLC22A18		ASIC1		RMDN2		CRYBG3
	CCDC93		ANAPC5		SEMA3F		SURF4		SPRY2		PGM1		LMCD1		KCNK6		TMEM135
	MAPK9		XRCC4		TRIM34				KCNJ14		CHMP3		MAML3		PTEN		SPRY2
	WDR83OS		RAP2C		DHCR24				SLC25A45		GABPB2		SCRG1		CCDC149		TEAD3
	NAB1		ANKRD27		MYEOV2				CA11		PMP22		TAGLN2		CAV3		HYLS1
	GEMIN5		VPS26A		DCTPP1				IL16		SLC36A4		DCAF5		TMEM170A		AZIN1
	ETNK1		C1orf228		KCNJ1				CYTH4		PACSIN2		DHRS11		CAMTA1		ADAMTSL1
	DDT		TMEM243		MRGBP				HEATR4		C2CD2				USP16		BGN
	RC3H1		CCDC97		EIF4E3				SLC44A2		HDHD3				DHX38		PIM3
	CAPNS1		SRPK3		GRIK1				ENO2		IRX6				PNRC2		C16orf93
	METTL15		SEMA4G		TMEM186				OAS2		PRKCD				VPS33B		ITGA2
			PTCH2		TMEM246				SOCS5		GPR152				C1orf43		GNRH2
			INCENP		NCAM1				C8orf44-SGK3		ENPP5				MT1G		PALM
			PDCD10		MRPL1				DNLZ		DOPEY1				PJA2		FASN
			ATAT1		MT1G				RAB25		RAB3IP				ST13		HSPB9
			NACC1		GDF11				MPEG1		CCDC115				SHISA3		DGKA
			IFRD2		MTIF2				C4orf46		HOXA1				DRG1		WNT4
			TRMT61A		ZNF311				ZNF599		C19orf40				ZNF256		HS2ST1
			AL356585.2		CHST8				C4orf47		SDHB				FAT2		SCYL3
			CC2D1A		DPP3				RFX4		TINF2				ZDHHC12		TAZ
			RCCD1		GTPBP4				HBA2		DCDC1				ARPP21		TTLL11
			PLA2G6		CBY1				PABPC4L		LAT2				PMPCA		PPP1R15A
			UBE2A		C11orf73				ASIP		UBAP2				NUP210L		LHFP
			NLGN3		TMEM203				C1QTNF2		NKX2-3				NSA2		ELL3
			NOP2		ADH5				AURKA		BHLHB9				PFDN6		GLOD4
			ZMPSTE24		RIOK1				DACH1		SHD				FAM71D		TENM2
			CUL3		HIGD1A				CAB39		CNIH4				MRPL18		MERTK
			AMBRA1		TAS2R46				S100B		PIK3R1				GCSAML		TBR1
			TMEM129		C11orf21				FGF11		KAT6B				IL17B		FAM154B
			ASMTL		EXTL2				LSP1		MLYCD				C7orf73		GMEB1
			LDB1		APOBEC3H				RSPH3		SYCP2				AKAP5		NPIPB9
			UCP3		OTUD7A				TM4SF19		ODF3L1				PHF23		INPP5D
			ACADVL		TMEM159				TBC1D30		ZCCHC2				TMEM179		ATOH7
			FLCN		MRPL18				PRR5L		FAM180B				CCNB3		RCC2
			RP11-444E17.6		METTL22				GLB1L		DEFB1				OVGP1		GLDC
			YWHAZ		TOE1				FAM92A1		SLC6A16				RNF115		ANKRD40
			ABHD14A		RAI2				KLLN						TTC28		TLL1
			MGAT4B		GRAMD3				MDK						HIST1H2BC		GATSL2
			PPP1R13L		C1orf162				C16orf46						ADAMTSL2		LBP
			DDX41		TMEM43				RGS1						TRMT10C		PPP2R4
			UBE2O		DNAJA4				SHISA7						SLC8A3		SENP3-EIF4A1
			P4HTM		USP39				DCAF11						SKP1		LUM
			USP21		TSSC1				MICA						DPEP2		CROCC
			ERCC2		LIPT2				SIGLEC7						KLHL12		ANXA2
			VPS33B		ATRAID				RP11-195F19.5						MRPS18C		SMOC2
			WISP2		ISYNA1				LPCAT4						TTC9C		TULP2
			H3F3C		ADRA2A										ILF2		TTLL12
			C16orf87		EEPD1										CCDC141		SLC35C1
			HIRA		ENPP2										CD36		DIAPH2
			CHID1		HEPH										TYW3		MTX1
			CTBS												NAT1		UQCRHL
			ATP5SL												EFHC2		FAM53C
			C9orf89												GID8		ALG1L
			MXD3												TTC27		CCDC97
			CTC1												GPCPD1		TMEM62
			ZDHHC20												PHLDA1		PRKCG
			NDUFB3												PSMA5		FAM192A
			ATP5E												MCCC1		MT1G
			PUSL1												C12orf75		FOXO4
			GTF2F2												TAF11		EIF2S3L
			PHKG2												SYF2		KIAA0825
			VPS51												SMIM7		FBXO9
			FSCN2												HS3ST3A1		ATN1
			ARFGAP2												AIFM1		TF
			ATP2A3												HIST1H1B		TBATA
			TRIM73												TTC39C		CREBZF
			TMEM60												GRHPR		ZCCHC9
			FSTL3												NFKBIA		ZNF225
			AP5Z1												IL12A		C4A
			SLC35C2												MAN2C1		PCBP2
			DHX34												ADAM9		IL27RA
			DENND4B												ARHGAP21		MIF4GD
			P2RX1												TDRD9		TANC2
			SEC61G												CTHRC1		CBY3
			PTPN7												CEP89		HSD17B14
			SSR3												TACO1		LLGL1
			SHFM1												COX4I1		FAM200B
			DPP7												TM2D3		AC073657.1
			TXNL1												FFAR2		CH25H
			MMGT1												CDV3		CDH5
			NEK7												PARK7		TRAPPC11
			ZNF337												AHSA2		TAF5L
			SLC16A8												TBPL2		ZNF48
			BRD1												ZNF536		STXBP2
			PICK1												VPS72		TTC13
			SRP9												KLHDC7B		CCL4L1
			AP5S1												ZNF593		POLDIP3
			ZNF251												NOP56		ATXN2
			BAG6												ZNF274		C9orf131
			RAB11B												TNFAIP6		SLC24A4
			MFSD12												BEX1		CORT
			USMG5												ZDHHC1		EPM2AIP1
			THAP7												HARS2		ITGAD
			VARS												CCDC78		RGL1
			UNK												RPTOR		CARF
			MLXIP												TNFRSF8		DOLPP1
			NPIPB3												ACRV1		AMBRA1
			DLK2												LTA4H		PVRL4
			EP400												RIBC2		CNIH2
			RBM15												RUNDC3B		ATP4B
			TK1												ATP6V0E2		CBWD1
			ASPSCR1												IVNS1ABP		RTP5
			CCER2												HEBP2		GLT1D1
			COMMD8												RTF1		CDK19
			CENPM												BPNT1		AVPR1B
			SPAST												SOBP		TRMT61A
			NOL7												UTP3		LEKR1
			CTU2												SRRM1		ZCCHC12
			TSPAN4												LA16c-431H6.6		PPP2R5D
			SCLY												STAB1		YTHDF3
			RAD54L												GJA9		USHBP1
			PRKCSH												CCNT1		BCO2
			PHTF2												PODXL2		HDAC3
			KRTAP5-10												MEX3A		QPCT
			MTRNR2L6												BVES		TNNI2
			MAP4K2												TBC1D9B		TMEM14A
			DGAT1												TGFB1I1		NEURL2
			POMGNT1												ATP1A1		FAM150B
			STOML1												TBX6		CDH16
			PYCRL												MANBA		SMAD5
			POLL												ST8SIA6		ARSI
			PSMA4												ZNF174		SLC9C2
			TMA16												KCTD16		TMEM138
			KCNAB2												TRIB1		CNTF
			TPT1												AEBP1		E2F6
			DAK												KIF12		ANKZF1
			KIF24												SUSD1		ACVR2B
			RABL2A												SH3TC2		VAMP1
			FAM3A												GS1-259H13.10		CD1C
			MVK												CLN5		HINT2
			UNC45A												UPK1B		CYB5R1
			AFTPH												INCENP		CHCHD6
			CCNL2												TRPM8		ZNF596
			UBAP2L												SAMD1		ST5
			GIMAP2												FOXD1		RPL4
			RBMX2												RBM5		ZC4H2
			SPATC1												CNOT11		NRARP
			WDR81												LAMP5		YIPF2
			FUZ												PXDNL		BCL7B
			ABCB8												C20orf24		PLCXD3
			MRPS25												SH3BGRL2		LIPT1
			PPP5C												GPR52		ZNF345
			TMEM214												CAPRIN2		P3H4
			MAML1												C4orf29		ZNF33A
			HERC2												RTBDN		LGR6
															PPWD1		PVRL2
															SPAG6		DDIT4
															CAMKMT		PAX5
															HDGF		CCDC134
															ACOT13		FAM71F2
															GLTP		PTCD3
															MYCBPAP		CYP4X1
															COPB1		NMRK1
															ZNF449		ARID1B
															PSMA4		MARCH2
															GPR126		OFD1
															RHOB		SLC25A26
															GPBAR1		TTC12
															LSM12		TBX1
															COPS3		ZNF226
															LILRA6		FOXF1
															RGS9		RBMS3
															ZFAND1		PDK2
															MT-CO1		ARL14EP
															TRIM3		SNX33
															WDR45		THAP4
															STK31		CHRDL1
															KHSRP		SCTR
															BTG2		PIANP
															ZNF564		C22orf39
															FGFR1OP2		ELTD1
															C12orf49		SFRP5
															DOLK		LAPTM4A
															MROH7		LMO3
															STMN1		MARCKS
															PCYT1A		NOMO1
															MVB12A		RPL17
															ITGAV		TINAGL1
															TFG		EZH1
															ZNF843		TPPP3
															GOSR1		FBXL2
															NEK9		NCDN
																	GALNT12
																	AMY2B
																	CDHR4
																	NUP43
																	ZNF75A
																	MINA
																	RNF175
																	MSTO1
																	TMEM218
																	ZBTB11
																	ZMAT2
																	MAP2K5
																	GNG10
																	ZSCAN12
																	SPEF1
																	SLC22A13
																	CCDC85C
																	LRP1B
																	DENND2A
																	TENM4
																	C4BPA
																	OAS3
																	CCL14
																	FABP3
																	TLCD1
																	KDELR1
																	C4B
																	MRGBP
																	TBC1D5
																	PLA1A
																	SPAG4
																	CTD-2006C1.13
																	IFITM1
																	IL6
																	GFRA1
																	SP140
																	THEM6
																	CLDN12
																	LAMA4
																	IP6K2
																	PRR5
																	DNAJC1
																	HMGCLL1
																	YAE1D1
																	CDHR2
																	PRDM7
																	TRIM34
																	RIPPLY3
																	SP6
																	ZFP90
																	TNRC6C
																	DENND1A
																	RGP1
																	PEX7
																	DHX30
																	CREBBP
																	RDH12
																	VPS52
																	VPS39
																	SNX12
																	DGUOK
																	AKAP8
																	AGPAT2
																	DDX21
																	KIAA1841
																	SIX1
																	TMEM234
																	USF1
																	PAPOLG
																	RPRD2
																	MCOLN2
																	SLC5A9
																	TSPAN17
																	ZNF185
																	KLHDC1
																	SOX9
																	SYS1-DBNDD2
																	PLK2
																	FBLL1
																	TAF1D
																	TMX3
																	NBPF10
																	WDR49
																	TCAP
																	USP32
																	DUS4L
																	WBSCR27
																	NARS
																	TNFAIP8L2
																	SRSF3
																	CD300LB
																	HCRT
																	DIP2B
																	TOX
																	ISCA1
																	APLF
																	DDN

## Sheet: Blood
Module #1		Module #2		Module #3		Module #4		Module #5		Module #6		Module #7		Module #8		Module #9		Module #10
miRNA	mRNA	miRNA	mRNA	miRNA	mRNA	miRNA	mRNA	miRNA	mRNA	miRNA	mRNA	miRNA	mRNA	miRNA	mRNA	miRNA	mRNA	miRNA	mRNA
hsa-mir-4668	RBM42	hsa-mir-6718	TSSK4	hsa-mir-21	ANKRD44	hsa-mir-150	GINS1	hsa-mir-378a	NACA	hsa-mir-203a	MARVELD1	hsa-mir-3614	C10orf11	hsa-mir-34a	SLC43A3	hsa-mir-378c	LGI3	hsa-mir-3614	MTMR11
hsa-mir-3130-2	TMUB1	hsa-mir-425	AC006116.20	hsa-mir-22	TRIM38	hsa-mir-942	TIMELESS	hsa-mir-4521	FOXJ2	hsa-let-7e	SERPINH1	hsa-mir-4473	EZR	hsa-mir-361	TMEM130	hsa-mir-744	CAMK2N1	hsa-mir-182	CLIP2
hsa-mir-142	C1orf27	hsa-mir-33b	ASB16	hsa-mir-1249	PDPK1	hsa-mir-210	NCAPG2	hsa-mir-598	RPL6	hsa-mir-125a	RAB13	hsa-mir-4638	MANBA	hsa-mir-3200	GRID2IP	hsa-mir-149	ONECUT1	hsa-mir-193b	MYBPH
hsa-mir-4999	SCYL2	hsa-mir-3613	ZNF169	hsa-mir-7705	GIT2	hsa-mir-29c	MCM4	hsa-mir-7-1	NPM1	hsa-mir-3065	CYP2S1	hsa-mir-6718	ISG20	hsa-mir-3130-2	LY75	hsa-mir-363	PRPH	hsa-mir-183	DNMBP
hsa-mir-6892	HCFC1R1	hsa-mir-219b	ZNF789	hsa-mir-574	RPL36A	hsa-mir-935	ATAD2	hsa-mir-24-2	SRSF3	hsa-mir-651	PTGR1	hsa-mir-151a	ISLR	hsa-mir-181d	ACAD8	hsa-mir-212	KCNA7	hsa-mir-190b	NAGA
hsa-mir-1255a	IBTK	hsa-mir-146a	PIGG	hsa-mir-33a	ZZEF1	hsa-mir-142	MELK	hsa-let-7e	RAN	hsa-mir-1266	ECM1	hsa-mir-708	TAP1	hsa-mir-328	RRAGD	hsa-mir-339	HOXC11	hsa-mir-224	BPGM
hsa-mir-219b	PAPOLA	hsa-mir-4999	AGAP5	hsa-mir-4632	PPIH	hsa-mir-26a-1	KIF24	hsa-mir-24-1	KARS	hsa-mir-99b	AR	hsa-mir-215	IFITM1	hsa-mir-22	GTF2IRD1	hsa-mir-455	GDNF	hsa-mir-24-2	SMAD7
hsa-mir-1296	SMEK2	hsa-mir-3928	RP11-295P9.3	hsa-mir-186	STAT2	hsa-mir-4746	BRCA1	hsa-mir-1301	HNRNPA1	hsa-mir-4772	C11orf84	hsa-mir-133a-2	KITLG	hsa-mir-181c	CCDC62	hsa-mir-378a	SYT7	hsa-mir-4662a	BCL2L1
hsa-mir-5586	UFL1	hsa-mir-4473	ZNF417	hsa-mir-1273h	DOCK8	hsa-mir-15b	MCM10	hsa-mir-576	GRPEL1	hsa-mir-92b	SPARC	hsa-mir-345	DHX32	hsa-mir-4662a	CRMP1	hsa-mir-1270	MEIS3	hsa-mir-1537	CLEC10A
hsa-mir-2110	KLF16	hsa-mir-643	TUBA3D	hsa-mir-6511b-1	DCUN1D5	hsa-mir-106a	WDR76	hsa-mir-125a	MRPL47	hsa-mir-450a-1	CASKIN2	hsa-mir-145	DCN	hsa-mir-642a	CLGN	hsa-mir-1976	SLC7A3	hsa-mir-23a	FRMD4A
hsa-mir-550a-2	PGLS	hsa-mir-582	ZNF587	hsa-mir-502	FKBP15	hsa-mir-26a-2	BRIP1	hsa-mir-222	SFXN4	hsa-mir-130b	DLG4	hsa-mir-7706	ZNF804A	hsa-mir-675	RGS19	hsa-mir-185	TTLL2	hsa-mir-452	HBD
hsa-mir-3928	STXBP3	hsa-mir-130a	ZNF780B	hsa-mir-7-1	NXT1	hsa-mir-4786	ASF1B	hsa-mir-217	ZFAND3	hsa-mir-132	KIAA1522	hsa-mir-21	DIAPH1	hsa-mir-153-2	ABCA3	hsa-mir-301a	FAM110C	hsa-mir-3917	PLB1
hsa-mir-3200	MARCH7	hsa-mir-1292	FAM186B	hsa-mir-375	LSM2	hsa-mir-3652	CENPI	hsa-mir-509-3	LTV1	hsa-mir-450b	MPP3	hsa-mir-200c	GPR142	hsa-mir-500b	NAT8L	hsa-mir-625	GRM4	hsa-mir-24-1	TNFAIP2
hsa-mir-4772	SCAF1	hsa-mir-6503	WDR73	hsa-mir-589	METTL5	hsa-mir-93	LMNB1	hsa-mir-338	EEF1B2	hsa-mir-889	ARHGEF17	hsa-mir-5586	THBS2	hsa-mir-625	CLCN5	hsa-mir-7-2	MAPT	hsa-mir-96	CACNB1
hsa-mir-4326	RABL6	hsa-mir-675	SEMA4G	hsa-mir-374b	AKAP13	hsa-mir-3677	FANCI	hsa-mir-23a	HSPA9	hsa-mir-455	ARMCX1	hsa-let-7a-1	PCOLCE	hsa-mir-500a	CDK11B	hsa-mir-664a	RHBG	hsa-mir-378a	C17orf99
hsa-mir-130a	TPGS1	hsa-mir-15b	IKBKB	hsa-mir-190b	PSMG1	hsa-mir-4645	DHFR	hsa-mir-618	SLC25A3	hsa-mir-320b-2	PMEPA1	hsa-mir-576	AZU1	hsa-mir-660	CD36	hsa-mir-92b	ECEL1	hsa-mir-21	CEACAM4
hsa-mir-107	GABPA	hsa-mir-935	RBM5	hsa-mir-126	PTPRJ	hsa-mir-301b	CLSPN	hsa-mir-339	NOP58	hsa-mir-618	ATN1	hsa-mir-503	BGN	hsa-mir-6511b-2	THBS1	hsa-mir-4521	TNR	hsa-mir-584	CPPED1
hsa-mir-106a	STAG2	hsa-mir-152	STRADA	hsa-mir-3173	SNRPD2	hsa-mir-219b	TCF19	hsa-mir-577	TCOF1	hsa-mir-148a	SNAI1	hsa-let-7a-2	SMIM20	hsa-mir-5586	PHLDA3	hsa-mir-191	B4GALNT1	hsa-mir-664b	CYFIP1
hsa-mir-376c	HMG20B	hsa-mir-2110	TRMT10B	hsa-mir-6516	CAPN3	hsa-mir-2110	DTL	hsa-mir-5586	NOP16	hsa-mir-146b	ZFYVE9	hsa-let-7a-3	SIX2	hsa-mir-18a	UNC93B1	hsa-mir-20b	CNTFR	hsa-mir-100	C9orf78
hsa-mir-145	DHX29	hsa-mir-4742	SGK494	hsa-mir-3690-1	RPS17	hsa-mir-4999	MASTL	hsa-mir-1179	CYCS	hsa-mir-6802	HGSNAT	hsa-mir-199a-1	CRLF2	hsa-mir-664a	KLHL18	hsa-mir-1-1	NAT16	hsa-mir-6503	LRP4
hsa-mir-340	SPAST	hsa-mir-7-1	LHX4	hsa-mir-509-2	HVCN1	hsa-mir-301a	WHSC1	hsa-mir-629	KIAA0020	hsa-mir-365b	FAM114A1	hsa-mir-10b	ZMYND12	hsa-mir-659	ITGA10	hsa-mir-7-1	TMEM132E	hsa-mir-223	HBA1
hsa-mir-885	TMEM160	hsa-mir-548s	ZNF552		SNRPC	hsa-mir-6511b-1	FOXM1	hsa-mir-664a	FAM214B		MXRA7	hsa-mir-214	STK24	hsa-mir-508	COX7A2L	hsa-mir-3136	TLX1	hsa-mir-194-1	ACSS2
hsa-mir-3684	GPBP1	hsa-mir-2355	ZNF397		KMO	hsa-mir-10b	ZNF367	hsa-mir-7976	GTPBP4		NRSN2	hsa-mir-199b	CDH11	hsa-mir-3064	BCS1L	hsa-mir-618	FEV	hsa-mir-675	TPPP3
hsa-mir-6874	NUBP2	hsa-mir-33a	ZNF445		SNX29	hsa-mir-6803	CDC6		WBP2		P3H3	hsa-mir-625	SPTAN1	hsa-mir-30d	BTBD11	hsa-mir-1266	HPCA	hsa-mir-140	TREM2
hsa-mir-98	EXOC5	hsa-mir-652	ZNF594		AIM1		DIAPH3		CCT2		RTN4RL2	hsa-mir-146a	CXCL12		PPP2R5B		DUSP9	hsa-mir-3913-2	BTBD19
hsa-mir-3609	CCDC47	hsa-mir-3150b	SETDB1		MPC2		PRIM1		NCL		ZCCHC14	hsa-mir-577	NR1I2		SHF		CDK5R2		MMP17
hsa-mir-1287	MPP5	hsa-mir-20a	NR2C2		SNRPE		ZWINT		VDAC1		EFEMP2	hsa-mir-328	GTF2IRD2		RP11-54C4.3		GNG4		PLBD1
hsa-mir-378c	UBXN4	hsa-mir-146b	ZNF671		IL17RA		PLK4		ATP5F1		PACSIN3		ARSD		KRI1		KIAA1644		SNX22
	AQR	hsa-mir-659	UBAP1L		C19orf48		CDK1		RPL19		EMP1		C15orf39		FAM129B		CACNA1G		FAM102A
	USP47	hsa-mir-5684	ZNF785		NAGK		TRIP13		UQCRC2		CD7		FANK1		STRN4		PHF21B		ADAM15
	COPB1	hsa-mir-200b	CKMT2		INPP4A		ESCO2		PPP1R3D		PTK7		SNAI2		MTA2		MSX1		GPBAR1
	PRPF4B	hsa-mir-93	DCDC2B		SNRPF		KIAA1524		ALG5		PYCR1		TMEM218		HEATR4		KCNB1		CLEC7A
	RNF126	hsa-mir-3653	UNK		EVI2B		SPC25		EIF2S2		ZNF521		HELZ2		TROAP		PCDH7		SFXN3
	SEL1L	hsa-mir-193a	SLC24A1		RASSF2		NCAPH		DNAJC2		OBSL1		IGFBP5		POU6F1		DNAJC5G		SFMBT1
	THOC2	hsa-mir-134	TRPV1		ERI3		TICRR		AATK		RAB34		JAKMIP2		RP11-437B10.1		STEAP1B		MEGF10
	MORC3	hsa-mir-7705	ZNF749		MRPL2		GINS4		RPL26L1		C1orf21		MICALL2		KHDRBS3		NEFM		ALAS2
	TRIP12		ZNF701		NOD2		CHAF1B		NOL7		ABI2		KRCC1		DYNLL2		CGN		TLR5
	NOC4L		NRIP2		NME1		DSCC1		MRPL1		GNA11		ANTXR1		NPTXR		CDH22		MS4A4A
	PPP1R12A		NOP10		RPS21		CCNA2		TRMT10C		CTDSPL		RERE		C10orf128		CRYZL1		KIF17
	ASNSD1		BBS1		TRAFD1		CHEK1		LRP10		TUBB6		OLFML3		RPS3A		SRCIN1		TSPO2
	TECR		SLFNL1		SMIM14		TYMS		RIN3		LAMC1		PDGFRA		GJA5		ADAMTS12		HIP1R
	TNPO1		AC090154.1		RPL37		POLA1		BNIP1		JAM3		MGP		METTL17		SYT14		PTCH1
	LTN1		LRIG2		GLG1		WDHD1		DNAJC7		MPP6		TMEM254		MAP1LC3B2		PNMA2		MS4A6A
	TM9SF3		CBFA2T2		AGO4		XRCC2		EBNA1BP2		MMP14		COL1A2		FAM131B		SSFA2		ANXA4
	RPUSD1		ZNF333		PQLC3		CDC25A		NDUFAB1		ZNF697		CRTC3		EHBP1L1		ZIC2		DHRS13
	CSDE1		GPATCH8		KDM7A		POLQ		C1QBP		LAMB2		C16orf74		ZAR1L		ABLIM2		KRT80
	ATF6		ZNF70		AOAH		DNA2		PPIA		DNM1		C3orf80		CTSO		ELFN1		XK
	YME1L1		ZNF808		SCIMP		CCNE2		PSMA5		EMILIN1		ADAR		CDK11A		HES2		PLK3
	CDC5L		TAS2R10		EBPL		RRM2		FAM63A		CCDC8		TPTE2		CAPN10		FER		FAM46C
	HSPA13		ACIN1		IGSF6		PCNA		PSMB7		SAMD11		GPX8		HIST1H3D		RAB3B		TLR8
	ATP5D		SZT2		JAZF1		MCM6		PATL1		H1F0		LGI2		UBXN2A		KIAA0141		ACVRL1
	KIDINS220		GPATCH1		SSH2		EXO1		ETF1		TPM2		HTRA1		ABCA7		MYOZ2		TNFRSF1B
	UHMK1		ZNF852		CECR1		CIT		DAP3		SYDE1		LINGO2		TTC13		SCN5A		HBB
	SEC63		LEAP2		PSEN1		ANLN		ZFYVE1		FBLN1		PRRX1		ZNF853		MURC		FOLH1
	SMEK1		METTL22		SGSH		DSN1		RPL4		CORO2B		GBP1		HIST1H4K		MAPK8IP2		GPR162
	SF3A2		HEXIM2		ATG7		STIL		EIF4A1		RUSC2		NKX2-3		RGL2		LZTS1		GLUD1
	SUCO		ZSCAN5D		GANC		NCAPG		ATP5A1		NAV1		LPPR3		ZMAT1		HOXC9		TOP1MT
	C9orf16		ZNF846		COA4		RAD51AP1		FOXO4		GRAMD1B		SCP2		ATP6V1G1		SIAH3		SIGLEC1
	MBD3		GON4L		NCKAP1L		E2F8		MRPL22		EFNA1		FSD1		PIF1		NPAS3		VSNL1
	C19orf24		HEMK1		UQCRH		RRM1		PMPCB		SLC16A1		RAP1GAP2		HIST1H4D		YBX2		OSBP2
	PRPF40A		C3orf49		GOLGA1		KNTC1		TRA2B		MAPK11		PPCS		GTF2IRD2B		SIM2		ALDH7A1
	CD46		ZNF550		IQSEC2		RAD51		MTIF2		CYFIP1		H2AFY2		PPP1R12C		CCDC184		FGR
	MIA3		ZC3H10		MAST3		KIF11		ATP5C1		DCHS1		COMMD6		HIST1H1C		CREB3L3		S100A9
	ZNF451		ITFG2		CARD14		FANCD2		DDX21		FAM57A		STARD9		PTPRN2		GPR78		LIPT2
	ZNF865		ABCD4		TAF1D		KIFC1		TMBIM1		NUDT10		TENM4		MAGEH1		GRIN1		STRADB
	USP33		ZFP14		AKAP10		POLA2		COPS3		ITGAV		MGST1		TRAF3IP2		TMEM59L		NOL4L
	BIRC2		ACAD10		ALKBH2		CENPO		RPS6		RAC3		SPTBN1		ALOX5		KCND3		TNFRSF11B
	NDUFB7		L3MBTL1		TICAM2		KIF4A		HSPE1		CD9		USP18		GABARAPL2		WNT5A		LCN10
	FAM199X		ZNF225		HDGF		CDC45		SSBP1		ESAM		TDO2		TM4SF1		TMEM130		SPTB
	SPHK2		ZNF619		SMYD5		MCM3		AIMP1		IGFBP2		UBE2D4		C3orf52		RNF150		HLX
	C19orf43		SCLY		FAM136A		MCM8		GNL3		PTPRM		SETBP1		UCKL1		NTRK3		CABP1
	CDC34		MTG1		RANBP1		SKA3		KCTD2		PXDN		DENND2A		USP35		SLC1A1		SLC6A8
	TEX264		ARL13A		ATP5J		RAD54L		WDTC1		EHD2		SEMA6D		NUDCD3		RASL10B		INPP1
	SKIV2L2		LRRC48		RNF213		RBBP8		RPL22L1		EFNB1		IL34		UQCRB		APLP2		ZNF80
	FAM173A		ZNF17		ARHGAP26		POLD3		EIF4A3		EPHB4		MT-ND2		EVC		LHX1		MARVELD1
	BLOC1S6		CEP250		TIMM50		TMPO		TOMM22		ARHGEF16		GABRR2		HIST1H2BF		SLC16A14		CATIP
	C19orf70		DNASE1		PIK3CD		SLBP		RPL5		HSPG2		WDR35		TRAM2		BLMH		SECTM1
	COPE		PRPF40B		CUTA		SHCBP1		UBQLN2		pk		MLLT3		KCTD18		SFT2D1		NLRP3
	POLR2B		ZNF226		RPS29		KIF18B		PARK7		CACNB3		PARL		FAM192A		SHISA7		TUBB1
	MAGT1		ZNF441		NFAM1		CEP55		RNASEH2B		KDELR3		COL3A1		VANGL2		CHRNA3		LCN6
	ZDHHC12		HIATL2		TLR5		HELLS		ANXA9		CEP112		PPP1R16B		PIGP		PCDH1		TESC
	RBM18		ZNF433		ZNF106		RFC3		FABP5		MFI2		DOCK9		ALKBH3		FLNC		SLAMF9
	DDX18		CYB5RL		NDUFAF4		CENPN		CHCHD3		DAGLA		IFI44L		MPP1		KNDC1		S100A8
	AGL		EP400NL		FAM104B		C17orf53		NUP88		TUSC1		LUM		LCMT1		PFDN1		PRAM1
	API5		WDR27		OSBPL11		ESPL1		DEDD2		ABTB1		MOV10		HIST1H2BO		HES4		SPATA20
	DIS3		TRIM52		PRKAG2		SPAG5		ATP5B		ACSS2		FMO2		C15orf26		PRR36		RNF13
	ZBTB1		TAC4		RPL27A		CENPP		TMEM164		PDPN		SULT1C4		GNG4		DLX3		AHSP
	AGPAT2		FAM193A		NPM3		DONSON		POLE3		ENO2		CTSG		RPL34		DMKN		ST18
	TTC21B		ZNF236		KIAA0513		NCAPD2		HNRNPDL		AK4		TMEM216		LRRC29		GDF10		UBXN11
	LMBRD2		ANKRD61		PLEKHM1		GINS3		RPL26		ALDH1L2		SEPP1		STAMBP		GALNT18		HBA2
	SLC30A7		TRMT44		MRPL21		C4orf46		GPATCH4		KIRREL		LTBP2		CDC25B		MIER3		EPB42
	LRRC40		MEF2BNB		HPS3		RFC5		C12orf45		EFNB3		NUPL2		SH3GLB2		CSNK1G3		S100A12
	SCAND1		ZNF337		ZCWPW1		RAD54B		CSF2RB		PC		MXRA5		IL20RB		PTCHD1		LRRC25
	MED23		SMG6		RBL2		ORC1		RPS3A		SH3BP4		RAB11A		HIST1H2AI		EEF1A2		TFIP11
	RAB11B		ZNF546		PTPRO		RBL1		HNRNPA2B1		GRASP		DYNLT1		ARL3		CLDN14		MS4A4E
	PUM2		FNDC5		B3GALT4		GSG2		LYAR		SSC5D		CYBRD1		DNAJC30		PRSS1		PDZD7
	OPA1		ZNF891		SF3B6		DCLRE1B		BRIX1		FAM101A		PLEK		NFATC4		AJUBA		SLC25A24
	WDR18		SETD5		ENSA		PKMYT1		DNAJA2		LOXL4		SH3BP5		TSPAN31		ARL15		CDC42BPG
	CHORDC1		PMFBP1		IMP4		PARPBP		NOP2		TTC28		IQGAP1		ARMC4		SHC3		RBM47
	ATF2		CTD-2006C1.13		NDUFS5		CHAF1A		UTP14A		MTA3		SGK3		SH3BP5		SEPT3		FAR2
	RNF6		ZSCAN30		CYBB		DEPDC1B		RPS13		SORBS3		HOMER3		TMEM128		NKX3-1		PLCG2
	GCC2		NUTM2G		FBL		MTFR2		PDK3		DCBLD2		SMOC2		GOLGA8M		C8orf34		ZGLP1
	PSMC6		ZFYVE26		SNRPA		GTSE1		PSMA4		RGCC		MLLT11		EVC2		RAPGEF5		RUSC2
	LIN7C		SMYD4		MTF1		CENPK		RPS27A		TRIB3		FOSB		SULF1		TRIM31		TRIB1
	GPBP1L1		MAK		AKNA		FBXO5		RPL14		LHFP		CACNA2D4		B4GALT3		CHRNA5		A4GALT
	C16orf13		CUL9		METTL1		SKA1		DNAJC25		CORO6		KCNQ5		TRIT1		KIRREL2		NKD1
	EIF4G2		ZNF547		RIN2		RACGAP1		SLC10A3		TM4SF1		GLRX3		CLCN6		KCNK9		RPH3AL
	CWC22		WDR20		CLEC2D		KIF15		EIF2B3		BACE1		SSPN		RELT		PLEKHG5		MEFV
	GOLGA5		ZNF490		C14orf1		BRCA2		NGDN		ADCY9		KRTCAP2		NME2		EGR1		CD14
	CDC40		MZF1		TLR1		MAD2L1		MRPS15		PRRT2		ACTA2		GPR183		STC2		NLRC4
	EPC2		RAD52		ANKFY1		PAQR4		RSL1D1		LETM2		IFRD1		TPD52L2		SYN3		GPCPD1
	POLR2E		C8orf44		CREBL2		TPX2		C1RL		KIF9		SDHA		SIM2		NPTX2		MGST2
	CSNK1G2		LIMD1		SLC27A3		TOPBP1		ADK		LUZP1		WASF2		PCYOX1		PAIP2		CTSS
	SLC30A9		JRK		RPL18A		NUSAP1		RPS7		ITGA5		CCDC168		NSA2		STARD6		NDRG2
	TOPORS		SPDYE5		PPP1R14B		IQGAP3		RPSA		ARHGAP21		MROH7		NTPCR		OTX1		KIF13B
	RAB3GAP2		EP400		RPL37A		FEN1		PDHB		C8orf88		FSTL1		CCNL2		ZMYND11		RGS16
	SCFD1		ZNF234		GAR1		EME1		TIMM17A		PHLDB1		APOLD1		ZFHX2		NAT8L		H2AFV
	DNAJB14		ZNF250		PAFAH1B3		CDK2		NOP56		VPS33A		FAM220A		SCN5A		OLFM2		WDR49
	TAB3		KIAA1919		TRMT112		DNMT1		TGFB1		ZNF311		CLEC9A		REXO2		SLC25A5		NPEPL1
	ZNF524		CCDC65		SPG11		CASC5		CD82		KIF26A		MT-ND1		SAYSD1		CECR2		ARHGEF10L
	XRN2		PROX2		C2orf61		BUB1B		HNRNPM		BAIAP2		RHOC		TCIRG1		ERICH3		CTTNBP2NL
	MANEA		ZNF782		BAIAP2L1		SMC2		BAG1		PAQR6		COL1A1		DCAF4L1		PCDHB9		SERPINI2
	ZNF296		DIDO1		CD302		CDCA5		COX4I1		KCTD3		TMEM60		NTN4		RSPH4A		IL6R
	SSNA1		ANKMY1		FGL2		ORC6		SLC25A5		CACNB4		CSTA		ENTHD2		DRAXIN		IL7R
	GFER		ZNF776		NAIP		TK1		SLC9A1		CKLF		TCAF2		PTPN3		TMC7		TFRC
	EPRS		ZNF81		MRPS21		BUB1		CCDC59		CTNNA1		PHKG1		TMEM18		ABCA4		FCAR
	PJA2		ZNF543		GIMAP1		MND1		GTF2F2		MGLL		SLC30A4		SUPT4H1		ROCK2		XPNPEP2
	MRPL28		ZNF621		DUT		NUP155		VDAC2		OAF		RAB32		STAB1		PURA		SP140
	CHCHD5		DET1		VPS53		SGOL1		ITPKB		NLGN2		LEKR1		DLEU1		UBE2B		TTC12
	VAMP7		ZNF79		PLD2		MKI67		YPEL3		GPR173		SERTAD4		C16orf96		EEF1A1		GYPE
	VPS54		DNAH1		FBXL5		TMEM106C		MRPS35		RHBDF1		CASZ1		RPL30		GABRQ		KLF1
	RSF1		TAS2R4		TLR7		NCAPD3		TOR4A		PXDC1		MX1		CLK2		GMPR2		CUEDC1
	OSBPL8		HIF1AN		MRPL37		CDCA2		PDHA1		PKN3		TCAIM		KLHL17		ZSWIM7		CRIP1
	SERINC1		ZBTB5		CTB-133G6.1		FANCA		TMEM126A		PTRF		GNLY		UBE2J2		DCAF5		HHLA2
	HECTD1		TRIM17		FYB		NUF2		HSP90B1		CD96		TRAM1L1		BLOC1S5		PLEKHH1		RHCE
	SMARCA5		AGAP4		MARCH1		KIAA0101		ZDHHC18		HSPB1		PPP1R14A		ADAM8		IGIP		TMEM55A
	MZT2B		MLYCD		PDCD5		POLE2		SRSF7		FNBP1L		PSMA6		TMBIM1		SPSB1		RGS9
	CCDC186		TAS2R5		SRM		GMPS		EXOSC9		SAP30		EIF4EBP3		ACOT7		VASH2		TMEM255B
	TIMM17B		UBE3B		RPS3		CDC7		RPL24		ST8SIA1		DCTN1		ST13		PPP2CA		MSLN
	UBR3		SLC7A6OS		PIK3R5		ZGRF1		RNMTL1		GPR162		CTC-487M23.8		ADAT3		SLC30A4		LRRC28
	ARAF		CLDN20		DOCK2		YEATS4		IPO4		METRN		MT-ND3		EDA2R		MME		NCF2
	CUL2		PCGF3		WDR37		FBXO43		SUSD6		YBX3		FMO3		SDK1		PCDHB10		GLCE
	KRR1		MMP24		NIN		INCENP		SNRPA1		FOLH1		BSN		SLC1A5		FAM135A		ABCG2
	PPP4C		WDR5B		SETX		HIRIP3		TFE3		C11orf95		TRABD2B		SH3RF1		HARS		GLIPR2
	CEBPZ		ZNF765		TADA2B		MYBL2		ZBTB46		C19orf81		CHL1		RIMS3		SLC38A3		ACSL6
	STUB1		ZC3HAV1L		SNX18		POC1A		CPSF3		TNKS1BP1		RNASE2		ITGB3		KALRN		GATA1
	TMF1		DBF4B		KMT2C		RMI2		PINX1		UNC13D		FBXL7		HIST1H3B		HMGN3		ZNF138
	IKZF5		GPR75		MTMR3		CDC25C		RPLP0		NEK3		TNS2		LRRC47		PTPN3		SLC7A7
	NIPBL		ZNF708		PSMB2		MCM2		PA2G4		SLC22A4		AKAP2		RPS27L		CCM2L		EHD1
	CAPN7		SLC13A4		RPS28		BLM		MRPL32		ARVCF		USP28		SMIM19		TRIO		OAS1
	KPNA3		KCNIP2		SLIRP		TUBB		GRINA		COL6A1		TRIQK		CELA2A		ERBB3		CYP2S1
	CAND1		TRAPPC12		TLDC2		OIP5		SRPRB		LPHN1		ZFHX4		FAM72A		ESRP1		HAGH
	FAM126B		SYNRG		SLC37A2		CCNF		BNIP3L		PRRG1		IGSF10		PTGES3L		DUSP4		CLEC1A
	MAN1A2		RP11-111M22.2		CX3CR1		HMGN2		ILF2		PNPLA6		GLYATL1		MED8		LGALS9B		PTPRK
	TRPM7		ZNF696		SLC31A2		PRIM2		NME1		FAM127C		DLGAP2		EIF3H		GPR125		UPK3A
	ADCK4		C15orf62		RPS8		ARL6IP6		ATP5O		SHROOM4		PARP9		LRRC32		GABRB2		KLF4
	CTDNEP1		JMJD7		NEDD9		HAUS4		FARS2		SERPINE1		GTF2IRD2B		AUNIP		FXR2		SSBP3
	NUS1		HECTD4		LCP1		CDCA8		CAPN1		SLC16A2		PRF1		ACE2		TOM1L2		COL13A1
	SHARPIN		ZNF419		U51561.1		AUNIP		EIF5B		ASS1		PCDHB16		CCNI		CASR		PDE7B
	URM1		NBPF11		GPR107		ACLY		OSTC		STK10		GFI1		ABHD14B		RIMBP2		KCTD17
	USO1		MYO1H		ELMO2		UNG		RPL23		RARRES3		TEP1		USP15		PGA5		PRKAR1B
	DDA1		DHDDS		NBR1		BRI3BP		ANP32A		GABRD		MAP4		HIST1H3C		SLC4A4		TSGA10
	FBXO28		ERVW-1		SAMHD1		ARHGAP11A		MRTO4		RASL10A		TMEM47		CDH22		LRRC26		CAPN2
	C12orf10		ZNF132		CCR5		PRR11		CDIPT		PHYHD1		FTCDNL1		HIST1H2AD		PRTFDC1		CCDC176
	SH3GLB1		ZNF141		TIMM9		KIF14		EEF1E1		CACNA1H		ARID5B		PLVAP		DDX46		RUNDC3A
	TPR		RBM12B		TMEM127		CENPH		HMGB1		MYO18B		ID2		ORC1		EFR3A		ASGR2
	TBC1D23		INTS3		CD101		LIG1		MRPS22		MDK		ZNFX1		LAMA2		COMMD10		RFESD
	ICE2		KRBA2		FLVCR2		NDC1		N4BP1		TGFB1I1		GBP4		RPS6KA1		ERICH5		NUAK1
	MAZ		ZNF573		ADCY9		DEK		RPL3		RBPMS		ACOT11		SUCLG2		FAM104A		ACOT9
	TBC1D10B		ZKSCAN4		CCDC86		KIF20B		PINK1		ARC		AMT		NACA		SETD9		CRIP2
	TROVE2		LRCH3		PTPRE		BARD1		BCCIP		2022-09-08		FAM151A		INPPL1		CTBP2		GPR146
	RBM41		ZBTB40		CD86		CKAP2L		CDC123		KLF9		EIF4A2		LYRM9		SCD5		FNDC1
	CTR9		ZNF551		ATP5G1		MLH1		BTF3		STX2		ATG7		C1orf145		DIAPH1		DUSP27
	NBN		ZNF76		ATM		DARS2		PDCL3		P2RY10		SP110		PPP5C		UEVLD		SLC11A1
	AURKAIP1		ZACN		SIDT2		KPNA2		SNRPD1		MMP2		IFITM2		RRP12		PHLDB2		KCNH2
	NDUFA13		ZNF491		NLRP1		TTF2		CCT6A		FAM53B		DCLK1		RASGRP4		RAB32		FECH
	TRAPPC8		GAFA3		BTN2A1		HJURP		TNFRSF10C		ADAMTS7		CHRNA10		PICALM		RFPL3S		ZHX2
	RPS6KB1		POLH		KIAA0319L		NUP205		ZBTB4		ARMC8		CAT		ZIC2		CDC23		PRSS23
	SPSB3		SERHL2		MIS18A		PRC1		SNRPF		PAPLN		LAMA4		FAM83D		PABPC1		JPH4
	MAP3K7		MAVS		TBC1D2		KIF18A		COPS4		FKBP10		CCDC149		RP11-872D17.8		HHIP		SLC2A1
	ASCC3		C17orf78		NOP58		HAT1		COL18A1		LGSN		COL12A1		RPS20		PKNOX2		MCEMP1
	BAG6		ZNF345		MAP3K3		ZWILCH		PWP1		PTGES3L		CALD1		EIF3E		PDGFRL		CD209
	WAPAL		ZNF500		YPEL2		USP1		RNPEPL1		TTC23		BCL2L14		RPL15		2022-03-10		ATP6V1B2
	PFN1		DIS3L2		MYO9B		SMC1A		EIF3A		DCLK2		SDC1		FAM188B		TTYH1		CTSE
	SEC23A		ZKSCAN3		TBC1D8		TOP2A		CNPY2		GYG2		RNASE3		RCE1		COL27A1		NACC2
	ANKRD12		ZBTB37		NHSL2		FANCG		FLCN		SHANK1		STIM1		SV2A		COX6B2		CLN8
	GPS1		TMEM106A		C9orf72		WEE1		SHFM1		ACKR3		HEG1		SERPINB1		SPAG7		SLC4A1
	KIF5B		MFSD8		RPL41		GMNN		RPL21		PTGFRN		NIPAL2		HHAT		ASAP3		SLC25A38
	TBCB		OSGEPL1		CSF2RA		FBXO2		RPS23		CSF2RB		RPA4		CDNF		CADM4		SORBS3
	CUL5		ZNF526		SNX11		NDC80		PSME1		EPB41L1		SLC22A3		SH2B3		FBXO38		LYN
	ZMPSTE24		ZNF142		ST3GAL5		LIN9		WDR61		KLHL33		GPRC5B		EBAG9		ANKRD31		EPHB2
	ESF1		FBXL2		RBM47		PRKDC		PBDC1		TEAD4		DPY19L1		CNRIP1		SRSF5		STK17A
	RB1CC1		ZNF549		APOA1BP		RFC2		CCDC78		MCAM		C1S		SEMA3C		DNALI1		SGMS2
	SPTLC1		ZNF7		SYK		AURKB		UTP11L		AGPAT6		FUCA2		CDC20		HYKK		VSIG10
	NRD1		ZNF248		OCIAD2		ECT2		EIF3J		FXYD1		GZMB		ACOT9		CAMLG		OPHN1
	DGCR6L		SFSWAP		UVSSA		CENPL		NSA2		BCL6B		MT-CYB		MAST1		ATP5A1		SLC2A9
	SP3		ZNF324B		PFDN4		GSTCD		SRP19		TRIM36		COL16A1		HIST1H2BI		DLX1		ARHGEF37
	CLTC		KIAA0753		DPYD		NEIL3		GPN1		FAM19A5		APOE		YIF1B		TMED1		HEMGN
	PPP4R2		PDZK1		PPT2		ATAD5		VPS37B		TEKT2		MT-CO2		FTSJ1		CLDN2		HESX1
	NUDT22		ZNF2		MRTO4		LIN54		TBC1D20		SYNE3		WDR5B		PDLIM7		EIF4B		CAMK4
	IPO8		CNNM3		TLR6		KIF2C		FGD3		BMP1		ZNF629		CDC42SE1		IK		AMZ2
	CCNC		ANKRD23		SLC6A12		SEPHS1		HSPD1		REEP2		GIMAP5		GAMT		CENPV		FAM200B
	SPRTN		PPP1R3E		ERN1		ERI2		STK40		CDC42BPA		BAZ2A		SRM		CLDN6		ANTXR2
	PHIP		ZNF160		MALT1		NEK2		TAF9		CPNE2		SRD5A1		IFI30		PROSER1		ACHE
	WAC		DIP2A		PCYT1A		FANCB		ATP5G3		PBX4		SPARCL1		HIST1H2BH		MOCS2		NOL3
	PPP1R35		SLC7A6		KIAA1731NL		EIF4EBP2		IDS		RAB37		TOMM7		SLC30A4		GPHN		NUDT10
	SNX14		PIGO		OTULIN		GGH		C14orf166		ASIC1		GBP2		GALE		TBX10		RGS9BP
	BRWD3		ZBTB49		RASSF4		BAZ1B		FERMT3		KBTBD11		LSM5		ATRAID		UFD1L		KCTD12
	CLPP		SETD6		ZNF366		C21orf58		DNTTIP2		LGALS9		ITIH5		ATP6V0A1		TLE2		SLC25A42
	SIRT6		ZNF235		LYST		TOP3A		NOLC1		C11orf96		HEBP1		EBF4		KCNH5		ENTPD6
	JMJD8		SPDYE1		RAB39A		TMEM194A		CEACAM3		CERS4		SIGLEC15		GRM4		SMAD5		PAK1
	OTUD6B		ZNF575		BOLA3		SKA2		ADSL		RNF217		KIAA1407		RPS14		PPP1R14C		ODF3B
	BTBD1		NKTR		RPL35		RAD18		PXN		TESC		AMPD1		APOBEC3F		BACE2		2022-03-01
	DDX6		ATP8B1		PFDN2		RPE		FUS		RBFOX3		ROBO2		SOGA3		FRAS1		ESPN
	TTC33		TRRAP		CREBBP		UBE2T		RABEPK		ADCY6		SERPINB9		NAP1L1		WDSUB1		DRAM1
	DBT		PRH2		SLC26A11		PAXIP1		NAP1L1		GDPD5		PPA2		CMYA5		HADHB		IGFBP3
	RFXANK		TSC1		EP300		ICMT		SH3BP5L		SCRG1		DENND4A		THPO		TOR4A		CLEC2B
	LYSMD3		AGAP6		ZNF593		FAM72B		GPN3		APP		PCDH18		RNF126		PDE1A		VASH1
	TRIM23		FAN1		SIRPD		UBR7		SENP3-EIF4A1		C2orf42		DEPDC4		TG		METTL25		THEMIS2
	RPRD1A		DIO1		UBE2M		MTBP		SND1		CD84		IQCK		MCOLN1		NR3C1		C1RL
	TMTC3		ZFP62		CYTH1		SGOL2		NSRP1		PALM		RBM44		AUP1		KIAA0922		SLC6A9
	CRNKL1		TEX38		CDK4		CENPM		PIP5K1C		NBL1		C18orf65		TMEM254		KDM3B		P2RX5-TAX1BP3
	ZBTB41		CRYGS		MYH9		RMI1		RPF2		ITGAE		NAALADL2		CASR		TMEM233		EHD4
	STRN		ZNF559-ZNF177		TMCC1		CENPQ		BCL9L		PDLIM4		PLEKHG2		ERICH5		PKP4		KCNK13
	NRAS		CCDC66		TANGO6		RFWD3		IMMT		UBL7		CLEC11A		LRRC23		NPHP3		ANK1
	ARID4B		ZNF493		TNFSF8		HMGXB4		PTGES3		PLEKHG2		C1orf123		SSFA2		HNRNPA0		RHPN1
	SEC22B		ZBTB39		APAF1		E2F1		MRPL45		CCRN4L		BOC		CAMK2B		ZIC5		RXFP1
	TSR3		PHYKPL		TGFBR2		TTK		RPL7A		CSF3R		MAML2		LYPLAL1		BCORL1		MPEG1
	ROCK1		NLGN3		MR1		NUDT21		RPP40		FAM43A		PTK2		SAP30L		RBM22		LRRFIP2
	PIK3C2A		MDM4		NENF		CD6		TCP1		NECAB1		BMP5		ZNF704		CCDC158		MFSD2A
	SRP54		ZNF66		PDRG1		MMS22L		PDIA3		FSCN1		PIWIL4		HSPA6		MARCH3		RNASE6
	ARID4A		ZNF506		PRR14L		NEK4		SCAMP2		CYP7B1		TNN		C1orf167		KIFC3		ZBED2
	ZNF281		PPT2-EGFL8		MRPL4		PHF19		PIP4K2C		NID1		MMP2		SRSF12		CPZ		SH2D1B
	DPM3		KANSL3		PA2G4		KPNB1		COX5A		C8orf58		SYT15		FAM134A		WASF1		HBG2
	CUEDC2		WDR33		SNRPD1		INTS7		RUVBL1		CLDN12		LINGO1		PUSL1		RSPH14		MYCBPAP
	TMX3		UBN2		CLIP1		TDP1		CCND3		RCOR2		KLF8		WNT4		KCTD17		STX12
	TP53I13		AHSA2		MS4A14		PDSS1		DRG1		GNB3		S100A10		NADK		DDC		PAPSS2
	FAM76B		MAU2		RPL11		SUZ12		LARS		LTBP4		TMEM168		ZNF488		MIEF2		LGALS2
	RLIM		RP11-894J14.5		AHNAK		GINS2		FAM110A		TUBB4A		CCDC80		FST		SOX6		TMEM51
	NEDD1		ZNF224		SLC46A2		TRAIP		STARD10		RRAGD		ESM1		TRAT1		PLD1		KLF2
	AHCTF1		PFN4		MRPS30		HN1L		ELL3		MMP28		IFFO2		CPSF3L		YIPF5		LDLR
	TCEB2		ATR		BECN1		CKS1B		DNAJB11		CECR6		LHFP		GS1-114I9.3		VPS37D		CCR2
	ACBD3		MGA		NEK4		H2AFZ		EIF3B		SUCNR1		TRIM59		HIST1H3F		NDUFS4		BFSP2
	NELFB		MSH5		RPS27A		SPOCK2		MRPS27		AGRN		BACH2		NEUROG3		BMPR1B		CD101
	NMD3		ZSCAN5A		MRPL9		PLCH2		STRAP		NUB1		IMPACT		LGI3		C1QTNF1		MS4A1
	PPP6R3		BANP		APEX1		COX15		RSL24D1		FAM89A		TF		KIF2C		QARS		CLEC12A
	COPS2		GOLGA8H		MYCL		GOLGA7B		CLDN9		CD38		SDR16C5		MANBA		CHI3L2		TIFAB
	CDC73		PLCD4		FFAR4		ANO6		MRPS9		RTKN		STX16-NPEPL1		LDHD		RABIF		LILRB2
	ANGEL2		POMP		STS		PSMC3IP		PTGS1		HSPA4L		CCBE1		RNF150		ARHGEF38		LACTB
	NUP133		ZNF346		POLR2I		MRPS16		DLD		NOL3		MT-CO1		HIST1H3G		MAPRE1		AIFM3
	EDF1		ZNF585A		KDM3B		CTSF		RBM3		SPHK1		CACNG8		RAB7B		USP22		PREX2
	ICE1		ZNF41		WSB2		GEN1		LEO1		MFAP2		LRRC28		ZMAT3		DMC1		CD3D
	NEMF		KMT2D		QTRT1		PI4K2B		HNRNPD		PMP22		ZNF592		TARSL2		FAM53C		MYCL
	MAF1		METTL3		DBNL		CDT1		CMSS1		DGKG		TPM3		TMEM159		TMPRSS6		LRRC74A
	PKN1		PRDM10		TK2		AZIN1		XKR8		LAT2		GGCT		HOXC11		SAMM50		IGSF6
	KIAA1429		ZNF585B		USP4		ASPM		POLR1C		AADAT		STAB2		IGHMBP2		ARHGEF5		NADK
	TFPT		CDKL1		SYNE3		CCDC150		SUPV3L1		NPDC1		YAP1		TRIM56		KLF8		C19orf38
	TRIP11		ZNF587B		BOD1L1		ACRV1		TMEM8A		ITGA11		RTEL1		GPN2		VWA3B		DPF3
	ZHX1		ZNF790		ACP1		CBX5		ZNF792		FOXO6		OAS3		KNSTRN		RPL7		MYO1F
	CCDC82		CNTRL		DIRC2		CTNNAL1		IL27RA		GLIS2		TOX4		LRRC16B		ETNK2		EIF5A2
	FASTK		EXOC7		RPL12		KIF20A		H2AFZ		MFAP4		PCDH10		CD93		TLE3		LRRC69
	EMC2		CARF		DHX8		LMNB2		2022-03-08		P4HA2		DYNC1H1		MED22		MTM1		PPEF2
	KLHL28		ZNF253		RAPH1		MCM5		TRIAP1		FOSL1		DMWD		PGM3		NDUFA4L2		LOXL2
	EPS15		FBXO42		ARL11		NUDT15		MPP1		LGALS9C		AKAP13		PTPN1		PNRC1		CD1D
	IMPA1		CBY3		PARP4		HAUS2		PHF2		RHPN1		XAF1		TTLL11		RNF165		CFP
	CEPT1		N4BP2L2		CPEB3		FAM153A		GDI1		AZIN2		C17orf105		CACNA2D2		WFIKKN1		NAAA
	SECISBP2L		ZNF623		CCDC88C		ARHGAP19		ZNF835		PDZRN3		COL8A1		PTPN5		DCBLD2		EBF1
	VPS28		NFX1		AP3S2		TMEM150A		SUFU		FAM109B		IGFBP3		FERMT1		KAZN		TMCC2
	FBXL15		KCNV2		RPS18		RFC4		IMPDH2		TANC1		RNF213		SDS		LARGE		WIPI1
	USP9X		CTD-2192J16.20		HRH2		WDR62		MRPL40		RHOC		CHRNA5		EXOC3L2		ST3GAL6		CD300C
	ZNF638		NUDT13		PRMT1		CENPF		NDUFAF1		DENND2D		EGFR		C19orf81		HADHA		ADAP1
	SLC35A3		RP11-11N7.5		MAN2B2		E2F2		SKP1		EBF4		OTULIN		DDX39A		GLP1R		CD79A
	TTC37		SUGP2		CCNB1IP1		ANKK1		NCBP2		ZNF662		SUMF2		HM13		HARS2		KSR1
	PIN1		ZNF233		KLHL2		MCM7		ELOVL1		CDR2L		PPP1R13B		RPL24		PHGDH		RMDN3
	SMCHD1		ZNF613		ZDHHC7		SHMT1		ABCF2		PXYLP1		METTL21A		DDX39B		AKT3		NRP1
	CCDC124		ZNF439		GLRX5		SMC3		RPL10A		C20orf194		ANGPTL2		RPL35A		CLDN4		UTF1
	SBNO1		DISP1		MILR1		POLH		MRPL48		SLC44A1		PPP2R1A		CD33		RABEP1		RTN4
	FRS2		GNG5		ENTPD1		NOM1		FADS2		MAP3K12		COL9A2		RPS15A		SLC7A14		CCR8
	CUL3		RAD51D		JAK2		XPO1		SLTM		TRAM2		NUDT6		SLC2A11		EFCAB11		SIGLEC9
	DHX40		OGT		PIK3AP1		GATA3		WDR12		RIBC2		EIF1B		SRSF4		FIG4		GAA
	BCL7C		CHD6		MAP2K1		SPC24		NOXA1		SLC40A1		LY6E		MTG2		LARS		GOLPH3
	STRA13		ZNF772		ATP11A		RBBP4		RIOK1		MR1		EFS		ASB13		RP4-583P15.15		NFKB1
	KCTD20		TAMM41		FAM196B		SRSF1		FAM160A2		RBMS2		OPTN		HEY2		C5orf30		SIRPD
	MPG		ASH1L		TLR4		HMMR		WBP1L		FGFRL1		TMEM182		HIST1H2AM		NBPF14		ARRB2
	NRM		ANKRD36C		CLEC4A		BIRC5		GNL2		RUNX1		VAMP8		TEK		COL2A1		S100A4
	FBXW5		ZNF8		ZC3H6		TIPIN		ICT1		TRIP10		CLEC3B		KBTBD8		JADE2		FGL2
	VCPIP1		EPG5		DLEC1		CD5		SRSF2		TRERF1		GATA3		NMNAT3		ATCAY		ADAP2
	RALGAPB		ZFP41		WDR7		NDUFS1		MORF4L1		CMTM8		MCMDC2		E2F2		GPR158		PARVB
	BCLAF1		P2RY4		RPL18		TFDP1		RPL7		CSNK1E		DDR1		IL18BP		EIF5A		BLOC1S2
	SLTM		SMG1		HAX1		LARP4B		APITD1		RCN1		MSN		C11orf24		HDHD2		NLRP12
	NCBP1		STRIP1		CTSO		SIGIRR		DDX5		TLCD2		SERP1		METRN		SALL4		PLD2
	AIP		EXOG		ATXN1		CSE1L		ZNF677		IL12RB1		COL5A2		ARID3B		TXNDC15		ATP12A
	ZNF579		MECP2		TEP1		SPDL1		PPA2		PHGDH		LDLR		PANK2		TPRXL		AGPAT9
	ZNF770		ZNF45		ZNFX1		NAALADL1		BLMH		DZIP1L		RSPO1		RPS24		DPP6		ENHO
	AP5M1		LRTOMT		SLC7A7		HSD17B3		FRG1		LOXL1		KCNK9		CDKN2D		KANSL1L		CD300E
	RFNG		ZNF283		FKBP7		PLK1		PLEKHO2		GRB10		FABP4		CEBPZOS		SLC6A3		C7orf34
	PANK3		BPTF		NDUFAF2		CEP152		RASA3		IRF5		TXNDC12		OIT3		PERM1		EMID1
	FBXL19		TSEN2		CKS2		HLA-E		EIF3I		ARHGAP23		COL5A3		METTL23		TYRO3		IER5L
	ACD		RNPC3		IL13RA1		AURKA		CTPS1		P3H4		SPG20		TRIM74		IRS1		GNS
	DNTTIP2		SCUBE3		SLC24A4		TMEM97		MRPL27		FAM198A		PODN		HIST1H3A		FAM174A		P2RY13
	PHF20L1		CRAMP1L		BANF1		SUPT16H		PGPEP1		UAP1		SYNE2		SRPX2		SPON1		PMEL
	DNAJC4		EMC7		GTF3C6		LBR		C7orf55		FGD5		CARD9		ZFYVE19		COMMD5		RARG
	ATG5		DNAH11		DAPP1		DLGAP5		RNF19B		SLC2A3		TMEM42		AMMECR1		PDZD4		GLRX5
	ZNF787		ZNF558		TLR8		CCNB1		CTDSP1		PIK3R6		IFI44		FPGT-TNNI3K		FAM122B		COLEC12
	NDUFS7		ZNF586		FIG4		MCMBP		CANT1		EPHX1		TBC1D25		TUBG2		SLC38A2		PLCB2
	ADAM10		EHMT1		NUMB		RAB14		ZNF229		SHB		IGLL1		NXF1		ZMAT2		PDZK1IP1
	CHUK		SPEN		RIC1		C1orf112		AFG3L2		SLAMF9		MBD4		USP30		HOXA5		PDGFRB
	UBR1		TNRC6B		RPL36		ASH2L		RABGGTB		ING5		RNASEL		MFAP4		HS6ST2		CLIP3
	PSMB10		ZNF764		KIAA0226		FIGNL1		EMC4		PTPN14		CCT6B		GAREML		IL17RD		GALNT14
	MAN2A1		CCDC14		TBC1D14		BAG4		EIF3D		HS3ST3A1		HNMT		CENPV		C1QL1		SLC4A10
	ZC3H11A		POGZ		IFNGR1		PALB2		PDLIM2		FLNC		ASB13		COMMD6		XKR9		APLN
	BNIP2		ZBTB3		PRDX6		PHF1		WDR74		CACNA1C		SRGN		CACNA1A		SLC9A5		WARS
	BAD		CYP2D6		MAGOH		EZH2		TPST2		AIF1L		ATP2B1		REM2		TRIP6		ARSJ
	THOC6		MYH7B		RAPGEF1		ZAP70		CBX3		SEMA4C		PRKCE		APBB3		TRIL		PPME1
	CDIPT		NME6		SLC38A5		CEP128		RBM4		LRRC38		ABCB11		CTD-2116N17.1		BEST3		LTA4H
	ITCH		TSSK3		MYOF		ZNF32		TCP11L2		ROBO4		RUNX3		AP2A2		LNX2		HMBS
	ETHE1		DNHD1		ANKRD11		SMC4		UQCRQ		USP2		VEGFC		PRG2		MUC3A		LILRB4
	FAM73A		ZNF750		ERVW-1		TAF5		ZNF623		MYO1C		AGA		C4orf3		FAM110D		PIGQ
	TMEM184C		RECQL5		RPL30		C5		POLR1E		BICC1		SPATA13		GON4L		TAC3		EPOR
	AGGF1		LIPE		SNX30		ACER1		CCT7		EFCC1		RALGPS2		RPS7		CHRNA9		TSPAN18
	G6PC3		RP11-411B6.6		RCBTB2		XRCC4		UCHL3		PSTPIP2		HTT		PIAS3		MAP2K4		C1QTNF2
	SNRPA		DHODH		TMEM147		DNAJC9		SLC25A33		SKAP2		ID4		MMS19		DNAJC30		LILRA5
	SCAF11		TRMT2B		SNX27		NUP37		MRPS7		ROBO3		SLC44A2		STK25		RRAGB		DBNDD1
	GMFB		ANKRD36B		WDR81		DBF4		ARAP1		SIGLEC10		ABCC6		CHRNA10		CHMP1B		CXCR5
	GNPAT		ZNF606		KIAA0232		FANCC		DNASE1L1		IFITM3		SMAD3		ZNF554		RPS23		PRNP
	TRIM33		APC2		SNRPB		CHRAC1		PNO1		TM6SF1		PSME4		NUP85		FXYD2		C20orf27
	HDGFRP2		UNKL		DCTPP1		RHNO1		TTC9		TP53I11		NKAPL		MYCT1		NIPSNAP3A		TBCD
	RPS15		SPICE1		GPR141		CENPU		ADIPOR1		OSBPL1A		LRRC34		RPL31		FMN2		RBPMS2
	NDUFAF3		ANKRD36		CSF1R		TCF7		PSMA6		CRELD2		STK10		PF4		GALNT9		MYADM
	MYNN		CACTIN		RPS15		KDELC2		TTC1		PRR15		NMNAT3		KCNK9		TLR3		FGD2
	SDAD1		KLHL41		SEC16A		ARHGAP11B		FAM162A		CROT		MROH7-TTC4		KRCC1		RSPH10B2		SPA17
	KTN1		RPAIN		SCPEP1		E2F7		FAM89B		FHIT		MFSD1		MAMLD1		BTK		MCOLN3
	HSPBP1		KDM8		TRMT1		SLC25A40		CDC42SE1		LRRC8A		ADAM28		YY1AP1		SLC35D2		ZNF385A
	UFM1		C6orf163		ZFHX3		MSH3		MAP3K11		GCAT		IRF9		LILRB2		CDR2L		C11orf65
	PLRG1		MYO19		RPL27		GATSL3		TIRAP		AUTS2		TRPV2		CDK16		MACC1		TLR7
	SLC25A46		ZSCAN22		MRPL57		CDCA3		DMTN		SETD7		SSUH2		CFAP57		TAF7		GKAP1
	UCHL5		ZNF878		NACC2		SIK2		FAM133B		NMI		PSMD11		PLK1		B4GALNT4		ME3
	TMEM115		GNRHR		DAGLA		LCK		C12orf43		TMEM19		UBE2L6		FHL2		MYOM2		RPGRIP1
	PPWD1		CEP192		MIF		CENPE		ADD1		LIPC		ZMAT1		ACIN1		FAM182B		CTTN
	HCST		TSTD2		DNAJC13		CD3E		HECTD3		MAGI3		SUOX		SLC9A3R2		DERA		EID1
	FAM91A1		TREX1		TRIM34		RCC1		TRIM21		BMPR2		ADAMTS10		KLHL24		RP11-1012A1.4		GNLY
	NEK7		C2CD3		PRCC		MTCH2		DDX27		RADIL		LCA5L		HIST1H3J		MPV17L		FBXO7
	BOD1L1		MAPKAPK5		DOCK10		YWHAG		COPG2		STOX2		NINJ2		EIF3F		PHKA1		AGFG2
	ADAT3		MEGF8		ZCCHC6		NNT		FARSB		IGLON5		KIR3DL2		LGALS12		SLC25A6		EIF1AD
	SENP6		ZNF83		RPLP2		FLT3LG		LYRM4		CYTH3		SLC36A4		ANKRD31		TUBB2B		PPA1
	CDC27		TIA1		GIMAP4		MTHFD1		TSFM		SCN3B		MT-CO3		ATCAY		FFAR1		PHF13
	PRRC2C		ATP5S		GRN		KIAA1841		UTP18		METTL7A		DDR2		RIPK3		HOXA10		SAMD8
	RCHY1		PLAGL1		ARHGEF10L		VRK1		PSMD7		GAB3		JAK1		SFN		ARMC4		P2RY10
	CEP350		ZNF69		NHP2		GLE1		RPS18		PLCB3		LRRN2		PYURF		MYLK2		MYOF
	FEM1B		PBLD		NAGA		HNRNPU		STK10		BCAR3		ARL6IP1		SCG5		PPARGC1B		ALS2CL
	DESI2		VN1R1		PIK3CG		OSGIN2		NUP93		KIAA1257		C1R		RMDN3		ASCC2		TIGIT
	PRKRIR		AC010642.1		KIF1C		PDZD4		PPP1R3B		TMEM221		STAT1		HR		CCNY		LILRA1
	ESCO1		C5orf42		SLC43A1		CCNB2		UQCRFS1		CCNDBP1		MRPS33		NEFM		SLU7		HOXB2
	SIKE1		NFATC2IP		GIMAP8		FAM72A		ACAT1		HAVCR2		KIR2DL4		CDH12		TLL1		HBQ1
	PAPD4		ERCC3		MAML2		DEPDC1		NDUFA12		CXorf22		SS18L2		MRPS33		AP5S1		FHL1
	UBA6		ZNF773		S1PR3		AFG3L2		ZNF264		TMEM125		CDK14		ANXA2		ZNF676		TGM1
	DNM1L		TNRC6A		GLIPR2		F10		BZW2		ZFPM1		COL9A3		BNC2		TRIM25		ZNF589
	TXNDC16		AC004076.9		CTSS		OVGP1		SORBS1		TREM2		PLAU		ECE1		EIF2S3		PLD4
	EMC10		WDR88		FXN		CEP85		NOL10		KLHDC8B		POSTN		ELMOD2		HSPA9		C15orf65
	ASPSCR1		PHF8		RPS11		CCP110		CTDSP2		SLC46A3		GHR		RIMBP3C		ZNRF3		NCS1
	CHM		NUDT17		TMEM261		CENPA		TSEN2		SLC29A4		PGRMC2		ETNK2		CYP2U1		SLC26A6
	NUPL1		RABL2A		LRRK2		TNFRSF25		C11orf21		P2RX5-TAX1BP3		KIAA0922		CARS		JMY		WDFY2
	MRPL54		TOP3B		TEX30		SAPCD2		RARS		ENTPD4		UBASH3B		PLCB3		ARHGEF6		COL9A2
	ZYG11B		ARR3		RXRA		CBX7		HSP90AB1		KDM4C		SH3D21		GBA2		ARMC2		HK3
	FPGT		MAML1		UXT		VKORC1L1		NPR2		NPHP4		CLIC5		CLPB		ZNF239		ASB8
	TMEM219		PAN2		DKC1		SKAP1		NATD1		AKT3		BATF3		SBNO2		ZNF618		DUSP6
	MYSM1		C5orf56		PDCD2L		HIATL1		SNX12		MAEL		MESDC1		ERP44		USP25		SH3BGRL3
	NPAT		ZNF814		SYNRG		KIF23		ZNF362		NEIL1		LYRM5		GATA1		CELF5		TTLL6
	NDUFB11		RP3-461F17.3		IL10RA		PANK1		SERBP1		DIXDC1		EPSTI1		L3MBTL4		ZCCHC10		COLGALT1
	NFKBIL1		COG8		NPC1		C16orf59		CCDC102A		CAPN2		RBKS		GRIP1		ESYT3		RPUSD3
	CPSF2		ZNF398		DNAAF2		MNS1		GPSM3		KLHL25		KLHDC1		FAM45A		EPB41L1		MYRFL
	ATRX		COX20		RPL10A		TUBA1B		SRP14		GPR153		ZNF830		MKRN2OS		AC110615.1		SH3BP2
	PPP2R5E		PHC3		C14orf166		FRMD5		NIP7		RTP4		SOD3		OSCAR		RPP25		TSPO
	LAMTOR3		ATXN2		GAK		BUD13		GGCT		CHODL		GZMH		SUMF1		LAMA1		MRC2
	U2SURP		ZZEF1		NAAA		TBC1D5		CA8		CERCAM		RBP1		ZNHIT3		SPINK5		PTGDR
	RBBP5		ZNF605		VPS39		LRR1		ACP2		ZFP3		CARM1		RER1		MDH1		TMEM56
	FYTTD1		ALG11		MMP24		INTS2		SMN1		ZHX3		IGF2		JADE1		TINF2		SRL
	PPP1R12C		ZNF620		NDUFB6		LIN7B		PACS1		RAC2		CSRP2BP		FAM215A		CLGN		MYH10
	UBE2M		NUP214		DAD1		ERI1		PSMC5		PCYOX1L		SCARA3		PALMD		ZBTB22		ANXA6
	TMEM87B		C12orf65		PHB2		ASTN1		AATF		RP11-195F19.5		CMTR1		SLC22A14		LRRN1		PLCB3
	SERINC3		SRCAP		RUVBL2		CTCF		PDLIM7		RAB15		C3orf33		C2CD2L		INTS12		NUGGC
	ARHGDIA		COQ6		TBC1D9		CD40LG		ZC3H15		NOTCH3		KBTBD11		PIM1		SHISA4		FCRL3
	SLK		DNMT3A		NUTF2		RAD21		RARG		DDR1		LDLRAD2		KCTD5		SPRY3		SULF2
	USP16		ZNF823		ZNF217		C10orf35		NAA20		PAWR		ZNF516		TTLL1		KHDC1L		MXRA5
	SRFBP1		TIAF1		AANAT		SRPK1		ZFP28		FAM134B		SEC14L1		ESRRA		FBXO47		KEL
	ALDH16A1		ZNF221		TNFSF10		CHCHD3		MRPL3		FAM129B		MEF2A		ZC3H6		UNC50		APBA2
	DGCR14		LDHAL6A		UBA52		PNMA3		RNF185		PTMS		C7orf73		RPS25		TTC37		MRGPRF
	AES		SPIN2A		SLC43A2		LRRC59		CCT3		DACH1		ATP10A		CHRDL2		SYN2		2022-09-01
	RRM2B		GOLGA1		PCSK7		NUCKS1		C2orf68		JAG1		BRD9		GRIN1		RPL10		COL4A2
	TDG		FSD2		RNF216		MAL		APBA3		FAM171A1		PML		PLOD1		IPMK		PRF1
	ZNF37A		TAF1		MEGF9		CEP78		MADD		HHIPL1		SV2C		ALPK1		TPT1		MYL9
	PRKCSH		SLC35E2		AVL9		SASS6		CALCOCO1		COL27A1		TMEM192		DLGAP5		PER2		C20orf194
	FAM96B		CHRNB2		RRP9		PTBP3		RPS12		HTRA3		DNAAF2		TMSB15A		UBE2D2		RILPL2
	CEP162		IVD		IQSEC1		DLAT		PSMA3		SEPHS2		PNOC		HIST1H3H		DDHD1		MFSD12
	GALK1		ANKAR		DTX2		NOSIP		ESD		ITM2C		FOXN3		CEP72		FAM189A1		C2orf15
	YDJC		CCDC180		RPL31		RARRES3		PFDN2		TSPAN16		LIPT1		F7		CXCL13		BRPF1
	PUS7L		FLRT1		PTRHD1		WDR5		DEDD		ASPHD1		MTMR12		CCDC57		PPBP		ZSCAN25
	ZNF24		YLPM1		KIAA0922		TONSL		FAM117A		ALDH7A1		MYOC		PDDC1		ZNF157		CTSZ
	CAB39		ZNF155		RASSF3		CDCA4		ANKHD1-EIF4EBP3		JUN		GBP7		SPATA45		MMD		COL4A3BP
	ALKBH7		CCDC174		HERC3		ANKRD32		IK		RAI14		RPS6KB2		PCNXL3		C5orf15		FLOT1
	PEX16		ZNF227		HERPUD1		PBRM1		TPM1		LAYN		ARHGAP31		PIM2		RPS12		SRRD
	ZNF148		NOD1		TIMP2		SKP2		EIF3M		MYO5C		PRSS36		DEDD		BAI2		CLEC12B
	PPP1CB		ACAD11		GLTSCR1L		MSH6		HNRNPC		TBXAS1		KIF1B		FBXO15		SHISA2		GABRE
	PLAA		GTF2H4		NEK6		CDKN3		SLC12A6		C21orf62		DNAL4		HIST1H2AJ		LGR6		SLC2A3
	TAOK1		HMG20A		AAK1		RPA1		AGPAT1		LPXN		ABHD14A		ARHGAP33		DNAJA1		GATSL2
	GPX4		RBM33		ATP6V1A		RECQL4		ARPC5L		CLIC4		CNN2		CSK		GFM2		SPOCD1
	YTHDC1		ZNF519		RAF1		GZMM		NPM3		TAPBPL		CCDC141		PHF21B		HLA-DQA1		XKRX
	DNAJC21		NFAT5		GLIPR1		CHAMP1		TXNL4A		GGH		ADAM33		NOC2L		RNF8		SIX4
	C19orf53		MED28		SLC35F6		IL32		RPS8		AGO2		MT-ATP6		BTF3		MNAT1		TSHZ2
	RPL28		IQCC		TOMM40		E2F3		LASP1		KIF7		TBC1D10A		SARS		RRAD		KCNH3
	MRPS34		CD160		TRIM28		FBXL16		ZNF646		CD300A		MPLKIP		ESYT2		TVP23B		LEF1
	TMED5		LYG2		CLPP		ACTL6A		SSBP3		ACSL5		SLC15A4		RPL7A		GPC1		ZNF860
	PAQR3		ZNF567		ZNF318		UBN1		UTP15		PDXK		TTC26		R3HCC1L		ZNF34		MUC12
	GSDMD		FKBP1A		UTRN		GLB1L3		HYPK		CCL23		PAG1		DEPTOR		GSTZ1		RAB5B
	SRP72		ZNF343		IQGAP1		IPO9		UQCRH		ANO8		KAT6A		COX18		MAEL		SAMHD1
	ARMCX3		ZNF304		NLRC4		DCAF7		NUP37		PRKD3		COQ10A		FAM110C		ARPC4-TTLL3		NANOG
	TNKS2		MYO18A		TFB2M		PRPF4		SLC45A4		CRABP1		EPPK1		TRMU		ARHGAP42		TCFL5
	CYBA		PRR14L		GPR65		YEATS2		CLSTN3		SLMO1		CCDC88C		FAR1		DHRS7B		RFTN1
	ZNF468		NCOA5		GPR18		APOBEC3B		RIOK2		ZNF90		B3GALNT1		C8orf89		ERBB4		LIPN
	IDE		YJEFN3		ITPA		CXorf65		PCCB		SYN1		SPSB1		CDK5R2		AASS		CDK5RAP2
	DDX1		DCAF8		SNX21		NOG		TSR1		CTF1		PRKCB		SLC26A6		YWHAE		ASNS
	SHOC2		IPO9		ABCC3		ATHL1		APOO		COCH		ITGA8		C7orf31		KLLN		SEC14L4
	ARRDC1		MSS51		RNF5		SUV39H2		FAM136A		NCR3LG1		LRRN4CL		POMT2		BTF3		SELENBP1
	PTOV1		SEC31B		SOAT1		TRMT10A		SPRYD3		CDC42EP4		ENPEP		UPF1		LRRD1		ADHFE1
	USF2		TP53BP1		MAP3K2		FAM49B		NDUFA9		SMO		OAS2		RECQL4		PLEKHO1		YPEL1
	COX8A		ZNF251		RPL17		ASPRV1		RTN4IP1		C11orf45		DHX58		PDE7A		CPA2		HPS4
	GOLGA4		CDAN1		KCTD12		FBLN7		PTPN9		LMO4		AC069368.3		PPP1R3F		TRIM67		GM2A
	FMR1		CLEC16A		RPL9		ZNF358		NASP		ALDH2		NSD1		SEC62		IFITM10		IL17B
	C8orf82		DDX17		OGDH		UHRF1		ZNF319		P2RX5		IGFBP2		NFU1		TANC2		LMLN
	GAPVD1		ZNF264		AKTIP		TNPO3		MRPS33		LAMC3		ABCC9		ARHGAP27		NIPSNAP3B		PECAM1
	MPHOSPH10		ZNF510		CDH23		PDS5A		C18orf32		OXT		NLRP6		SNAPC2		NLRP11		IER3
	RALY		GS1-114I9.3		RPS20		C19orf66		ICA1L		PRKCA		STYXL1		RGS3		VAMP7		COTL1
	BLZF1		EDRF1		HSPE1		LRRC58		PPP1R18		PLCD3		MST1R		DNAJB13		SEMA6B		CHST15
	EIF2S1		PGBD4		CRYBG3		LSM11		ARHGAP9		LRRC61		CPN2		RXRA		SEC14L3		SLC15A3
	RBAK		NHLRC2		DNAH1		NRM		PCBD2		SLC39A13		KMT2A		CD300LB		ZNF827		ASGR1
	PCIF1		ZNF507		PABPN1		YWHAH		CCT5		IL2RG		MYCBP		SLC35B1		MC1R		DOCK9
	ZC3H15		TTLL3		RP4-576H24.4		PAICS		PPP2CA		NME9		SLC22A11		KCNK6		CCDC38		TPPP
	ERLEC1		ZNF525		C16orf70		ELP3		CWC25		STXBP1		MAP6D1		SMG5		SLITRK5		TRIM10
	MRPS24		CCDC39		ACAP2		NCOA6		MECP2		FECH		RARA		FCGR2A		BID		CDK2
	ZBTB11		CUBN		C20orf194		DTYMK		TSPAN2		MAP1A		CCDC73		PTGR2		MAMLD1		OPRD1
	KIAA0232		YEATS2		C10orf76		AC004381.6		RPL15		CCDC149		EPB41L4B		SLC7A4		LRRC48		ZDHHC7
	XPR1		NEURL4		LRP1		IL24		PPP1R13L		FAM127B		KCNA3		SCGB3A1		GLT8D2		PTPN6
	THAP7		THAP6		TGOLN2		SAP130		RSRC2		ANKRD28		DLX5		SLC7A3		NANP		CARNS1
	PHF6		C11orf16		EEF1E1		TUBGCP3		NACA2		CABYR		GPD1L		RPL23A		SIRT5		GAREM
	C19orf25		ZNF557		SBF2		CEP76		WDR41		PRTFDC1		DUSP5		NT5C3B		PCSK5		ZDHHC1
	FBXL3		SPATA25		MLKL		SLC25A13		NOL4L		SEZ6L2		EPHA1		CACNA1G		LXN		DLG4
	SNAPC2		CDC42		LAGE3		PBX4		CXCL1		C11orf21		ZDHHC11		RCAN3		AP3B1		2022-03-03
	EXOC1		TTC17		SPDYE1		TCEA3		PSMG2		BID		BZRAP1		CSRP3		TCERG1		MARCO
	MAP2K4		BBIP1		COX5A		STAU2		PRICKLE3		ST5		GTSF1		GRIK1		HSPA2		DSC1
	UQCR11		ORAOV1		ITGAL		LTB		RTF1		RASAL2		RAD9B		DAZAP1		ARHGEF25		SNX10
	CHD9		ZNF26		HIPK3		HADH		RGS14		RP11-723O4.6		TMEM5		CXXC1		CD99L2		CCDC88A
	EIF3J		FBXW8		PITHD1		CSTF2		TBC1D17		SIX5		BBS12		SERP1		CCNG1		MYL4
	EMC6		GPR179		MEFV		IMPAD1		CERS2		SLC35F2		CFD		CD1D		HSF2BP		2022-03-08
	IREB2		MON2		MRPL11		APBB1		MAGOHB		TMCO4		NDRG1		GSTM5		SDCBP		CLEC4A
	MRPL23		ZBTB25		MRPL46		ENOPH1		MFHAS1		MMP17		CMPK2		MUS81		TMEM251		VSIG1
	SF3B5		BTBD7		HCLS1		PATL1		THG1L		STYK1		FAM65B		BRF2		RWDD4		TRPC6
	BAX		CTD-2116N17.1		SLC36A1		GADD45B		NUDCD2		EPHB3		TNFSF13B		ATP5G2		CCZ1B		DPYSL2
	MED13		ATP5E		RPS19		CD3D		NOP14		INSR		SUMF1		ZNF592		ASIC1		ACPP
	SYNCRIP		GDAP1L1		CBL		WHSC1L1		LDHB		PLEKHG4		MATN3		BCL3		WNT3		SETD7
	KIAA0586		ZSWIM3		MCC		FBXO44		CYB561D1		TSPAN32		ADCK1		SIK3		RSRP1		ZNF273
	RNF167		ZKSCAN1		UNC5A		NUP160		CCT4		FAM171B		RAB40A		EML3		PDHB		OXER1
	NDUFA3		ZCCHC11		ARHGAP31		FAM173B		XRCC6		GFPT1		TMBIM4		ZNF425		GNB2L1		HAGHL
	TOP1		TMEM260		PTMA		NUDCD1		PYGO2		MAGI2		ASRGL1		C21orf62		SHROOM4		DUSP18
	SEC24A		CFAP44		ATRN		TRABD2A		LSM5		BAI2		HEATR5B		ZBTB10		LPIN3		GLUD2
	ASNA1		BRD8		UBN1		GXYLT1		EHD2		CCNJL		ARL1		SLC25A37		FLRT1		C11orf45
	FAM195B		ZBED5		UCHL3		TMX1		CCDC97		NTAN1		EVL		BTBD6		CNIH1		OARD1
	C1orf35		KDM3B		HSP90AB1		CKAP5		GCSH		WDR82		CDC42SE1		MRVI1		ZBED1		TMEM40
	ORC3		GPX2		GAA		MSH2		AHCY		APOBEC3C		AP2A2		MIOX		GOLIM4		CACNB3
	MED16		TMEM63A		TRAF3IP3		SIRPG		EIF3CL		RELL1		LRRC20		EXPH5		KNG1		LRRC71
	YIPF3		ANKRD11		LYRM4		CS		BCAS2		HCLS1		HIVEP3		LMNA		SPEG		THY1
	KLHL20		PIGL		TOMM5		CASP8AP2		SLIRP		PWWP2B		IGSF11		CTRC		ANKRD62		NUDT12
	NDUFS8		PTCD2		EXOSC5		NTN5		TRIM17		KLLN		DRICH1		PEPD		HNRNPD		RNF32
	REV1		ABCC2		CTSH		FAM111A		PMPCA		CYP2C8		MARCH2		DPH2		SOCS6		TCTEX1D4
	WWP1		GPALPP1		ALPK1		CEP97		FRS3		HHAT		ISG15		CCDC115		RNF152		PRKAB1
	APC		ASPDH		PSTPIP1		PIGN		ZNF578		COL2A1		ACN9		MGAT4B		OSGEPL1		RSPO3
	MTM1		SHPRH		CCR1		FANCL		ERP29		GFRA3		NPC1		THNSL1		VDAC1		SLC43A2
	AASDHPPT		POLG2		TMED7-TICAM2		HAUS1		LDHA		C21orf91		NUDT12		CNIH3		TPBG		LAMB1
	ZNF580		ZNF33B		SIRPB1		FAM168B		ETFA		CNOT8		NRN1L		GDNF		MYL12B		CCNYL1
	GFM1		JADE2		DNAJC5		EFTUD2		AKAP8		RRAS2		LHX9		CCDC125		AKAP6		SH3TC2
	WDR83OS		ZNF616		SNX1		PGK1		CBWD1		SLC24A3		RRH		C14orf28		C17orf51		KIR3DL1
	MTR		ZNF518A		KCNE3		FHIT		FAM122A		ITGB1BP1		BCL2L13		RPL7		FNTB		IQCA1
	YTHDF3		RBM28		RPL28		SF3B3		PSMF1		FAM171A2		RPA3		GJC3		EXOSC2		RUNX3
	G3BP2		TTC36		EXOSC8		SUDS3		NDUFAF4		VEGFA		TM6SF2		RP11-12J10.3		MMGT1		XXbac-BPG181M17.5
	EDEM3		ZNF839		TAF11		INADL		TUFM		PP2672		ORC5		MFN2		NXPH4		COL6A2
	PELP1		C22orf29		C15orf61		NUPL1		RASAL3		PKD1		ARHGEF15		DVL1		ZACN		COL1A1
	CCDC101		COG1		SLFN5		TBX21		QARS		SH3BGRL		EFHC1		KCNA7		LETM1		PALD1
	RLF		GPLD1		IPCEF1		NUP107		MRPL44		DLG5		ASNS		FBXO17		BAG6		SLCO3A1
	FBXO11		ZNF175		SEC24C		SAE1		TFB2M		ST6GALNAC2		NKAIN2		ARAP1		NDUFA2		MYBL1
	ZNF428		OSGEP		BEST1		PSME3		ICAM3		CYB5R4		ANXA8L1		LANCL3		ST6GALNAC5		ZNF467
	FKBP8		SPDYE6		ERAL1		CD247		NHP2		ATP6V1G2		FARP1		ZBED8		PIGN		NUMB
	CTU1		ZNF197		BRIX1		RQCD1		EIF4B		LZTS3		HMGCS1		RPS27A		SWAP70		PTCH2
	CCDC130		HKR1		MPPE1		CABLES2		TIMM50		C2orf82		CEBPE		SLA		THSD1		SLC2A8
	PUS10		ATP9B		EIF4EBP1		TMEM194B		FAM134A		CKB		SIPA1L1		COA7		ZC3H3		TTYH2
	TAF1		KRIT1		RNF135		POMK		OPRL1		PKP4		HUWE1		EID2B		MFAP3L		DOK2
	RECQL		GOSR2		PDCD2		LMBR1		FKBP3		MCOLN1		CREBBP		MPEG1		FBXL17		ORMDL3
	PITPNB		NEU3		C12orf5		CKAP2		TUFT1		ZNF112		ANO7		CIR1		UQCRB		NYAP1
	CHMP1A		HERC2		ARSG		CEP72		SH3BGRL3		SRI		EIF2AK2		PNKP		SUSD5		LILRB1
	BAG5		SMARCC2		RPS16		SMIM13		OSBPL2		ADAM22		GNG2		HCK		RPEL1		DPYD
	RHOT1		PDPR		UBE3B		PLEKHB1		EWSR1		PPP1R3G		MAP2K1		EME2		EDEM2		SERPINB1
	DCAF15		RPAP2		SMCR8		DNAJC21		CLNS1A		LEF1		PPP1R3C		RIPPLY3		CD302		STX11
	USP34		AC092835.2		PFDN6		FGFBP2		GDPD5		CD248		SIX1		CLASRP		PLEKHN1		CHL1
	NAPG		CTC1		SLC39A4		FBXO45		MAPK3		WNT11		SRPX		NCOA7		PRPSAP2		F5
	HBS1L		ZNF607		POLR1D		ZW10		RPSAP58		APBB2		KBTBD3		NRD1		CFAP54		ANO6
	ZNF654		ZNF611		SLC39A3		RAD1		PELI2		SLC9A3R2		SESTD1		HIST1H2BL		EIF2A		ST6GALNAC2
	TRAPPC13		GIT2		ZFYVE26		C5orf34		PIP4K2A		HDGFRP3		AGO2		ZSCAN23		KCNQ4		GCLM
	FZR1		ASTE1		CCDC23		KDM3B		HTRA3		CSPG4		ZFAND5		SGCG		ZNF518B		SIX2
	MAP7D1		RP11-248J23.6		RPS25		KNOP1		CSF1		TCEAL3		MCAT		SLC10A6		SKP1		CASP7
	BDP1		ZBTB26		PTPMT1		HMGB2		SMIM1		PTCH1		AOC2		FAM50B		EIF3H		CDK14
	HIGD2A		BTBD18		CFLAR		COX10		ZNF418		TMEM9		FAM200A		PPCDC		SAMD12		CSF1R
	ZNF414		ARHGAP35		GNS		NOP9		EHBP1L1		DPYSL3		ANKH		MTUS2		C5orf24		ZNF704
	PKN2		AASDH		EVI5		L2HGDH		RBMX		CLCF1		COL4A5		CTSK		ZBTB7C		DMTN
	DCAF10		KCNIP4		CALML4		MSH5		SLC6A6		NSMF		CCDC169		SIN3B		DBI		HSPBAP1
	TPRN		FUT2		PLEKHM3		HP1BP3		MBD6		PIM3		ANGPTL1		CFAP61		EIF3E		AGAP3
	OTUD4		ZNF577		ZNF652		CTPS1		EIF5		SLC25A20		PYROXD1		HIST1H3I		PSD3		EPB41
	TBK1		HSD17B1		WWP2		GTF3C2		TRPC1		ATP2A2		KLRD1		HAS1		DPF1		AK9
	TMEM39B		LRRC27		RPS24		ANP32E		CACYBP		MAD2L2		OASL		SPEG		GPC6		DAGLA
	SLC39A9		BTN2A1		TCHP		SEC23B		BCL2L1		DBNDD1		SOX17		KIFC3		TRIM54		PKIB
	CCDC85B		CCDC7		HTRA2		GSK3B		GLTSCR1		PEAR1		DEDD		DLST		ASPHD2		LAMA4
	RAD23A		KIAA0907		CMSS1		KIAA1324		HSP90AA1		AFAP1L1		ZC3H6		NAP1L2		FAM167B		TMEM119
	C16orf86		LRRC75A		ST8SIA4		KIF22		MPHOSPH10		CAV2		TPM4		IL1RL1		FREM3		AQP3
	RRN3		MKRN2OS		GAS7		RBBP7		ZNF213		MKRN1		ECE1		SCCPDH		CNR1		ZFAND4
	ABHD13		ZNF780A		HECA		TROAP		R3HDM4		VPS41		TXLNB		COQ7		PDE8B		AHNAK
	CNPY3		HPR		TOM1L2		C19orf54		C11orf68		GOLM1		ELMOD2		ZNF277		EMILIN2		IL2RB
	ERBB2IP		PARP4		HNRNPAB		UBA2		PIAS3		LCP2		GATAD1		RNF2		SNIP1		CTNNA1
	MAP1S		GLTSCR1L		STOML2		DIS3L		APEX1		SMARCA1		LRTM2		STIM2		RASD2		XIRP1
	COG6		DDHD1		CHST15		NIF3L1		QRSL1		CTSA		LPAR6		NBEAL2		VWF		MAPKBP1
	GTF3C3		ATAT1		ZCCHC24		CAPS		NIFK		CD276		CEBPA		UBE2D4		SYT13		CHODL
	C11orf58		ACOX3		CCDC69		THRAP3		TIMM21		MMP21		PGAM4		TNRC6C		ABHD3		MOB3B
	PIKFYVE		MRPS25		RDH14		DOCK2		KPNA2		DUSP3		NIT2		DOLPP1		GCA		FA2H
	MBTPS2		CEP68		SUPV3L1		PORCN		PTK2B		SH3BP1		FAM206A		FTH1		STK19		BEST3
	WDR75		SCYL3		ZNF25		XRCC5		SPATC1		TDRD9		MARK4		UBE2J1		SRD5A3		LOXL4
	NOL10		RP11-231C14.4		ARNT		FAM161A		TBC1D4		PTPRU		SLIT3		SLC8B1		SLC35A4		LZTS2
	NOL8		SH3YL1		EVI2A		SLX4		OSBP2		IGFBP4		RIMKLB		OR2B6		SMIM15		BST1
	SOS1		RPL36AL		SLC8A1		PTPN9		COX7C		GPR62		SLC25A36		GPR63		FJX1		ELL2
	PIDD1		AARSD1		RPS5		MYO19		DGCR2		GDPD2		FKBP7		EML6		ALK		FSTL4
	MIB1		ZNF431		C1QBP		EIF4H		SLC35E4		SLC25A45		DDIT4		TMEM259		HIST1H2AI		TNS3
	PPIP5K2		ZNF23		RPL23A		RTTN		PLEKHF1		TPBG		CCDC115		SRCIN1		TKT		LIPA
	ARF5		TAOK2		MRPL24		CAMSAP1		TSC22D2		MRGPRF		WISP1		HDC		SAMD5		UBP1
	RCE1		ZNF416		GADD45GIP1		LRP8		ZMIZ1		KCNH1		OCLN		TMPRSS4		PARP8		COL8A2
	MFSD12		EARS2		FAHD2B		YWHAQ		EIF2A		SP140		ELTD1		KIAA1683		PDCD4		PXYLP1
	VRK2		HINFP		RPIA		CNTRL		TBC1D10B		GTF3C5		PSMD3		FAM175A		SLIT1		TUBB6
	ABCD3		C1QTNF3-AMACR		C20orf96		IPO7		ACN9		BCDIN3D		CARS		KANK1		C8orf89		PEX7
	SWT1		ACSBG2		PSAP		ACAT2		FAM219A		IGDCC4		SLC26A8		TOE1		SOX2		FBXO41
	AKAP11		NRF1		RBM8A		HNRNPF		MKNK2		CEL		RGS5		UXS1		RAB11FIP4		COQ10A
	ORC4		TRMT13		DMXL2		HNRNPUL1		SEC61B		C10orf10		RAB43		INA		PCYT1B		TYMP
	LYPLA2		S100PBP		SOX4		TFAM		2022-03-02		MICAL3		NRG4		CHST6		WWTR1		KCTD3
	SCRN3		TEP1		NDUFB4		OMD		MARK2		ARAP3		RSPO3		RAB9B		C6orf48		CCDC114
	GIGYF2		ZNF211		RPS7		FAM111B		AIMP2		AVPI1		C7		SYT14		ZDHHC2		TBC1D2
	DPP8		LARS2		SIGLEC9		CCR7		GDPD3		OGDHL		IFIH1		SLC39A7		ADCY2		DNAJB12
	SGTA		RP11-444E17.6		HHEX		NASP		EXOSC7		FGFR1		SP140L		PPBP		COX17		AKAP5
	GOLT1B		TMTC4		TIMM8A		CCDC18		CHCHD4		VAV2		PPCDC		ROR1		SPIRE1		B3GNT7
	ZNHIT1		VPS52		COQ3		RCC2		RPS24		COL6A2		HMGCR		STARD8		GPR4		MAP3K6
	STAM2		VPS13D		SLFN12L		PRDX3		NDUFB6		CYTH4		ARPC5L		TIMP3		CCNI2		CYP2R1
	GNA13		ZNF460		PNPLA8		KNSTRN		KLF13		KRT8		MAPKAP1		ITGA2B		CCDC122		TUBB2A
	DBP		GPR89B		MRPS2		EXOC6		SMPD1		TBK1		SATB2		VTI1A		SLC35A2		CR1L
	KIAA2013		FAM178A		TPP1		TUBG1		RGL2		RASSF5		C2CD5		ASL		CMTM7		RLN2
	H2AFX		PIWIL2		C9orf47		BRCC3		DNAJA1		S100A16		MSRA		ATAD3A		SDR16C5		TLR1
	GOPC		C8orf44-SGK3		EEF1G		TTLL4		UFC1		C1QTNF2		CALCOCO2		BAI2		DYM		CD300LB
	TYW5		MTOR		MKLN1		ERCC6L		SNUPN		MFSD9		ARHGEF35		SUGCT		CHAC1		FLRT2
	SUV420H1		JMJD7-PLA2G4B		ILF2		P4HA1		SNRPE		S100A10		PLEC		CCT6B		REPS1		CCR1
	SSR1		INVS		TNFRSF1B		POT1		PLEKHM1		PPP1R21		AF165138.7		NDUFB5		STX8		ARHGAP4
	WDR34		HEATR5B		RHBDF2		CACYBP		RXRB		ASAP2		TPST2		HECTD3		CRKL		LILRB3
	G2E3		SIPA1L3		FGD2		TCHP		PTPRA		APOBEC3H		DNAJC27		NTRK3		PROX1		BSCL2
	ZZZ3		RABEP1		FARSB		CNOT1		TRIM8		PRAP1		TRIM25		PDSS1		C14orf37		GBP2
	COPS8		ATRIP		IMP3		PHF2		RNF24		TP53RK		KCTD14		RPL32		TPPP3		VAMP3
	PTPN11		DGCR8		TARBP2		PBXIP1		TRIM35		ACTN1		ETS1		CD109		C4orf36		SPRED1
	PEX14		DOPEY1		ATIC		MRPL19		FAM8A1		SLC38A3		MMP13		PRKAG2		PGAP1		KIAA1522
	MYPOP		EPM2AIP1		MRPL36		DDIAS		TOLLIP		IL17RC		APOL2		TUBG1		FAM131B		CLCN4
	DCUN1D1		UVSSA		MANBA		HLA-F		TRAPPC2L		ZSCAN23		MT2A		TOMM7		MCM5		STX3
	RABEP2		COLQ		MICALCL		USP37		SNRPD2		ANXA2		ECHDC2		KIRREL2		RPS4X		TNFRSF8
	DHX15		AC004076.7		GNPDA1		HCFC1		LYPLA2		AMIGO2		ERC1		ATAD3B		RBM3		CD300LF
	EFTUD1		VMAC		RNASEL		UBASH3A		SSB		MAT2B		ST5		NT5DC2		ADPRM		COL1A2
	LMF2		RBM4B		AC104650.2		HLA-B		LIAS		APBA1		HNRNPUL1		PBK		GSTA4		YPEL2
	SLC30A6		TRIM34		DISC1		SUSD4		ELF4		CDC40		EHHADH		PSMD8		PAH		FZD2
	SF3B1		RAB15		TXN		NUP188		NFE2		SERPING1		MTA2		SLC16A2		MYO5A		ZFPL1
	LRRC45		SPATA32		POLR1C		TTC39B		PCIF1		SASH3		TRPV6		FAM171A2		MSRA		P2RX5
	AP4E1		AC010287.1		HDHD1		PMS2		PTMA		DZIP3		TMEM119		DMGDH		PDE6D		ZSWIM6
	CACTIN		ZNF736		KIAA0930		ACTR2		TRUB2		FBN2		HSPB6		SCOC		TNFRSF10A		REXO2
	KRAS		PEX26		MON1B		CPT2		GTF3C6		ARHGAP9		ITGA3		FAM72B		CERK		ITGAX
	MED1		KIAA1161		UFC1		S1PR5		TSPAN32		ALS2CL		FBXO39		KIAA0895L		RUNX2		SPTA1
	C12orf4		SCO1		ZNF438		PCGF6		KIF21B		ZNF629		RIC8A		ATP6V1E2		MRPS17		MIOX
	TAF6L		NAPB		APC		GTF2I		RRP12		RLN1		CPXM2		NUTM2B		IL37		PGRMC1
	POLR2I		UQCC1		VPS72		ALG10		GSK3A		UBE2L6		C1RL		FAM73B		MGAT5B		RIMBP3
	CCDC61		CEP89		ATAD3A		VDAC3		STX18		PRRT4		KCNE3		HIST1H2BJ		LPAR2		TERF2IP
	PREPL		ZNF625		HSPBP1		PIK3IP1		TLCD1		ALPK3		LBP		SERPINA1		AKAP10		PPP1R13B
	NAGLU		NRDE2		ATF4		B3GAT1		GDI2		NCF4		APLNR		CTPS1		BRE		USP49
	KIAA1586		CDK12		RP11-690P14.4		SENP1		G6PD		VSNL1		TSPEAR		RUSC1		CEP170B		CCDC64
	XRN1		ACYP1		RPL8		ISCU		SNAPC5		MBOAT1		SPCS1		SFSWAP		COL5A1		LPAR1
	LIMD2		ZSCAN29		GPR132		BCL11B		CNBD2		CRIP2		TRIM4		PRKAR2B		SLC26A2		DIRC2
	RNF181		FYCO1		ABAT		HNRNPK		CFDP1		P4HB		HIBADH		HGSNAT		THEM5		SULT1C2
	PNPLA2		REV3L		CCR2		PPP1R32		RPL34		F3		PARP12		NCAPG		TVP23C		PCSK4
	ZNF292		MGEA5		RPL35A		PGM2		SLC25A19		ZC4H2		ADRB1		WDR77		PPP3CA		ATN1
	PARG		CTD-2583A14.10		SEMA4D		TPT1		ATP2B4		KCNJ11		GPRIN3		C14orf37		HDAC3		TNFRSF10B
	LGALS8		COX7B		PPP1R21		POPDC2		PSMB1		SYNM		DNAH3		LYPD6B		PTPN5		CCDC15
	NCLN		PPIL2		MTX2		NME3		ABTB1		EXOC4		SLC35B3		RIMBP3B		SELE		FAM171A1
	ERCC1		ZNF740		MAPK1		SNX12		TMA16		MYO7B		AMOT		TMEM200A		SAV1		PLA2G4C
	CNOT7		ZNF737		TAOK1		GTF3C4		CEP41		ZBTB24		RRAS2		PM20D2		PAFAH1B1		SNX2
	XPO4		BIRC6		C12orf73		AP3M1		TBCA		HS6ST2		NHLRC3		ZDHHC16		ADH6		C3orf58
	GFM2		ZNF140		RPS13		HLA-A		LAMC3		AXL		ST3GAL1		METTL12		GRIA1		TSPAN13
	TAF9B		MDC1		ADAP2		ITK		CNPPD1		CA11		CCDC109B		CSF2RB		SLC10A6		ITPK1
	UTP15		REV1		TNFSF12		WNT7A		SAAL1		ELF4		UEVLD		KIF18B		AF196779.12		CSRP1
	LARP4		RBP2		RPS2		NAA50		MTHFD1L		PLCB2		CYP4F22		CC2D2A		DHRS2		TRAPPC2
	TMEM245		DDX31		LRRC47		VAMP5		MAST2		HIBADH		ZNF843		RPL13		ANKRD24		TRIM46
	XRCC1		RP11-690P14.4		ADCY7		HILPDA		SYT11		CSRP1		C18orf8		PLAC1		HOXA4		NARF
	MRPS12		CMTM1		VPS13D		CENPW		UBE2Q1		PRSS12		KCNJ3		KIAA0040		MPC1		NNMT
	FRYL		ZNF181		SPDYE6		MRPL13		SELPLG		MATN2		MKKS		FPR3		EEF2		IFFO1
	RDX		SLC26A1		RPL10		TADA2A		DDX50		GPC1		TRIM67		SCNN1D		SLC6A1		IDH3A
	PHF3		KLHL36		LILRB1		GCNT4		FLOT2		HSH2D		OSTC		RABGGTB		AGPAT9		MPP1
	ERF		KLHDC10		RPL22		GART		PEBP1		HBEGF		EGFLAM		AQP3		VDAC2		DBF4
	ZC3H13		ZNF420		INSL6		RAPGEF3		NGLY1		CLDN7		FGFBP2		NFATC1		TMEM30B		PPARG
	ZC3H14		ZNF584		PGAM5		FAM209B		RANBP1		TCP11		LPIN2		SULF2		ARSD		EPB41L2
	NDOR1		ANGPTL7		WDR43		SHMT2		FHDC1		NRXN3		PCDHB7		FAM228B		ANKRD1		CHN2
	RASA1		KCNRG		NUDC		CACNA1I		FTSJ3		FAM213B		CRTAP		TIGD5		SPTLC3		PTPRH
	PDCD4		PRDM15		WIPI1		PDHX		C6orf47		VWA1		GIMAP7		EPS15L1		QKI		LCK
	TRAPPC1		ZNF71		NCOA6		EPHX2		NANS		ADORA2B		CCL25		FGD2		MCTS1		NCF1
	TDRD3		ARID1B		OLFML1		AURKC		MRRF		TRAF3IP3		PRRG4		VASH2		KIF13A		RNF145
	NELFA		MDN1		FAM114A1		MDC1		BLOC1S3		EGR1		AGMAT		TMEM180		AFF4		CCDC141
	SENP7		ZNF660		LSM3		FBXW2		MPZL3		ADM2		GPR171		C4orf32		CHMP5		ITGB3
	IRF2BP1		CHAD		ABR		ASAH2B		BUD31		MBP		FRZB		DDI2		GRID2IP		C5AR1
	UQCC3		AHCYL2		FAM111A		PBK		DDX10		SKI		LIFR		OARD1		ZNF101		ZNF365
	PPIG		USP19		HFE		ZSWIM5		TMEM91		PCBP4		PHOSPHO1		NKAP		MOAP1		NAIP
	DNAJC16		C19orf71		NIFK		C9orf40		APOBEC3D		PPP1R14A		PCDHB6		RPL39		KIAA0753		DTHD1
	CCNT1		RAB40AL		POLR2H		PSPH		METTL1		PLEKHA2		ATP6V1G2		HIST1H4B		ADI1		SGCD
	BABAM1		FNBP4		BST1		ARMC1		NHP2L1		RBFOX2		SYDE1		GMFB		SNRNP40		CALD1
	SUCLA2		ZNF91		C17orf62		FANCD2OS		C2orf47		CHST1		PIK3C2B		RAB24		ZNF3		NID2
	STK11IP		RP11-849H4.2		RIPK1		FAIM3		USP36		GCSAM		ZNF630		ZNF763		TMEM26		PDZD11
	DUS1L		NICN1		ZNF641		KIAA0100		EXT1		GJC1		ABI3		ACTR1A		TMEM133		RBM38
	FAM114A2		ZNF84		CPPED1		GATC		ARF3		GCLC		KCNQ2		HIST1H2BC		GLYATL2		STAG3
	RNF20		MYH3		CMTM6		SKAP2		DPF2		DAB2IP		TNIK		FAM129C		EWSR1		LRP8
	RBCK1		TTBK2		ENY2		EVL		PRICKLE4		LRP6		SLC6A1		STK11IP		RNF180		HORMAD1
	BRCC3		CTD-2313N18.7		DGKD		PM20D2		ATP5H		DHH		P4HA1		AMHR2		ING4		TTL
	FGFR1OP2		AMT		FAM208A		YWHAE		RPL39		RASGRP3		MYO3B		SEMA6C		ZG16B		MAP3K9
	ARPP19		SETD2		CCM2		APBB1IP		GSDMC		UCN2		RNFT1		RBM17		STAP1		KIAA1731NL
	SLC2A4RG		FAM179B		SNRPD3		POU6F1		NOTCH1		STK4		SUPT6H		HIST1H2AL		ZSWIM6		EIF2AK4
	ELF1		ZKSCAN8		SULF2		UBXN1		SH3BP2		GATAD1		TP53INP1		STK17A		B4GALNT3		SLC25A39
	TBCEL		DUSP16		TOMM22		SNRNP40		LARP7		AGAP3		CASP10		TMEM63B		HOXA3		KIRREL3
	NARS		WDR37		GCSH		WDR45		PHB2		PDZD7		UFD1L		SIGLEC6		COX6C		ZNF595
	ELP5		ZNF763		CMKLR1		DDB2		FOXO3		TARS2		BBS10		SIRT7		CELSR2		SLC37A4
	ATE1		POLR3A		COG4		STRC		DUSP7		WDR47		ALDH1A3		KCNH5		APLN		SIRPB1
	BCL2L12		DISP2		ZNF428		PIGW		MRPL12		AEBP1		C7orf55-LUC7L2		CDK5RAP1		TTC39C		TLR6
	HELZ		TRMT61B		RAB8B		MPHOSPH9		FURIN		TNS2		AQP7		GNG7		UQCRC2		LIX1
	PPM1A		C2orf44		FAM124B		FADS1		GNB1		EVPL		TCTEX1D2		MPLKIP		TSPAN31		LDB2
	HNRNPH2		CCDC30		MRPL16		PRIMPOL		CXCR1		HECTD2		ANKMY2		NFKBIB		IGSF1		BCL2L10
	DPM2		CRACR2A		NCF1		TPBGL		KTI12		CENPO		CMA1		GRIP2		HES5		RLN1
	NDUFB10		ZNF324		NHS		TC2N		ABHD8		PLAU		RAB7B		TIMP1		SGK223		TNFSF15
	ERGIC2		NSUN6		THAP4		ITGB3BP		GATA1		SIGLEC8		PIK3R2		VPS33A		DHRS4		CYFIP2
	GPAM		ANKS3		RCL1		NUP210		MED22		PDXDC1		NFYC		FAP		HIGD2A		CDC123
	SCAMP3		CCDC23		CR1		RNF215		RHOF		NAT14		SP2		KLHL22		HSPB6		CHRNB1
	SEC23IP		LRRC69		HSPBAP1		S1PR4		RTCB		TNFAIP8		TTC8		MIIP		FNBP1L		RP11-12J10.3
	CHMP2B		GSE1		EHD4		HPX		ZSWIM8		OMA1		FBLIM1		TSPYL5		NRTN		PMEPA1
	ARL5A		IFT140		SRSF2		SLC25A51		HDAC3		ADAMTS15		CCL14		IGBP1		LMX1B		PLCD3
	PAXBP1		PACRGL		TRIM4		COX4I2		PABPC4		GALNT8		RTN3		ANKRD9		TTC19		SV2A
	HEATR1		ZNF320		NUAK2		CASP2		PRKCG		GXYLT2		PANX1		C3orf18		HAAO		IL26
	DHX9		TCF20		TBC1D22A		SRP54		VPS26B		DENND1C		COG6		TTLL4		SEPT8		ANKRD7
	ENKD1		C16orf52		SLC1A3		PNPLA7		DUT		GGCX		EP300		TMEM106B		ATP1B2		IL2RG
	GADD45GIP1		PHOSPHO2		ZNF692		EIF4G1		IFFO2		CDKL5		EFNB2		CUX1		C1orf61		TMEM134
	RPS6KA4		ALOX12		NME4		HNRNPR		PRUNE		TMEM106B		FAM49A		PTPRJ		MYH7		ZNF831
	ZNF511		CAV3		SRGAP2B		TTI1		APOBR		SPIRE1		TTC30B		MKNK1		VANGL1		CCDC153
	FKTN		KIN		TANGO2		DLL1		TIMM23		SMOX		NOTCH1		LRP10		FOXD2		CDKN1A
	KIAA1033		CIPC		P2RX7		TTC22		NDUFS4		PTX4		DENND5B		RSRP1		FGF9		KCNE1
	IRF3		ZNF274		TTYH2		KHDRBS1		ZSCAN18		SLC39A7		LRRC17		IPPK		AKR1B15		MTMR14
	BACH1		PCNXL4		RPLP0		PARP2		ZNF22		IRS2		ACSM5		CARS2		SGPL1		SRGAP2
	COASY		ZC3H12B		NDUFB11		TMEM134		UAP1		KRT18		HOXA7		FAM217B		GXYLT2		CDHR4
	MEA1		ZNF260		MVP		HABP4		MRPL51		EPN2		C20orf195		SLC38A3		ARHGAP12		HMHA1
	SCOC		USP37		TRIM26		RFT1		FBXO30		ZNRF3		VCAM1		S100A3		SLC7A11		AVPR2
	RPL18A		ZNF497		IL6R		KIAA1671		SLC39A1		SEMA3B		UBR4		RBBP9		TBC1D30		NELL2
	PPP2R5C		ZNF514		RECQL		DBF4B		YPEL4		SFXN3		LURAP1L		MSX1		RPL31		SLC25A45
	ROCK2		SBDS		SF3A2		CCNE1		FAM47E-STBD1		PRKCE		HECA		LDLRAD2		PGRMC2		PCED1B
	GSKIP		TEX22		GSAP		PCNXL2		TDP1		MYO1B		CD274		MSRB2		FAM172A		RAB37
	NFKBIB		RBP5		NAT14		INO80B		HNRNPA3		RHOB		EDNRA		ANKS1A		YTHDC2		VSIG4
	HAAO		DMXL1		TRAK1		PFDN5		MICAL2		PTS		C9orf152		SYPL1		TMEM107		CDK6
	C9orf142		DLK2		ITGAM		INTS9		SUB1		CCDC115		PHF7		CAMK1D		FCHO2		ZNF596
	TMEM238		ZNF571		RPL32		CD28		MOB3A		UCHL1		MRPL16		C12orf66		SLC2A7		PRRG2
	ANKIB1		MPHOSPH9		FKBP4		RPS28		GFI1B		LARP6		TIMMDC1		IDH2		HK1		TMEM91
	HIAT1		FANCM		PLEC		ITFG1		FLI1		FUOM		CHD8		NTAN1		HNF1B		ZNF257
	RARS		FAM120B		XAF1		PDS5B		SEC14L1		PSD3		DNAJC19		COL6A5		GGA2		QSOX2
	ENDOG		GPR135		CCDC96		KIF5B		ANKHD1		DGAT2		FXYD2		YBX1		IARS2		FAM134B
	MZT2A		ZNF638		NLRC5		C18orf54		DOK4		PTGER2		TNFAIP1		TMIGD2		USP38		STARD8
	ABHD8		SECISBP2		INO80C		IL11RA		PHC2		PURG		HOXB6		JPH2		RPS7		SEC13
	SCAMP4		MMS19		ARHGEF18		VRK2		DTNBP1		SLC29A2		DNALI1		RPL23		TMEM132A		CCDC80
	MLST8		NAPEPLD		SLC2A6		CHML		HDDC2		SLC39A14		ADHFE1		DMKN		CDKN2AIPNL		RASSF3
	2022-09-07		ZNF530		PPM1M		NCBP1		RPS14		MST1		CATSPERB		FAM188A		CNN2		CD248
	FAM172A		UQCRFS1		NCF2		LMBR1L		RBM14-RBM4		H2AFJ		ZNF563		ROGDI		SAMD14		ZSCAN21
	NUP54		EFCAB13		ZC3H10		RECQL		NFKB2		SEC31A		PDIA5		DST		CNOT8		DOK6
	RANBP6		ZNF630		ZNF710		LRRCC1		TOMM20		PSME1		RAB11FIP4		C14orf183		ATP1B3		IL1RN
	CUL4B		TBCK		FAM105A		PGAM1		NRIP1		ACAP3		KIAA0226		LILRA5		GTF2H5		RELL2
	MVB12A		GPATCH2L		NDST2		CDH26		RPS16		PHLDA2		FKBP5		FAM83A		CXCL9		ARHGAP28
	ZDHHC13		AGO3		POLD2		RBM12		KIFC3		C4orf19		PSMB9		TICAM1		CSF3R		TRPT1
	NR1H2		ADNP		CSGALNACT2		ATG10		RPL35		CCNF		TBX21		ST6GALNAC1		AUH		AK5
	FASTKD2		ZNF589		FAM120B		ASPN		DBNDD2		RIN3		OBSL1		TOMM20		BMP4		CCL5
	RNF169		FANCF		IRF2		COLGALT2		EIF3F		AOX1		ZAR1L		CCRL2		AAMP		EIF2AK1
	SEC24B		CEP97		MYO1F		QTRTD1		SH3D19		FGFR2		XPO6		CDH6		TLR2		COL16A1
	TXLNG		RPAP1		ALOX5		COPG2		VWA7		ACO1		TOR3A		SRGAP3		ZFP37		OGG1
	WDR36		PLCE1		TRUB2		TJP3		TMEM185A		FAM78A		MTX2		ISCU		FIP1L1		SRD5A1
	C17orf59		AP3S2		TIMM44		GIPC1		RPL13A		MTSS1L		IRF7		FCGR3A		SLC39A14		ZDHHC11B
	RPLP2		C17orf80		WBP1L		UBE2K		STARD3		SAMD15		ARHGEF40		RPL21		UQCRQ		AC004381.6
	TRAPPC6B		MUM1		SLC15A3		ZNF207		UNC13D		ZBTB7C		MKX		LXN		TACR2		TFR2
	C12orf29		KCNMB3		COX6C		MGAT5		SERHL2		PIGB		TIMP2		TERF2IP		RP11-872D17.8		MEGF9
	LATS1		ANKRD52		SLC9A9		VWA3A		FBXO48		CLIP3		PNPLA4		TNFSF18		PJA2		AADAT
	MRPL43		KLC1		NPM1		GTF2H3		TTC19		COL7A1		PPM1H		FCRL2		CDK5R1		GMFG
	NDUFA11		LRRC37B		USP32		ARHGEF39		ZNF223		APCDD1L		TRAPPC9		KLF13		SAR1B		ARC
	PCM1		KIAA1468		GPCPD1		KHSRP		MMP8		FZD2		WFDC1		EPHB6		TMLHE		FZR1
	CAPRIN1		GTF2I		CHFR		NCR3		SFPQ		ARL6IP5		INTU		NEURL2		ATF7IP2		VDR
	UTP23		SMG9		ZMYND19		YPEL3		RPL22		MTHFD1L		SV2B		PANK4		KCNIP1		ASCL2
	GTDC1		C14orf159		SIRPA		C3orf38		RPS25		C17orf53		PPP3CC		TRIM6		BIRC3		FGFBP3
	MCM9		IQCH		SLCO4A1		PPM1D		SDC4		OBSCN		ALDH3B1		CDIP1		PRDM16		SPATA9
	IPO7		MLH3		PRKCA		CORO1C		COQ2		CLIP2		AIFM2		ZCCHC18		SLC35F3		PROSC
	CLPX		ATG2B		SH3KBP1		DLD		NBEAL2		COLGALT2		C16orf54		KIF5C		AMOTL2		LAMA3
	MICU2		ZNF724P		EXOSC4		PSMD14		PAK1IP1		PPP1R16B		RFX8		CTBP2		ALDH3B2		HMCN1
	FAM208A		CCBL1		PHTF2		AMIGO1		CYB5R3		SLC26A9		DLEU7		JMJD7		PEX5L		MYD88
	CD2BP2		BCO2		SLC7A6OS		C16orf62		GTF3A		TMEM92		OPLAH		PRR36		COX4I1		pk
	ETNK1		TTC5		NCEH1		ICOS		FH		TEPP		ZNF10		ATF7IP2		CLEC12A		RP2
	REPIN1		SGK2		ZSWIM6		LGALS4		TRAF6		NEIL2		SAG		CHST8		NBPF9		GNAZ
	MOSPD1		THADA		WDFY2		CUL2		TMPPE		E2F1		SEC22A		KDSR		KLHL13		VAV2
	PIBF1		RP5-864K19.6		SUV39H1		CEP192		TMCC2		SMTN		NTRK2		WDR62		CCDC28A		SH2B3
	VPS4B		AHI1		MS4A7		SCML4		SF3A1		NUP210		FAM200B		SIAH3		SFXN1		AMICA1
	AP1AR		SLC35G6		TNFSF13		IDH2		FXR1		GPR124		GPR110		DNAJC6		ABLIM3		PIP4K2C
	PPP1R37		PCMTD2		CTSZ		UBE3C		HSPA4		IRAK2		ELFN2		CLC		SESTD1		HMGCR
	SAR1B		CREBZF		SSH1		ASPH		CARD8		CDCA3		KIAA1107		SIDT2		SDK1		SLC25A17
	RTCA		MMP21		SORD		FKBP3		FMNL1		TMEM41B		B4GALNT4		TRIM3		ATP2B1		STARD13
	GTF2H1		SLC39A5		NCOA3		MBTPS2		SNAI3		CALN1		BIRC7		NEURL1		MED30		MDS2
	SSBP4		PIKFYVE		C5		OGN		RCC1		NTSR1		PITPNM3		HIST1H4H		RNF2		ZNF732
	UBR2		PMM2		SLC23A2		HOOK3		SYTL4		SYNGR4		SMARCD1		TLR3		YARS		NEIL3
	MAP3K2		AARS2		TNKS2		ANKRD13A		GTPBP2		LRP4		TMEM95		GAL3ST4		ASIC2		LRRC8B
	PIK3CA		EFCAB7		PECAM1		PAK2		CCNB2		DCAF11		GOLGA8N		PRPH		SCLY		AK7
	CCDC94		ZFP64		RP11-295P9.3		CPSF2		SH3BP1		TMEM209		CMKLR1		FAM43B		PARP10		CD1E
	XPO1		ESYT3		RITA1		CNOT11		MBOAT7		RTN4R		METRNL		TLX1		RPL29		CHST7
	RNF19A		SLC4A9		HIPK2		ERCC5		SPINT1		NNMT		DFNB31		TMCO6		FAM221A		FAR1
	GPATCH2L		ZNF202		C8orf33		TBC1D14		ARHGEF1		P2RY2		SLC35A1		ADAMTS14		PRDM1		CNR2
	ATAD1		BICD1		RPL24		DNAJC13		RBFA		ELAC1		EMR2		GMPPA		GABARAP		RHOA
	MFAP3		CLK4		TMEM132A		RFC1		SRC		GALC		SLC29A1		WNT9A		PPIP5K2		COL8A1
	FAM63B		C2orf42		TRIM14		ISG20		LRRC3		PTGS1		PEX2		FBXL20		MUC12		IGSF9
	MAP2K7		ZNF649		ATP10D		IDE		MYCN		TNFRSF10A		CCDC58		HIST1H4L		ESRRA		MALSU1
	PYCARD		ZNF19		NR2F6		APAF1		FBXO42		LMO3		TBC1D29		BZRAP1		GPSM3		CD7
	RAB40C		NUTM2A		OLA1		SPTLC1		DHX33		NPTXR		PSPH		MICAL2		ARMCX2		SCN11A
	ANKRD13C		LONP2		CBX7		SURF2		BIN2		GNA12		ERLIN1		IDNK		AC007040.11		SMIM3
	MED4		KCMF1		MAD1L1		CD3G		CACNB3		PGBD5		RAPSN		C15orf27		UBE2A		PRTFDC1
	RASA2		CCDC142		FAM49A		DHX9		PTPRC		LTBP3		ANKRD52		EIF2B3		GTF3A		FAM189B
	ITSN2		SLC35E2B		C11orf1		PCP2		ZNF467		KEL		PFDN5		ITGBL1		DNAJC22		CSF2RA
	SLAIN2		PTCD3		CTD-2370N5.3		FAM210A		SLC35E2B		NEXN		NAPA		CSDC2		KIF6		ZFP36
	ALG6		DPY19L3		PILRA		ABTB1		RP11-195F19.5		UBTD1		FUT4		ADCY7		RPL6		DCN
	ARIH1		ZADH2		TMEM170B		SLC13A5		KLHL36		CARNS1		BMX		ITPK1		AGO1		IPP
	C1orf86		ZNF805		RPF2		SHC2		AC131263.1		PDGFA		DDX60		MESP1		OGDHL		FCGR1B
	LSM14A		BCAS3		FYCO1		SUV39H1		SPAG5		VSIG10		ITPR3		ARHGAP18		CDKN1B		SLC14A1
	EPN1		SPG11		TNFSF15		C19orf40		DCAF13		CNN3		BCL9L		RNF121		MYO1B		MAP3K3
	RIF1		ZNF284		PQBP1		SELM		GNB2L1		CASP9		SAE1		CCDC68		FZD5		COA1
	LMAN1		SPDYE2		MYL6B		CAND1		FAM65C		TSKU		MARCH1		TIMM44		FAM169A		PKLR
	RAB8B		SPDYE3		HEG1		TAF15		KLF3		BTNL3		P3H2		SLC31A1		ARL4C		AGPAT6
	AAAS		VPS13C		LGALS3		ALDH8A1		CTB-55O6.8		ITGB1BP2		DNASE1L3		POLR2L		BRD2		PILRA
	TGS1		KDM2B		KLHDC3		GEMIN4		PBX2		SPOP		CITED4		CKS1B		HOXA6		LRWD1
	MIF		CYB561D1		PLEKHO2		FBXO4		PLCB2		MACC1		SLC35E4		HIST2H3D		DHRS7		APOC1
	KDM5A		WDPCP		SAR1B		CDC123		PPIB		CDCA5		RPL21		SUPT5H		ATP5O		LRRK2
	PRKAA1		TUBGCP4		OGFRL1		RP2		ZFP36L2		SIX3		SNX3		ARHGAP19		RAB11FIP5		BOK
	EIF3G		CORT		BAG2		CDK5RAP2		MIPEP		AIF1		CCDC121		PNP		C12orf43		P2RX7
	SNRPB		ZNF443		CAPN2		KRT72		P2RY1		C6orf47		HMGCLL1		BCL2		HPRT1		CD27
	ZBTB45		GATS		ZNRD1		SLC39A9		TYW1		PPM1L		SVEP1		USP21		ROMO1		N4BP3
	FAM208B		C11orf30		TMX2		KPNA4		COX7B		NEURL1B		MTA3		ARMC1		PCDHB12		SERPINB6
	TMEM259		TTN		UBE3C		CCDC15		RPL41		SEPHS1		COCH		TMEM30A		GP6		BAI1
	SOCS4		ZNF480		ZFP36L1		SCAF4		FAM219B		ANKRD6		FAM46A		FKBP9		CRTAP		NDE1
	TCF12		NUTM1		CCZ1B		SDAD1		RPL11		GANC		SLC35F1		SREBF1		SLC25A11		ARHGEF11
	CTDSPL2		ZNF16		LRRFIP1		CATSPERB		DDX47		DLC1		TEAD3		GMPPB		EIF1AD		CCDC78
	AIDA		KIAA1147		COX7A2		CRKL		ZBED9		FBXW9		ALPL		2022-03-10		SKIDA1		PPARGC1B
	SLC27A1		RRP8		SLC25A33		PPP2R1B		DPH5		AKR1E2		FBN2		CCDC84		CEBPG		COPS7A
	NOC3L		ALMS1		SSSCA1		PYGM		EEF1A1		PLXNC1		CELF2		MYOC		COPS3		MYO5B
	CUL4A		BNIPL		CAST		MOB2		VASP		SMC1B		XRCC6BP1		NAT16		MRO		BMF
	DHX36		EFHC1		TGFBI		SAT2		SBDS		UBE2Q1		SLC25A29		PRRT3		CCDC136		ABCB4
	MTDH		KIAA1109		DPH2		POP1		FLNA		SQLE		ZNF577		ZCWPW2		HGSNAT		CEP41
	PPP2R4		LHB		ZNF398		FANCM		NOB1		TREH		SCN3A		MSL3		CTNS		C7orf49
	YIPF6		DMTF1		AUP1		CEP44		VAPB		ILDR2		NFE2L1		ATP9A		TCEAL1		SCIMP
	KIAA2026		GANC		TMEM154		UCHL5		STK35		DIRAS1		SSH3		MYBPC1		JAZF1		PPOX
	CNOT6		KLHL9		CDCA4		EEA1		SYNJ1		FGFBP3		HOXA9		DOK2		BCAP31		SLC6A12
	GNPTG		ARHGEF9		NBPF19		PRPS1		CANX		ETV2		CREG1		HINFP		CD93		HES6
	RASSF7		PVRIG		TLR2		DIAPH2		DHRS13		LRRC3		RASL10A		TXNRD3		ACAT2		SELPLG
	C17orf70		FBXL18		ZNF165		SLC45A1		ATP7A		LBR		TIAM1		APBB1		SLC26A10		HSPA1A
	SDHAF1		ZNF276		ADAM10		RCCD1		SEC61G		SCN1B		RNF214		ESPL1		SH3PXD2A		CDR2
	FAM35A		ARMCX4		LSM7		FBXO39		NUDT14		SPON1		HIST1H2AM		ZFP30		NOTCH2		RAB31
	USP8		CHD8		FAM65B		C17orf107		PLSCR4		NXN		LIMK2		RAB37		EIF3L		UBE2H
	ACBD5		ATXN3		RNF146		CTLA4		PTTG1		PLGRKT		SLIT2		BNIPL		LMCD1		PLCG1
	GPAA1		METTL8		ELMOD3		URB2		MRFAP1		GAS2L1		KLF13		CYB5D2		C17orf96		GNAO1
	SPG11		ZNF544		RPS10		ZNF724P		GAR1		MRC2		TNFRSF1A		FMO4		ARHGAP21		FHDC1
	TRAPPC11		PWWP2A		IL10RB		VTA1		COPRS		GAL3ST4		MSRB3		CPVL		CCT4		CERCAM
	APBA3		LCTL		LRRC42		MICB		CPTP		TNFRSF10D		ZNF219		CHGA		NDUFA6		IL23R
	BTBD2		EZH1		CD4		KCTD20		PPP2R5A		NME5		CEP112		PEBP1		FAM118A		TSPAN6
	RPS2		KMT2C		FAM168A		IARS2		CDKN2AIPNL		SYPL2		IMMP1L		SIRT2		RNF185		DESI1
	GXYLT1		HTT		CCT7		POLD1		HNRNPL		MLC1		FNDC1		CERS6		HAPLN3		FOSL2
	CCDC107		DNAJC11		MSANTD3		KANK3		CWC27		PDIA5		PCBD1		RAD9A		RNF14		PAQR5
	MBNL1		LOH12CR1		GLB1		RHOT1		MDH1		MROH6		URGCP		NTN5		KISS1R		PCSK1
	GNPDA2		NBPF1		EPHB3		RAD51D		MRPL49		LIN7A		B3GNT8		CXorf67		MAVS		CCZ1B
	CCDC132		GTF3C2		TTC7A		TSPYL2		QDPR		RILPL1		HOXA2		SREK1IP1		MEX3A		TPTE2
	PEX2		ZFP28		RAB33A		GOLIM4		EFCAB2		SUMF2		DTX3L		LEFTY1		ZNF423		NUDCD3
	VTA1		DNAH9		NOP16		TMEM209		TIPIN		ATP2B1		CCT3		ARHGAP32		CA14		OGDHL
	TIPRL		POC1B-GALNT4		TFEC		FAM120A		FBL		ARHGAP12		G6PC		SRRT		LRRC74B		UBB
	ARL1		SCAI		DUSP12		GBE1		RASSF5		LYST		GLA		H1F0		HCN2		MROH8
	ATXN7L3		NOXRED1		HORMAD1		SERTAD1		ATIC		NEK8		CILP2		INCENP		EXOSC9		SYTL4
	GPR137		FTL		PTAFR		IL2RG		EPOR		THRA		OCIAD1		IER3		HIST1H3H		FCGRT
	MRPL4		TAF8		CCDC93		TRPM5		RAB8B		CYP8B1		CLCF1		TMEM184B		SMIM18		SLC12A9
	RWDD4		ERMARD		THYN1		RPRD2		RPL31		TCTEX1D4		VPS11		PPIC		DRG2		LY6G5C
	ZMYM4		ACAD9		TMEM131		IFT43		RPS11		LRP8		PPP1R15A		EIF2B2		ZBED9		TSPAN5
	TAF2		ACMSD		SLC31A1		POU5F1		FAM212B		DOC2A		CRISPLD1		SYF2		EDEM1		SIRPA
	EEA1		FBXW10		IL27		CD320		FAM98C		NDNL2		ZNF12		RPL9		LDLRAD2		ARMC12
	RAD17		EGFL8		TET3		ZFAND2B		CIRH1A		PTK2		ZNF35		EXOSC10		PCBP1		MEX3B
	HPS5		GEMIN8		LFNG		FDPS		BRPF3		ZNF462		MDFI		FAM90A1		CCDC74A		ITPRIPL2
	REXO1		C1QTNF3		RAB22A		H2AFV		PKIA		EXO5		HMGA2		SLC27A4		ACAN		MCU
	TSC22D4		LTB4R2		NFE2L2		EIF2S1		KANK2		MUC6		NRBP2		PTPRF		NAV2		MLKL
	THAP9		OSBPL7		DNPH1		ECM2		MRPL33		WWC2		CORO1C		SMARCE1		KCNH6		C16orf54
	ATP5G2		EIF4ENIF1		YDJC		HSPA14		TAL1		AATF		ASIP		NOA1		CCL1		ZNF653
	U2AF2		WNT8B		SGPL1		GALT		ZER1		PBK		ACE		RBM43		STMN4		BAHCC1
	RFX1		FP325331.1		PSMB5		XPO5		CCDC43		HR		CAMK2A		MPDZ		IL11		ARFGAP3
	APRT		PRSS53		PITPNA		SH2D2A		PSMD12		ANPEP		PGM1		ARHGAP11A		MRPL40		ZFPM1
	CASP8AP2		LMF1		HPSE		PPP1R8		RBM17		PLEKHA7		ZNF25		DTNB		CTIF		ZNF516
	KIAA2018		TIAM2		NOD1		AK1		DEF6		ATP6V1C2		RNF31		PCYT2		LRRK1		BGN
	INAFM1		GUCA1B		EEF1B2		LYPLA1		UBE2S		RAB44		YWHAH		WDR93		SCRT1		FKBP9
	KPNA4		RTTN		LONRF3		CLASP2		PIF1		PTGER1		RAB20		EIF4B		AP1M2		ZNF385B
	C1orf159		RFX7		UEVLD		RNF26		C15orf26		P2RY13		BCAR3		CCIN		CALN1		AMPD3
	STX10		BRK1		TSPAN14		ZC3H4		TPRG1L		INHA		ADCY7		YBX2		UXT		CLEC1B
	WDR44		TRIM13		ZBTB38		GHITM		MANF		HGF		HOXA10		TMEM101		DNAJB7		ODF3L1
	SF3B4		ZNF461		FCN1		SRRM1		MND1		GTDC1		TCF7L1		TGM2		RNF167		CCDC90B
	FOXN2		KIAA1328		PTPRC		FCF1		PRMT1		MAP4K4		SH3YL1		MINA		GID4		OLFML2B
	INTS8		CARD8		ARHGAP27		ZNF519		RAP2B		TULP3		ANKRD13A		SMIM20		ACADM		EMP3
	TERF1		SOCS7		CNEP1R1		GUK1		TOMM5		CCDC28A		GLT8D2		HPS1		NSA2		LURAP1L
	OMA1		ZNF761		TAGLN		PI16		MAD2L1		MYO10		RGAG4		IKBKG		KCND1		ZBED4
	ASH1L		MPRIP		NLRP3		SH2D3A		AVEN		CCDC102B		NME8		EVI2B		ROBO2		SLC25A37
	SMC3		HEATR4		TRIM22		HSDL2		POLR3G		SRSF12		ZNF18		PLBD2		GHDC		SKI
	SOS2		LA16c-431H6.6		LDHB		EIF3G		TMEM63B		WDR54		AMIGO2		OTUB1		COX7C		JAK2
	TWF2		CACNB2		POR		TMPPE		WAS		LIMS2		PLD1		CKM		RPS18		PRX
	RABAC1		RP11-613M10.9		HEXB		SBK1		CENPN		HAVCR1		FITM1		OLFM2		NACA		RNF43
	ZMAT5		CIAO1		SOD1		PPEF2		RNF167		NAALADL1		DCTN2		SPRY4		PLAGL1		KLHL34
	MRPL12		CDK3		PBRM1		PLEKHF1		ZFPM1		IKZF1		RAD23B		AGA		HR		CEBPD
	CEP290		FAM149B1		ATP6V1B2		RASSF8		NFATC2		SLC22A31		NUCB2		PSMB2		CHST1		KIAA1598
	ZNF628		ZNF627		NOP56		USE1		CHEK2		HAGHL		UBA1		C21orf91		PCGF2		FAM65C
	ANKRD17		VPRBP		LMTK2		ARL6IP1		TNS1		B4GALT2		ZP3		SLC20A1		LRRC2		TPM4
	POLK		CHMP4B		BCL2L12		GPSM2		PARN		B4GAT1		GAPT		PFKFB4		MX2		YAP1
	DDX3X		ZNF665		TCEAL1		RPS11		PMAIP1		SOX18		SPAG8		OAZ2		BEND3		RNF10
	BZW1		TFDP2		SARS2		CHUK		RPL17		SLC41A1		PSMB8		C9		RPS6		SORL1
	ELMOD2		PRRC2B		GIMAP7		CA11		RPP30		C1orf233		UFM1		RASIP1		RPS14		TEAD4
	PIAS4		GFOD2		GRB2		TTC16		EIF3K		DPYSL2		ANKRD29		ZNF32		PIGL		CXCL2
	FAM217B		PTP4A1		NID1		DNAJA3		CNBP		DSC2		ARG2		ATXN7L2		IGBP1		NMRK2
	ILVBL		SFI1		SOX12		AGGF1		ZNF384		GPR161		MACROD2		HTR3E		LACC1		EIF4E2
	ZNF784		STX17		MRVI1		RPRD1B		CCDC77		PSD4		TMEM164		TBC1D13		IGSF21		PLXNB2
	ALDOA		ZNF383		PIAS1		CDC5L		PSMD6		SNX33		MSRB2		MPZL2		NABP1		MAFB
	PSMD8		SEC24C		MCAT		CCDC125		SNAP29		MID2		FMNL1		HIST1H2AH		GPR137C		ATP1A1
	CTBP1		EFCAB6		MECR		NREP		B3GNT4		CORO2A		ITPRIPL1		KCNB1		CDH20		LRRC32
	DRAP1		PRR4		FP325331.1		NIPA2		HDAC11		ENTPD8		RAB44		CTNND1		CCNJL		PEPD
	TMEM129		LRRC39		CEP120		KLHL23		SLC16A13		CRMP1		RPS24		MED28		GLIS2		VIM
	ZNF146		TRDMT1		DDX60L		SYK		ITGB1BP2		C7orf73		SYTL3		AKAP6		WDR55		DGKE
	BTBD10		TMEM59		MAP3K14		SET		MLLT6		FKBP14		OTUD7A		P2RY8		SUPV3L1		RAB33B
	UBALD1		SLC5A10		KDM1A		INIP		FAM109A		LONRF3		IFT80		ZNF862		FAM86C1		CD52
	KIAA1109		TMEM143		THEMIS2		BUB3		FHL2		PLAT		RP11-894J14.5		BBS7		VWCE		TRIM71
	ATP7A		MTRF1		LASP1		PPAT		MDH2		IGFBPL1		SLC35A4		ZNF341		SRP19		MAP3K5
	RING1		DEPDC5		BYSL		SMARCC2		EIF3H		PCCA		DCUN1D4		DNAJC9		SLC6A11		KYNU
	RPAP3		SYCP3		KIAA0100		KIAA0196		XKR6		KLHL13		POP5		PNRC1		FGGY		C16orf95
	TMED7		RAI1		AGO1		SLMAP		TMEM140		TPPP		HIVEP1		RIN1		C8orf88		TMEM71
	VBP1		WDR31		DCTN6		SOD3		UPF3B		MTPN		PRPH2		MAGI2		FAM212B		PHOSPHO1
	JOSD2		HMBOX1		SH3BP2		HSD11B1L		CCT8		C2orf15		SCNN1B		ACPP		MTUS1		ADM2
	ROMO1		FGFR1OP		EIF6		TDG		STOML2		ARHGAP4		DPYSL2		MTSS1		TSKU		CBLL1
	GOLGB1		FAM228A		PEBP1		RDH16		RAP1GAP		RAD54L		GAS2L3		GCKR		MRPL18		NATD1
	MIER1		TTPAL		FAU		PLEKHA4		HCN3		MAP3K6		FAM171B		SAT1		ST6GALNAC3		COL4A1
	C9orf41		ZNF329		RPS9		CBL		UHRF1		GSE1		BCAT1		OGT		AK4		FMN1
	SCAMP1		ZSCAN12		TMPPE		SYNCRIP		EIF3L		SPAG9		GALNT11		SYNJ1		KDM3A		CD86
	APPBP2		MFN1		C16orf72		TBC1D10A		GLRX3		ACER2		CREB3L2		MPPED1		MRPS25		KLRD1
	POLR3F		NOP9		ATP9B		DERA		TREML2		GABRE		SLC26A3		ATP13A2		ZNF707		SNAI2
	THAP11		NDUFA1		AGFG1		EPHA10		C9orf69		ARRDC5		ZSCAN9		MTL5		BRD8		LTB4R
	PIAS1		KANSL1		IRAK4		RABAC1		GATB		UNC5B		PIK3IP1		PRR11		IL17C		LPGAT1
	MOB4		GLIPR1L1		ATP5I		PTPLAD1		CCDC150		EMP2		STAR		FAM72D		EMC6		CD55
	SAR1A		ZMYM2		CMBL		WDR36		ATP1B3		CHST12		MT-ND4		TRIM4		PDCD2		INO80
	TDP2		ZXDC		CPNE4		STMN1		EXTL3		MICALL1		MICALL1		DMPK		NHLRC4		ANKRD27
	BRAT1		ENOSF1		IFNAR2		ZNF540		RHCE		SULT1A2		TULP1		ACYP2		MYPN		NDFIP2
	COMT		RGP1		TCEB1		DNM1L		SKI		GPR63		TOB2		CCDC150		DECR2		PAM
	TRAPPC5		MORN1		SLC16A6		SNW1		PSME2		C7orf34		RPS20		LEAP2		PCDH17		PLEKHA8
	SENP1		RBM14		PAPLN		METTL2A		EDARADD		PNMA1		SMG7		FNDC5		C1orf233		TNFAIP8L2
	UBE3A		DCAF16		ARHGAP12		FH		C15orf61		MYADML2		FOS		STAT6		LRRC20		PPBP
	PDS5A		GOLGA3		KIAA2026		RFPL2		UBE2N		PER1		MTSS1		DCAF15		ZNF205		FCRL1
	VPS26A		CC2D2B		NLE1		GMFG		AMPD3		GPRC5C		CREBL2		PPP6R3		GULP1		TRIM65
	SAC3D1		GNRH2		PAFAH1B1		MED1		PPDPF		CPNE7		KLRC4		TOMM40L		RASA1		TMEM158
	PIGQ		ZNF74		NUDCD2		UBQLN1		TBC1D10C		PRDM8		C4B		MARK2		ARHGAP19-SLIT1		ADO
	CDK8		WDR6		MRPL47		PLAC8L1		ETS2		EVC		C19orf66		C1orf204		EPS8		AFF2
	AFF4		TAF13		IGF2R		ACRC		PPP1R11		PTPRG		C14orf119		SAE1		SH3RF1		UNC5A
	DICER1		FAM208B		MGAT1		NELL2		FKRP		MYO1G		MCEE		IL10RA		PLEKHG3		BNIP3
	POLR2J		TUBGCP3		ABCA1		LRRC40		ZBTB34		SH3PXD2A		GPX3		TRIM29		LSM6		ST8SIA1
	KIF2A		HAS3		GMDS		SMG8		WBP4		EHD3		HARS		PDE8B		KCNMB4		IRF8
	PLEKHJ1		ZNF529		NDUFS3		TAF2		PQLC1		ENAH		C21orf59		CCNB2		MMP16		ITGBL1
	STYX		ZSCAN31		CHST8		ABCC6		COQ5		SEMA6C		ATP2B2		SF3B2		IER3IP1		FCRL2
	LZIC		C16orf71		IFRD2		GZMA		GALR2		NRP1		CCDC126		DDN		CACNA1S		APPL1
	COMMD2		NDUFB9		WDFY4		FAM178A		NLE1		RPIA		2022-03-03		NANOS1		SMAD1		TRIM7
	TMEM181		DCAF17		ARRDC5		MAPK9		ULK3		FSTL3		VKORC1		BHLHA15		MYO5B		RAB11FIP1
	CEP120		METTL20		COX6B1		KRT18		RTN1		GAPT		CLSTN1		LMF2		CHRNA7		ARID3A
	HSF1		ERC1		UQCRFS1		WDR34		CCDC42B		EMR1		RPL35A		C1QTNF4		MIS12		UPK2
	PIK3R4		ZSCAN25		HMGA1		MSL1		KIAA1551		ST3GAL6		STRN		HES5		SLC25A37		ETS2
	RAD21		C14orf2		RPL13A		ATP6V1H		ARHGAP22		RIN1		BFSP1		NUDT5		TERF2IP		THBS2
	ELOF1		ZSCAN32		COX7B		ZNF580		LSP1		GTPBP8		ZNF140		RDH14		NDEL1		GIPC3
	SNAP23		ZNF675		C14orf2		ROCK1		RPL23A		FBLN2		UNC80		MCF2		PTGIR		UFSP1
	REEP4		NEB		ZFYVE16		CPSF3		CNOT10		CHPF		LRIT3		CAMTA2		SIL1		UBTD1
	KIAA1715		LYSMD1		ANKRD13B		CYB5R1		UTP6		M1AP		HIST1H2BN		NEXN		PDHA1		EDAR
	PSENEN		ZNF609		SIGLEC7		NUP93		SLC16A5		RNFT1		RHOJ		SNRNP40		OSBPL1A		GAS8
	TXNDC9		CCDC134		PRPF19		GLTSCR2		TM9SF4		ASB8		FAM109B		SIGLEC11		GPR35		COL3A1
	FBRS		PRMT7		CLCN3		GPR155		WDR43		IGSF9		DNAJB9		CDK14		PIN4		MSTN
	SERF2		CEP72		FAM188B		RNGTT		PARP10		ELANE		MAST4		KIAA1644		C9orf50		ATG4D
	UTP14C		FBXL4		RING1		ANO9		PRR33		PLK3		SPATA6		HIST1H2AC		CHRNG		DLGAP5
	SLMAP		RC3H2		YARS		FAM20B		USF2		PRKAB1		PCP2		ILK		PCDHGC5		TCF7
	B3GAT3		ARIH2		TOLLIP		CDK4		RAB35		MANF		ASB2		WRAP73		THAP7		LILRA6
	YIF1B		PPP1R12B		RPL5		ALG8		RBP5		BIN2		SH3PXD2B		TBC1D5		SNX2		RP1-37E16.12
	PAGR1		WDR59		RSL24D1		BPNT1		WDR26		E2F8		KCNMB4		ST6GALNAC4		CA3		ARHGEF39
	AZIN1		ZNF559		REEP5		SPATA5		SLC16A3		ICAM5		USP9X		FAM19A2		AXIN2		M6PR
	CMPK1		SAT1		SCARB2		TAF5L		YBX1		PKD2		AP3D1		PPIL3		ZNF727		AMIGO1
	DAPK3		ZNF429		TSSK4		ATRN		CMC2		HS3ST3B1		SMAP2		GNAZ		P2RX1		CNBP
	WDR3		C19orf44		MNDA		SUCLA2		SAPCD1		WWP2		IGLL5		PRDM2		APOF		CCBE1
	NUDT1		TAS2R31		KCNRG		DCLRE1A		LDB1		OPN1SW		LTBP1		RPS13		SPON2		PCOLCE
	TRADD		MLXIP		MTMR10		ARRDC5		UBE2R2		MELK		ZNF273		FAM160A2		GALNT12		RASGRP4
	C1orf122		SIRT5		GATA2		DNAAF5		LYRM7		ARL10		SHROOM2		DCP1B		EIF2D		IL13RA1
	RBBP6		PROSER3		MTMR14		ATP6V1A		LIG3		ITPR3		NPHP3-ACAD11		TNR		C15orf53		PTPRG
	PMS1		EIF1		GLRX		DCK		CYP27B1		BRD1		MTERF1		FCER1A		TTC14		BUD31
	CDK19		KMT2A		EMC4		IMMT		HEPACAM2		ABCC5		PSRC1		SMIM24		NADK2		HLA-DMA
	UBL7		ZNF786		ERP27		G3BP2		PEX13		CAPN11		GNGT2		ELL		NDUFB5		VPS9D1
	C1GALT1		SLC39A10		MACROD1		GPR160		ECE2		CBX6		DGKG		CASKIN1		AKAP3		PTPRE
	RICTOR		MACF1		OSTM1		ZNF541		OSBPL10		AASS		KLF7		HIST1H2AB		HAUS8		SORT1
	ATG2B		SLC16A4		MPST		DNAJC14		CLCN6		SORCS1		C5orf63		DHRS9		LDOC1L		DCPS
	SNX6		C1orf74		ADD3		GPRC5C		ELP6		MAFF		ZNF133		PXDC1		SFRP2		GRTP1
	PGGT1B		XPO5		TIMM13		ERGIC3		TMEM87A		PIGZ		ICA1		SETD8		HIST1H2BM		BTNL9
	GNL2		NUMA1		FDX1L		LDOC1		CWC15		RASL12		GPRIN1		PSMF1		PALLD		S100A16
	TARBP2		ADCY5		RPL29		ZNF831		GARS		ATP2A3		CXCL6		IL1A		TRAPPC6B		TRANK1
	DCTN3		UHRF1BP1		SEC24D		UBA52		PHOSPHO1		BICD2		PSMC4		ARFGAP1		XKR3		WWOX
	MLF2		CBX5		ITGB2		GRASP		TMEM127		RASSF8		HDAC5		C7orf55		NIT1		AKIRIN2
	PARP10		AP5S1		TLN1		MDS2		CPA1		WIPF1		CAMK4		TMC5		C1GALT1C1		CSRNP3
	USP38		FBXO18		TACR2		MRPL39		RPS15A		ZNF595		AP1B1		SERPINC1		ZBED4		EMP1
	TSSC4		BGLAP		CCT2		KCTD9		TJAP1		BAALC		DLG3		CFL1		SLC24A2		ZNF843
	NUFIP2		RBM6		ALDH9A1		GTF2H2C		C7orf55-LUC7L2		STIL		FMOD		NHP2L1		C4orf46		GTF2H4
	PGP		SNX15		SLCO3A1		ARSB		RGN		GRK6		IL19		GAS2L2		C8orf48		SGK3
	ACSL4		AK9		VDR		LAT		RASGRP4		PPAPDC1B		TBL2		CLIP4		POU3F1		ABCD2
	AP3M1		FITM2		UQCRHL		CBX3		MAGEE1		TBC1D29		PNRC1		ANKRD46		MB21D1		NT5C1B
	CDC42SE2		POLR3D		SYTL3		ENTPD7		RMND1		TMEM263		TRA2A		B4GALNT1		RPL23		EPS15L1
	FKBP2		SLC25A12		ERBB2IP		CSNK2A1		MRPL21		NRARP		CFAP53		MRC1		IBTK		IFNGR1
	OTUB1		OTUD3		KIAA0430		ZFP91		ANO9		TMEM184B		GABBR1		PLAC8		BHLHE41		SPECC1
	SUV420H2		PHKG1		DOCK11		FBXO34		PABPC4L		VANGL2		CFAP36		CENPT		RNF146		RABL2B
	UBA2		FAXDC2		USMG5		CYP4F11		C10orf54		NATD1		NDUFA5		NANOS3		CTNNA1		SPI1
	OGFR		MED12		MYD88		RPL18		FHL3		NR1D2		HSBP1L1		PARD3		C17orf58		GS1-259H13.10
	SLC10A7		ZMYM1		FICD		HPRT1		ZNF568		VEGFB		PRELID1		NLRP12		PTCHD2		GZMA
	SLMO2		MYSM1		MZT2A		CEP295		MBP		SSPO		CLCN6		CHRD		C5AR2		CASS4
	H1FX		ZNF77		ZBTB18		UBQLN2		ACTR3B		LRRC56		SH3BGR		DLX3		FERMT1		CRYL1
	POLRMT		TOM1L2		BOP1		DHX8		NCOR2		DHFRL1		SLC5A10		KCNAB1		ANKRD45		SRI
	UGGT1		LRSAM1		BEAN1				ULK1		SESN3		SLC2A9		GTSE1		SDC1		AP1S2
	PCYOX1		TNPO2		C16orf13				ZNF841		IDO2		ATP2A2		EPS8L2		CDH1		RRAS
	SAMD1		KIF27		MICAL1				HORMAD2		CABP1		KATNAL2		FAM220A		KIF1A		COL12A1
	CGGBP1		ATP5J		ARHGAP30				STEAP4		NTN3		NKAIN1		PRPF19		TUBB2A		TRIM25
	TBC1D15		MBTD1		HDAC4				PLEC		PPFIBP1		RBM6		COPRS		TATDN1		SORCS3
	DLG1		MASP2		ARHGEF3				TCEANC		TMC4		IFFO1		SCN11A		MST1R		HLA-DQB1
	SLC4A2		ZNF700		DEPDC5				CHIC1		TCAF1		RNF24		CFAP52		UGT8		B4GALT4
	ZNF761		NFATC3		SIRPB2				ZNF528		RTN4RL1		WDR77		RBPMS2		NPRL3		SLC37A2
	ZNF678		ARPC3		RAB43				KIF17		FAM64A		CYP19A1		DHDDS		NDST3		ABCC9
	HLTF		RNF31		KAT2B				EXOC6B		ARHGEF10		IFIT1		ZKSCAN2		INA		DCAF11
	ZC3H7A		UQCR10		SEMA4A				PIM1		LGR4		C19orf57		PURB		DYNC1I2		NPDC1
	CGRRF1		GATAD2B		SAMD4A				FZD1		LDLR		FAM110A		TMPRSS5		MAF1		C16orf52
	ACTR6		CASP8AP2		USP8				SP1		P2RY12		MARVELD1		AMDHD2		ANKRA2		DLEU7
	LYL1		RALGAPB		PLA2G12A				MINPP1		JPH1		C2CD4D		C8orf44-SGK3		GPS2		RNF121
	ALKBH8		ZNF496		PTPN12				CCL28		MEGF6		TSPAN14		ETV6		PCBD2		TIPARP
	RNGTT		CAPN3		C11orf31				HARS		RAD50		C6orf52		SPTLC3		KIAA1468		KCNJ8
	CEP170		ZNF154		BZW2				LEPROT		BZRAP1		RPL15		SRPX		TBATA		RACGAP1
	MCRS1		PCBD2		SDCCAG3				TRIT1		C14orf37		EFCAB11		PGAP1		UBB		PON3
	TBL3		CDKAL1		STX7				DDX19B		SEMA5B		GDE1		YIF1A		FKBP4		RNF7
	C6orf226		SACS		MKRN1				MRPS23		HSBP1		FOXO1		ZC2HC1C		DNAJC5B		TSC22D3
	RHOT2		FRYL		KCTD21				ZSCAN5D		GNL1		STAT5B		NTMT1		CANX		NDFIP1
	ITGB1		ZNF302		FGD3				DKC1		C4orf46		SPP1		DNAJB6		TNFRSF13B		KATNAL2
	INSIG2		PRB3		PARP14				NMB		GPHN		TCOF1		KLC2		GRIN2B		CETN2
	COIL		SUGP1		SH3TC1				LRRC17		CTB-55O6.8		FLRT2		DENND5B		SRRT		C14orf80
	INTS2		USP54		ATPIF1				SMU1		SOCS3		FAM210B		FBXL16		SLC6A8		HTRA1
	AP5Z1		ZNF572		MOSPD2				MICU2		ADRA2A		PRX		SLC9A2		MYRIP		TRNP1
	MAD2L2		C4orf29		CORO1C				LIN37		ARHGEF28		CYP7B1		PACSIN3		RPL5		PPP2R5A
	GSPT1		CDK13		C6orf211				CATSPER3		FGF13		CIC		PPAPDC2		ZADH2		TRAF3
	PNPT1		RUNDC1		FGFBP3				CENPH		TRAF4		RNLS		ATP8A2		IFT52		DENND2D
	TWF1		ZSCAN20		TECPR1				TCEB1		GRK5		NETO2		SLC1A1		TRIQK		ANGEL1
	TFAM		ARL11		NSF				EFHD2		CLYBL		PLB1		SMYD2		HLA-DQB1		CNPY4
	TRPT1		ZNF280D		ARPIN				CC2D1B		PIH1D2		HERC1		FZD3		UBBP4		NRXN2
	CDC37		SOGA1		EMD				ZNF257		ZRSR2		FAM162A		CSNK2A2		RNF4		PLA2G4A
	MUT		ZSCAN21		C5orf58				TRA2A		GIPC3		MYH9		ZDHHC1		NFKBIL1		HEPACAM2
	ATP5SL		NLRC3		NOP10				ZNF470		MYO1A		ASPHD2		CREB3L4		TRPC3		SLIT2
	AMD1		GDPGP1		HDAC2				ZNF334		ATP6V1G1		CBLN2		KCNQ1		DEXI		FLNC
	C19orf60		SPRN		STK38				WDR70		KIAA1211L		PPP2R2B		PCSK9		ARHGEF35		ITGB2
	DPP7		ZNF610		HCFC2				TSEN34		LIPA		FAIM3		FAM76A		JAG2		TNFSF13B
	ACAP2		UCP3		MRPL52				PRAF2		PVR		NEIL3		ZFAND1		CBLL1		NFKBIA
	NDUFS1		DDX42		N6AMT2				CCNB1		AIFM1		FTSJ1		SLC38A6		C2CD4D		TNC
	GPANK1		ACACA		ZBTB7B				EARS2		CYFIP2		IL18RAP		HAP1		PTPRG		S100A10
	IDH3G		TTF2		SLC25A44				PTPN2		TMEM25		HYAL2		MED20		GARS		KIZ
	IARS2		MED23		IL21R				HNRNPU		PEX5L		SSH2		ARF6		FAM149A		RNF216
	GNAI3		ZNF134		PAIP1				ANK1		MAST2		C2orf69		DNAJC5G		CLEC4F		NUCB2
	HDAC10		PRR13		TBC1D5				CYP27A1		LURAP1		PCNXL3		CFH		HGD		EFEMP2
	CPTP		PKNOX1		DOPEY2				ODF2		PHF13		MUC6		ARL15		PSMD11		SP1
	ABHD14A		CNNM2		CLEC10A				CETN2		COL8A2		MTIF3		BBS4		SULF1		ACVR1
	ALG3		KBTBD6		ACE2				FBXO34		CALCRL		MSH5-SAPCD1		MKI67		NBPF8		CD276
	HCFC2		SEZ6		C6orf229				DPEP2		CD33		DIAPH2		WDR20		RRM2B		TMEM43
	KPNA1		SLC7A9		DTX4				EFCAB14		CYGB		AGFG2		RPS6		WBSCR27		ZBTB20
	REST		PEX1		REXO2				ZC2HC1A		USP35		ZNF774		RERE		CDO1		RAB11FIP3
	CCDC43		NPIPB4		MYO5A				LRFN1		GAB2		FGFR4		C17orf96		CARS		NPTN
	DNAJC24		DRG2		AMICA1				ACOX1		CMTM1		COL4A2		CDKL1		SCN4B		RHD
	ZNF189		GGA3		HBP1				ANAPC7		ZNF395		IL21R		LRP1		CDKN2C		CARKD
	NAA15		METTL6		RPL38				CNKSR1		SLC25A43		SLC25A41		LDLR		DNAH14		MRPS5
	CREB1		FKBP11		EIF5AL1				MYEOV2		SEMA4D		PKD1L3		MED25		METTL2A		KIR2DL1
	ABI1		TYW5		USP39				TNFAIP1		GALR3		EFCAB6		MEIS2		PTH2R		CELSR1
	COG3		TACR1		GBF1				KCNJ15		DACT3		ST20		CDC37		CDH24		SGK1
	DOPEY1		GALNT4		MMAB				FAM84B		SELPLG		TRAM2		ERGIC2		SLC16A9		SFRP2
	MRPL41		HECTD1		GAMT				PPIL1		TMEM187		LRRC15		NIPSNAP1		ATF6B		TNXB
	CDKN2AIP		ZNF720		TMEM150B				PTK6		SLC12A5		RORA		GALNT8		ATPAF2		PFKFB4
	SREK1IP1		PSMB4		RDH5				KCTD11		AGT		MACC1		ABCF3		C16orf96		BANF1
	STK11		ZNF836		TRMT61A				ESF1		KIAA0895L		TPPP		RPL38		RIPK2		KIAA0930
	ZUFSP		ARPC4		RP11-574K11.31				SHANK1		ABHD10		RHNO1		TMEM79		LYSMD2		TOR1A
	C5orf22		AMBRA1		CIRH1A				MED4		TEAD3		GBE1		FAM19A3		GLIPR1		KLHL14
	HERC4		IPPK		LINC00493				C6orf106		OOEP		ABCA12		TANGO6		BMP2		SLC30A10
	LYPLA1		TRAPPC11		PAICS				VEZF1		CPA3		ABHD17A		RCN3		TRPV2		OXR1
	PTER		RCCD1		MYH11				ECHS1		IGF1R		GPR4		EMCN		TNFRSF14		PRDX2
	BROX		SMAD9		HAS3				HAUS1		KCNIP3		NCR1		KLRG2		RPL13A		LYRM1
	NUDCD1		RHBDL2		CYLD				NR2C1		TMEM182		TMEM253		SOX8		ARHGEF3		PNCK
	RAB4B		LRRC37A2		ZNF143				CTC-534A2.2		FAM167A		CMYA5		RNASE10		EXOC2		RASSF4
	ETFDH				PARP12				NDUFB5		BANK1		CENPQ		KCNT1		FAIM2		SAV1
	ERCC8				SNRK				HERC3		ERF		ICOSLG		ZNF513		ADRB2		NUDT16
	TMEM86B				MUSTN1				RELA		TRO		PRKD2		RPS27		P2RX3		CDH15
	UBXN2B				RBFA				SENP2		IL17RE		RNASEH1		PCDHA5		EXT1		SNX21
	SHISA5				STX11				FAM65A		CEBPA		GPR158		RPL19		GSPT1		ADD3
	C11orf68				HPDL				TTC22		LAPTM4B		ZNF223		CAPZB		HS3ST3A1		PLD5
	SACM1L				AIM2				FAM13A		PCBP3		LAMP2		SALL4		CLCN2		FOXO4
	BANF1				TIRAP				NAP1L3		ZNF841		C7orf26		TONSL				SSTR2
	PPIL4				RP11-347C12.3				ZNF112		BAIAP3		CSF3		HOMEZ				FAM3A
	STK4				PLS1				SLCO3A1		ECT2		GPR116		BORA				CLCN2
	MED25				CRTAM				HSD17B6		EXOC3L2		NRAS		LINS				SMARCA1
	VPS13C				YBX1				ALOX12B		ANGPTL4		CIDEB		BFAR				RFC2
	NFE2L2				SNTB2				ZNF793		NANS		FMO4		NPL				IQCD
	SLC4A1AP				ASXL2				ARHGEF40		PODN		GBP5		RAB1B				RIMKLB
	TMEM208				FARSA				PLEKHD1		PTGES3L-AARSD1		COL6A3		RPL12				ACSL4
	ITFG1				CPXM1				PPT2-EGFL8		C9orf78		PRRC2C		ZNF444				C5orf30
	SIRT1				PSMB4				GCGR		ZNF788		CYTH1		ZNF692				C1orf174
	TMEM135				FUCA1				TET3		C19orf57		ANGPTL6		CACTIN				FEM1B
	ZBTB22				VAV1				TTC26		MISP		C12orf75		RBFOX3				FMO3
	ZNF688				ANKS1B				MED12L		WBSCR27		TSHR		MYO7A				ZDHHC11
	PPM1B				TPRKB				ALG8		SPATC1		APOL3		ZNF491				HYLS1
	MRPL38				HUS1				LFNG		HORMAD2		RASSF1		MSR1				S100A6
	KLHL5				MLANA				IP6K1		NINJ2		FAM185A		SPIN1				PCSK7
	GAPDH				TXNL1				ATXN7L3		IQGAP3		CADPS2		UBXN11				PTGDS
	ATP6V1C1				C19orf53				TAOK2		STARD8		ANKLE1		SMO				RBMS2
	GALNT1				FTSJ1				2022-09-15		CTGF		PKNOX2		PLN				ZFP37
	MON2				TBL1X				GSK3B		MBOAT2		C11orf74		CBR3				PTPN14
	ZYX				ZNF592				RENBP		ARPIN		EPN1		RPL22L1				GPR153
	CDK2AP2				RAB29				PDE6A		ITGB6		RBM20		KCNIP1				SLC27A1
	EMC9				RPS23				PHB		TIMD4		PRKAG2		BCL2L11				HLA-DRB1
	ATG101				TMEM238				TMEM243		SLC35F6		AOC1		SSSCA1				MN1
	TMEM123				TMPRSS13				CEACAM1		APBA2		SP100		RPL26				CFAP69
	SLC25A11				CCDC134				ADSSL1		TPSD1		MORN4		GPATCH2				COL6A1
	ZCCHC6				PDE4A				GRHPR		RET		STAC3		PIP4K2B				A2M
	FAM3A				NCOR1				CSTB		ZFHX3		TMCO3		TAGLN2				PTGIR
	FAM195A				LY86				TGFB1I1		LRRTM2		TYW1B		CHODL				LRP6
	PNKP				ASH1L				TMEM55A		TSPAN9		SH2D5		ALG10B				CXorf21
	EIF6				RHBDD3				HINT1		ADAMTS2		SLC16A13		LILRA6				ZNF107
	CTU2				GPR34				PPHLN1		ADAMTS10		DNAH14		KIAA0226L				RAB3IL1
	ATF6B				GPX2				SHARPIN		PTGIR		TBC1D4		OSGIN2				MGAT3
	ZNF581				C3				ARRDC2		PTPRF		PNKD		TYK2				HIPK3
	TRMT1L				TRAPPC11				ZNF559-ZNF177		CYP2E1		ATP9A		TMEM99				ALG6
	EIF3A				PLCXD2				TRIM47		FOSB		TANC1		EXTL1				FOXD4L1
	LEMD2				RNF20				ST18		RP11-574K11.31		ARF4		DEPDC1				MAN2C1
	IKBKAP				PADI2				NDUFS6		FRMD6		DGKH		FAM153C				CACNA1C
	TLK1								MCCC1		RPS6KC1		INPP5A		PPM1H				CDH11
	BTBD7								ELOVL5		ITGA3		MCCC1		CD70				SRPX2
	HINT3								LDLRAP1		CREG1		RP11-166B2.1		CD300C				COL5A3
	SCAF8								RRNAD1		GLB1L		TMEM2		NCKAP1				IKZF3
	TMEM161B								AARSD1		SERPINF1		RPLP1		TMEM179				NBPF15
	RAB1B								HNRNPH1		TAX1BP1		INO80		APBB2				DOLPP1
	OXR1								GCDH		LPAR1		PTCH2		DUSP19				SLCO4C1
	RRP15								RPL38		SLC25A4		ESYT1		RPL3				WDFY1
	RSPRY1								NAE1		ZBED6CL		CH507-9B2.9		TBRG1				SLC16A5
	ZW10								RBM25		CAMTA1		RPS6KA3		ABRACL				SMOC2
	SNX4								DNAJB2		C4orf47		TRIB2		TMEM145				DUSP19
	ABCE1								APTX		COX7A1		ADAMTS5		PABPC1L				LTBP2
	DHPS								SGMS1		CERKL		ZNF641		HSF2BP				PAQR8
	CCDC22								TMEM18		SLC35G2		H2AFV		DNM2				MNDA
	PIK3C3								USP12		COL5A1		BEND6		MMP21				GZMM
	CEP44								PLEKHM2		TGFBR1		SLC25A18		CORO2A				TJP1
	RAB11FIP2								FAM124B		OR5B21		C4orf3		HMCES				SEC14L3
	ACOX1								MLLT11		MPP2		LGI4		SEMA6B				ADAMTS1
	TOR2A								PPP2CB		ITPRIPL2		RHBDD1		METTL16				SPG21
	GDAP2								PUS7		SVOPL		RIPPLY3		RGS16				NANOS1
	PAPD5								NUDT9		CDK19		SOX9		SERPINE3				SLC35A1
	DCAF17								TRIP10		CENPI		SART3		FILIP1				PAX5
	GPX1								SLC12A4				DAB1		SRRM4				TMEM167A
	ZFC3H1								SEH1L				JADE2		DDB2				ACAN
	TMX1								SEC14L2				SPIN3		CASP10				ALDH3A2
	SEPSECS								PPM1M				RPL3L		DENND4B				PPM1J
	GHDC								NETO2				ZSCAN21		CDKN3				ARHGAP30
	MFN1								GMPR				FRAT1		AMY2B				SSBP4
	SAP25								SNRPB2				BTK		C8orf37				TMEM47
	ARMC8								TMOD2				TMEM144		CD300E				TOMM40L
	FLAD1								ISOC2				MCF2		SHCBP1L				SLC1A4
	AP3B1								RPL35A				DZANK1		ST6GALNAC5				IFT52
	COX6A1								SDHB				CKM		MYOZ3				TMEM144
	XRCC5								FAM134C				AIFM3		XRCC3				PTP4A3
	ATMIN								RPS6KC1				FTSJ2		TAGLN				RP4-583P15.15
	BRWD1								LAMTOR1				RASAL2		PMPCB				SH3BP5
	ATR								SNRPG				STARD4		HIBADH				MED19
	CMTM3								CRY2				SCD5		CARF				CD163
									ZCRB1				TMEM59		HAUS7				CHI3L1
									RND2				SNAPC1		CTSB				CDH23
									NUFIP1				CCL24		TGIF2				WDR25
									XPNPEP3				ING2		NBPF14				RCAN3
									ODC1				CDH26		OSGEP				ABI2
									MTHFR				ADAT3		HK1				CDKL1
									PACS2				PCDHGB1		SPDYE1				TMC5
									CDC25C				HPCA		RSL1D1				TRIM3
													THAP10		TOR4A				CASP1
													PFKFB3		NLRP6				ADORA1
													POT1		SNX16				SAMD4A
													SLC8B1		LSS				IVD
													RP11-812E19.9		TYMP				CACNA2D3
													PCDHB2		TTC3				EEPD1
													KIAA0391		ARHGAP10				CAMK1D
													MRFAP1L1		GPR45				SLC9A1
													ANKRD40		ACSL3				CLEC4F
													MMRN2		COMTD1				HOXB4
													TMEM9B		ERCC2				THOC3
													FAM168A		RAB11FIP3				RNF130
													ADCK3		SNX5				PRSS55
													RPL34		JAGN1				FABP3
													FAM215A		VNN1				STRC
													FCGR3A		EML4				CYTIP
													WWC3		OXER1				LYPD6B
													QDPR		ARHGEF5				ELTD1
													IFT74		TOMM40				TBC1D20
													APC		YIPF1				FBXL5
													ARL6		CLEC17A				YPEL4
													ZPBP		PXYLP1				FBLN1
													CHMP2B		MKRN2				IFT22
													BEST4		IFI27L1				C9orf173
													FNDC3B		C1orf177				FAM133B
													ECSCR		CTNNA2				ATG4A
													TCEAL1		ANKK1				CTDSPL
													OSCP1		CDCA3				FXYD6
													HOXB2		TSPAN11				DYNC1LI1
													TAF12		METTL14				CRELD1
													IKZF4		RAPSN				GLT1D1
													ME1		DNAJB12				MMP25
													SLC7A2		SMIM12				ADAMTSL4
													TIMM23		ETHE1				SLC30A1
													CIAPIN1		NUF2				TMEM180
													CDNF		ZNF747				ANGPTL2
													LINC00493		FANCE				CA5B
													MTOR		RPL37				CPN2
													RP11-314N13.10		RPL27				RUNX1
													IFIT3		TRIM8				MYO5A
													TRNP1		POLR2E				PYHIN1
													NAALADL1		IRF4				GGT7
													IQGAP2		PROSER1				COL6A3
													CPNE4		SRGAP2				KLRC1
													UBXN8		PGPEP1				RHOC
													AC108938.5		OSR2				RHOQ
													CBY1		PRSS42				DNMT3B
													KDELR2		ZNF580				SLC25A19
													MSL2		ICA1				SYNPO2
													SHROOM1		ZNF404				CEBPB
													DIP2C		CCDC86				MFSD2B
													PGR		SH3RF2				KCTD11
													GPR144		ATP8A1				TAX1BP1
													PEAK1		LGALSL				FPR1
													PDZRN3		OVOL2				CYP26B1
													LAMA2		NT5M				RASGEF1C
													BCAR1		RNASE1				SLAMF1
													ENTPD7		ADAM15				LGI2
													ARX		RBM15B				ZNF534
													PIGZ		FFAR1				HEBP2
													TGDS		OBSCN				ADAMTS9
													DPY19L3		HIST1H4A				PEX1
													SMTNL1		GMNN				GPX1
													SBK1		CREB5				CXCL16
													GLT8D1		GATA2				SOX6
													MGST2		PARP16				GATS
													NOVA2		REEP4				GTSE1
													RTP5		C2CD4A				ZBTB34
													PCSK7		GPBAR1				GOLGA2
													IGFBP4		CD99L2				UHRF1BP1L
													SMIM19		PSMG1				MMP15
													SLC15A2		SYTL2				ABHD6
													TVP23B		WISP3				SERTAD1
													TUFT1		FOXRED1				ZDHHC24
													MAP1LC3C		ACRC				KLRF1
													ANXA2R		SSX2IP				BHMT2
													COPZ1		MARK1				TWIST1
													FAM174B		NBAS				TBC1D10A
													KHK		CDK6				WDR60
													IDH3B		B4GALT4				DUSP3
													SRPRB		LIN37				FBP1
													RP11-216L13.17		ZNF354C				RIBC1
													ACSS3		MRPS15				PLEK2
													CPSF7		ARG2				FGD4
													SCYL1		DHRS3				GPR1
													AMBRA1		SNRNP70				SAMD3
													C4BPB		VSIG4				SLC52A3
													LYPD5		C12orf42				MSANTD3
													SGK2		VSIG10				F3
													ARMC10		USP48				MRPL44
													PLEKHS1		HSCB				LIMS2
													KIAA1191		DMWD				GLIS3
													IFITM3		CAMLG				COL5A2
													NFIC		KLHL36				PTPN18
													ZNF442		SPEN
													KLC1		ANKRD65
													MGAT5B		BAK1
													TNFRSF14		CASK
													DIRAS1		PLEKHH3
													ANKS3		CDCA5
													HSD17B11		EXOSC6
													BTD		HIST1H2BN
															PFDN4
															THRA
															IL4R
															USP2
															PLXNA2
															TRABD
															BOK
															SYNGR1
															LILRB1
															HERC5
															NEK2
															LZTFL1
															SDPR
															ELMSAN1
															CCNG2
															PFKFB3

## Sheet: KIRC
Module #1		Module #2		Module #3		Module #4		Module #5		Module #6		Module #7		Module #8
miRNA	mRNA	miRNA	mRNA	miRNA	mRNA	miRNA	mRNA	miRNA	mRNA	miRNA	mRNA	miRNA	mRNA	miRNA	mRNA
hsa-mir-1-2	DDX39B	hsa-mir-3653	PRPF19	hsa-mir-885	OBSL1	hsa-mir-181c	C16orf45	hsa-mir-10b	ERP44	hsa-mir-204	KCND3	hsa-mir-7702	NELL2	hsa-mir-29c	CCIN
hsa-mir-30b	LENG8	hsa-mir-582	FARSA	hsa-mir-4662a	ATP2B2	hsa-mir-210	ZNF853	hsa-mir-34a	RERG	hsa-mir-183	DES	hsa-mir-150	BATF2	hsa-mir-30a	RGS4
hsa-mir-339	JMJD7-PLA2G4B	hsa-mir-653	PUF60	hsa-mir-592	GNAZ	hsa-mir-130a	MMP28	hsa-mir-99a	CCNA2	hsa-mir-96	CCBL1	hsa-mir-155	TOX	hsa-mir-1307	KIAA1549L
hsa-mir-3605	NKTR	hsa-mir-375	ARMC6	hsa-mir-296	FBXO41	hsa-mir-629	ECM2	hsa-mir-7702	NCBP2	hsa-mir-182	PRDM6	hsa-mir-34a	CXCL11	hsa-mir-134	PDGFRA
hsa-mir-744	AP1G2	hsa-mir-17	TMEM115	hsa-mir-96	CHST10	hsa-mir-584	SNPH	hsa-mir-1271	UBA6	hsa-mir-584	MFAP4	hsa-mir-142	WARS	hsa-mir-758	CEMIP
hsa-mir-24-1	IRF9	hsa-mir-1468	SCAF1	hsa-mir-335	GRM8	hsa-mir-374a	WASF3	hsa-mir-1293	CENPE	hsa-mir-133a-2	PRELP	hsa-mir-146b	DUSP4	hsa-mir-425	VGLL3
hsa-mir-3127	ATG16L2	hsa-mir-624	ZNF574	hsa-mir-328	FXYD1	hsa-mir-511	TBKBP1	hsa-mir-455	NCAPG	hsa-mir-3074	KRTCAP3		IFNG	hsa-mir-299	SPOCD1
hsa-mir-125a	TUBGCP6	hsa-mir-5699	U2AF2	hsa-mir-181a-2	SLC7A5	hsa-mir-215	DYNC1I1	hsa-mir-3922	ERCC6L	hsa-mir-128-1	ASPN		SSTR3	hsa-mir-493	TWIST1
hsa-mir-133a-2	MAN2C1	hsa-mir-5187	GRWD1	hsa-mir-34a	CPN1	hsa-mir-181d	CSRNP3	hsa-mir-135a-2	CSTF3	hsa-mir-618	CNN1		CXCL9	hsa-mir-181a-2	FAM155A
hsa-mir-320a	DNHD1	hsa-mir-4444-1	ZBTB45	hsa-mir-3065	SCAMP5	hsa-mir-148a	GPR161	hsa-mir-599	SGOL1	hsa-mir-21	MNX1		ZBED2	hsa-mir-487b	HAS2
hsa-mir-411	ZNF276	hsa-mir-6716	RBM42	hsa-mir-23b	SFXN5	hsa-mir-145	GALNT16	hsa-mir-3614	PARK2	hsa-mir-217	ISLR		TIGIT	hsa-mir-655	MFAP2
hsa-let-7b	RBM6	hsa-mir-369	GSK3A	hsa-mir-3200	MCHR1	hsa-mir-92b	CYBRD1	hsa-mir-211	MELK	hsa-mir-149	PODN		TMEM155	hsa-mir-409	IL11
hsa-mir-7705	TTLL3	hsa-mir-128-1	ABCF3	hsa-mir-1468	CHPF	hsa-mir-374b	MAP6	hsa-mir-589	NUF2	hsa-mir-330	OGN		CXCL10	hsa-mir-200b	ENOX1
hsa-mir-3607	SEC31B	hsa-mir-1228	RIC8A	hsa-mir-483	PGBD5	hsa-mir-500a	FEZ1	hsa-mir-155	E2F7	hsa-mir-126	FGF7		TRAT1	hsa-mir-411	ISLR2
hsa-mir-29b-2	UBAP1L	hsa-mir-4662a	PPP2R1A	hsa-let-7i	TBPL1	hsa-mir-139	LARGE	hsa-mir-500a	CLSPN	hsa-mir-95	TAGLN		LTA		HOXC12
hsa-mir-1301	AHSA2	hsa-mir-130b	OTUB1	hsa-mir-1262	PLEK2	hsa-mir-29a	KLHL23	hsa-mir-660	FAM111B		HSPB6		TNFRSF9		BLNK
hsa-mir-509-3	UVSSA	hsa-mir-136	RNH1	hsa-mir-98	HDAC4	hsa-mir-429	MAP1A	hsa-mir-3173	ZWILCH		C1QTNF2		CXCL13		ADAMTS12
hsa-mir-1180	LY6G5B	hsa-mir-196b	UNC45A	hsa-mir-3690-1	ZNF629	hsa-mir-200b	PABPC5	hsa-mir-4746	ZNF367		CCDC3		GBP6		MEGF10
hsa-mir-328	HYPK	hsa-mir-4444-2	PRMT1		SLC19A3	hsa-mir-214	CARD6	hsa-mir-655	VRK1		LMOD1		PDCD1		PCDH7
hsa-mir-3928	RBM33	hsa-mir-4714	ARHGDIA		FBXO27		SHF	hsa-mir-1976	CKAP2L		MRGPRF		STAT1		GREM1
hsa-mir-19a	RBM5	hsa-mir-106a	TIMM22		SLC46A1		EFNB3	hsa-mir-532	PSMA4		SMOC2		TESPA1		F2RL2
hsa-mir-376a-1	ZNF169	hsa-mir-6511b-2	TRIM28		RXRA		FAM171B	hsa-mir-3074	KIF15		TMEM119		JAKMIP1		HCN1
hsa-mir-7-1	L3MBTL1	hsa-mir-224	KEAP1		GLB1L2		SLAIN1	hsa-mir-425	ZDHHC1		NEFL		ST8SIA1		SHC3
hsa-mir-423	DNAH1	hsa-mir-320c-1	DDX54		PDXK		L3MBTL3	hsa-mir-7-1	HIATL1		MYH11		P2RY10		PCOLCE
hsa-mir-494	MSH5	hsa-mir-342	LMNB2		SUSD3		AXIN2	hsa-mir-3127	FBXO5		DACT3		ZNF831		KCNK12
hsa-mir-6718	OGT	hsa-mir-3677	SCYL1		MAP7D2		MPDZ		HMMR		STXBP1		SIRPG		JPH3
hsa-mir-378d-1	FNBP4	hsa-mir-19b-1	TBL3		PLA2R1		ZDHHC14		KIF14		MOXD1		LAG3		MMP11
	METTL3	hsa-mir-30e	MED16		ACAT2		RASL12		PLK4		BDNF		ABCD2		GLT8D2
	ENGASE	hsa-mir-193b	FZR1		PLEKHA4		MARK1		KCTD14		CSPG5		CD8B		STEAP1B
	CLK3	hsa-let-7g	MRPL4		CMYA5		DBN1		TTK		PCOLCE2		CRTAM		FLRT2
	MAPK8IP3	hsa-mir-5010	CHMP1A		TEX2		ZNF660		NCAPH		OMD		SH2D1A		RCN3
	ARGLU1		UBA1		LRFN3		FBLIM1		CEP55		ADH1B		GPR174		LYPD1
	MDM4		RAB11B		COL18A1		SOX8		LMNB1		LUM		CD8A		C1QTNF6
	MZF1		ZNF777		TMEM198		MYH10		MYCBP		GPR133		PYHIN1		POSTN
	RNPC3		HDGFRP2		RHOBTB3		NAP1L3		KIF23		RGS9		FASLG		NKX3-2
	CCDC84		MLF2		FAHD2B		BAG2		ARPC5L		CCL19		FCRL3		HOXC13
	KIAA0895L		MAF1		LGI4		SOBP		ORC1		LDB3		DTHD1		POU3F2
	AGAP6		RUVBL2		AGAP1		ZNF423		FAM120A		CNTN1		TAP1		TWIST2
	RSRP1		MCRS1		SLC7A1		RFTN2		ZCCHC6		GAD1		TTC24		SRPX
	ORAOV1		SCRIB		KANSL2		MAMDC2		CCNB2		GPC3		TRIM69		GAS1
	TAF1C		AP2M1		ERN1		CALM1		STIL		CCDC80		GBP2		DIO2
	TRIM66		SART1		ARMC9		MFRP		EXOSC3		ARX		THEMIS		DCN
	SNRNP70		ELAC2		HDLBP		KCNJ12		TOP2A		FNDC1		PSME1		FKBP14
	PRPF3		EPN1		MEGF8		CYTH3		SKA1		HTR2B		GZMK		IGFBP6
	NFATC2IP		PPP4C		CLDND1		TCEAL7		MYL6B		IL20RB		DUSP2		TMEFF2
	UNKL		POLR2E		INHA		PHACTR2		BLM		CCDC81		GBP1		TTC39A
	XRCC3		DOHH		DTNB		CRISPLD1		MOCS1		MYOCD		CMC1		PYCR2
	DENND4B		NOC4L		SEZ6L2		C9orf85		WDHD1		CCL21		SIT1		PTRF
	CCNL2		UPF1		SEC22A		KCNN2		PDE4A		HSPB7		RTP5		KCNQ4
	TRMT10B		NACC1		PCSK6		SYVN1		CASC5		TMEM241		GCSAM		MEIS3
	WDR27		HSPBP1		BCO1		KIF3C		MKI67		WIPF3		CD27		CTGF
	SRRM2		RAB1B		CADM1		TBL2		CDCA8		C7		EOMES		HOXD13
	DDX47		PRKCSH		LPCAT1		CAND2		CDK1		DCN		TTC16		ADAMTS2
	APBB3		RALY		MANEAL		EPHB4		SMC4		COL16A1		BTLA		TMEM59L
	GPS2		RANGAP1		NT5M		TRO		DLGAP5		MANSC1		IKZF3		STRA6
	SIN3B		CLPTM1		VWA5A		REEP1		DDIAS		SYNPO2		SLC25A53		ITGBL1
	DDX17		NR1H2		TMEM14C		FGD1		DOLPP1		SGCD		AKAP5		PCSK1
	ALKBH6		CCDC124		RAB11FIP5		SNTB2		FAM72B		DLX4		IKZF2		SHOX2
	WSB1		PDAP1		PPP1R37		PALLD		EFEMP2		ACTC1		ICOS		LUM
	ZNF333		SCAMP3		PPID		ARHGEF25		ESCO2		PLN		UBASH3A		NUDT11
	ENTHD2		NUCB1		NSMCE2		PROB1		CCNE2		GTDC1		ZBTB32		MFAP5
	TNRC6A		NELFB		TMEM14B		IGFBP7		SYNGR1		NUDT17		CD3G		SIX2
	GIGYF1		SHKBP1		EPS8		CORO2B		MCM10		SCUBE3		GBP4		PTGIS
	PNISR		PNPLA6		FAM20C		AK1		BUB3		CASC10		SLAMF6		LOXL1
	NXF1		ADRM1		KIAA0195		DYNC1LI1		PSMA5		WISP2		LAP3		SLC8A3
	YJEFN3		CAPN1		WFS1		TBCEL		KIF11		C16orf86		GBP5		COL2A1
	STRADA		EIF6		PSMC6		NYNRIN		KIAA0101		KCNS2		HLA-DOB		FOXL2
	CLASRP		NCLN		PHF11		TTC8		LRG1		FOXP4		NKG7		COL3A1
	AKAP8L		DHX30		IRX6		WFDC1		UBE2T		GATA6		CD96		EIF2D
	PRRT2		GPS1		POLB		SRL		VPS45		FAM46B		CXCR3		CCDC80
	TEN1-CDK3		COASY		TEX30		SATB1		C20orf96		CSRP1		KLRC4		NCAM2
	PPT2-EGFL8		BRMS1		PRODH		NR2F2		CENPF		THBS2		SLA2		SYTL5
	CCDC180		PTBP1		SLC7A8		RGS3		RRM2		MTL5		KLRC4-KLRK1		COL1A2
	PCGF3		IRF2BP1		C22orf29		SV2A		KPNA2		STEAP2		LCK		PCBD1
	CDK3		PAF1		SLC19A1		SHROOM2		TMEM231		EPHA1		CST7		TBX18
	MSS51		TSR3		AP3B2		MON1A		DTL		EPB41		TRIM21		TRIM63
	WDR73		MAP1S		KY		PRR29		PPAPDC2		SERP2		MTMR8		PRRX1
	RBM39		CORO1B		FOXP2		NPY5R		HSPB2		CACNA1H		CTSW		LPPR4
	CENPT		EIF4G1		PSMA1		PBRM1		SLC25A51		FBLN5		TRAF1		C2orf61
	CRAMP1L		GPKOW		EPO		C18orf65		HOXA5		SULT1C4		TNFSF4		COL16A1
	ZNF337		RANBP3		IQSEC3		ATP8B2		HPRT1		NKD1		RAB39B		FAP
	LUC7L		SLC25A1		EVPL		ELFN1		CENPI		LPHN3		CCDC141		THBS2
	LTB4R2		AKT1S1		PSMA3		SLC2A10		CENPA		ELN		IRF1		TNC
	ZNF789		ERP29		STK11IP		CA12		CDC45		MARVELD3		NUP210		FBN1
	LMBR1L		SGTA		NACAD		PLS3		DEPDC1		ITGA11		APOBEC3D		CDO1
	SRSF5		PAK4		POLR2K		TEAD2		BORA		C2orf15		CCL5		ISLR
	TSSK4		C11orf68		COMMD8		ZNF703		KIAA1524		SLC6A20		CD200R1		ADCK3
	PROSER3		MYBBP1A		LYNX1		BET1L		PCNA		DNAJC1		GCH1		MARCH4
	AGAP4		GPAA1		SLC4A3		ASF1A		NDC80		PITPNC1		NEUROG3		GLI3
	RNF207		PSMB6		C2		JMY		BUB1B		KIAA1045		MCOLN2		CCDC77
	ACIN1		CSNK1G2		IL18		UBP1		CHAC2		ART4		ITK		NRAP
	CSAD		FBXL19		RPTOR		FKBP1A		CDC20		APLF		HSF5		ENTPD3
	SUGP2		RUVBL1		SARM1		SORT1		CDKN3		COL14A1		CD3D		SFRP4
	CLK2		TMEM11		SLC38A10		GPR137C		ATAD2		PALLD		KCNA3		MICALCL
	ALOX12		FAM127A		MRPL18		UAP1		AKAP5		STEAP1		UBE2L6		ANKH
	KIAA0907		DDA1		ANAPC10		TMEM242		CDC25A		C2orf82		SIDT1		WNT16
	NEURL4		FBXW5		MED30		PRRG3		FAM206A		F10		SH2D2A		ADRA2A
	DMTF1		IDH3G		FNTA		VANGL2		TUBB4B		KCNMB1		APOL4		WNT5A
	ZNF587		ALDH16A1		XYLT2		FGF13		FEN1		C10orf126		CD3E		MMP19
	DCDC2B		PRPF31		PLEKHM1		CHST10		GTSE1		DTNA		PSMB9		ST6GAL2
	LPIN3		RRP9		SYNPO		GDF7		RAD23B		EPHA4		BEND4		COL1A1
	LCAT		PIAS4		HSPA12A		HDGFRP3		MOB1A		EXTL3		GATA3		ART4
	EGFL8		NFKBIB		AACS		GPR162		POLQ		ITGBL1		DBH		COL5A1
	WDR59		DHX37		TRAPPC12		PTPRN2		NCBP1		FBXL22		RLTPR		TSTD1
	EIF4A1		MED25		PDCD2		MARCKSL1		ORC6		FMOD		CTLA4		PCDH19
	RAD52		CTDP1		TMEM179		MYOZ1		ASF1B		ITPRIP		BCL11B		KAZALD1
	SPG7		BTBD2		SNX14		FAM160B1		ARHGAP11A		SCRG1		SECTM1		MKX
	AMY2B		SMARCA4		AATF		PRSS35		HAUS6		SLC6A18		RHOH		PRICKLE1
	RP11-295P9.3		ZNF408		UCK2		MED20		THAP9		CBLC		SAMD3		COL6A3
	C5orf45		RPUSD2		ASPHD1		ANKRD50		SRP19		CASP6		GFI1		OSR1
	IKBKB		PCIF1		EML5		DTX3		CDC6		GPR153		ITGB7		BVES
	AGER		C16orf91		CNNM2		CDH24		FAM72C		GLYATL2		GZMA		SYN1
	SFI1		FLII		CCDC146		TMOD2		KIFC1		GBAS		CD274		MICAL2
	RP11-574K11.31		WDR83OS		ENY2		PDZD4		SAPCD2		RAB6B		KCNJ10		CORO2B
	HNRNPH1		CDC37		HLCS		ATRNL1		QSOX2		CABP1		2022-09-01		PRDM6
	PIGL		GIPC1		TMEM126B		NXN		DNAJC18		PTGFRN		PHF19		CTSG
	PARP6		CENPB		PLXNA4		NPR2		FAM72A		SERPINA6		XCL1		SYTL4
	RBM25		UBL7		UBE2O		TRNT1		SPINK13		BBS7		APOBEC3F		COMP
	SNX15		USP5		MRPS22		SMARCA1		WDR77		SLC24A3		OASL		TMPRSS3
	NDST2		TADA3		RTN4R		ADAM23		DDX31		FBLN1		SLFN12L		BCAT1
	AARSD1		MCAT		GREB1		TIMP2		EXO1		PPP1R12B		IFIT3		GSTM5
	TIAF1		NHP2L1		GLB1L3		ARHGEF16		SLC27A1		ST14		PSMB10		HS3ST3B1
	PPP1R32		TOMM40		ALS2		C17orf51		SHB		KIAA1755		TC2N		CHIA
	GABPB2		PSMC4		CNBP		NOL4L		RPL41		TRHDE		GPR18		ZIC1
	BRICD5		EEFSEC		MRPS28		XYLT1		SURF4		PDLIM3		IRF4		FRMD5
	EME2		FAM32A		ARSG		RILPL2		FAM72D		SLC30A3		PRKCB		CNTN1
	RBM14-RBM4		DPP3		MYNN		AGPAT4		SKA3		DMRTA1		SLAMF7		COL6A1
	TTC14		SLC35A2		HEBP2		PXDN		PLA2G1B		KIAA1522		LAX1		TTLL5
	CAPRIN2		C9orf69		GTF3C1		CTSK		SIRT2		PPP1R14A		CD2		DMRTA2
	SGK494		PHRF1		ABCA3		CMTM8		GGT7		IRAK2		SEMA4A		COL12A1
	PLA2G6		PEX14		MAN2B2		RHBDL3		CPSF2		WNT3		ICAM3		ARMC4
	BBS1		CCAR2		TMEM106C		CDR2L		B4GAT1		ALDH1A3		NLRP12		EHD3
	CPT1B		SNRPD3		AMT		KLHDC8B		DNAJA1		EMILIN1		TAP2		WBP2
	CCDC14		MEN1		ALMS1		MATN2		CDC7		HABP4		IL21R		EGFL6
	PAN2		SF3B2		ROR2		SEMA6D		POLA2		SLC39A8		BATF		LMCD1
	ZNF514		DDX49		CELF4		INPP5A		LRP8		TMC4		IRF2		ADAM12
	DIP2A		GTF2F1		ATG5		SEC11C		GINS1		LEFTY1		GRAP2		LAMA2
	ARHGAP33		AP1M1		SRCIN1		FRAT2		HERC4		ADRA2A		ZNF80		HS3ST3A1
	LRP5L		LYPLA2		NSD1		GDF11		TMEM130		MVB12A		CD247		PLAU
	CCDC17		ZDHHC12		ZNF48		RAB23		CAPZA1		GDF10		BCL2L14		PLA1A
	CREBZF		CCDC22		CCDC53		CHN1		PBK		PRR15L		PSMB8		IL31RA
	FAM193B		ACTN4		CCT6B		CASC10		LRR1		VANGL2		ANKRD22		CYP27C1
	ZNF335		UBE2M		GPR56		KALRN		RPL10		NTF3		GZMB		FAM109B
	NPIPB4		AAR2		DAGLA		TGFB1I1		MSANTD3		POLR3GL		IL2RB		LRRC15
	CCNL1		FOXP4		ADAMTS15		PCGF6		ARNTL2		SLC6A19		SP140		FRRS1L
	MKNK1		EIF3G		PIAS2		FAM174B		EEF2		MISP		NLRC3		C1orf27
	CEP95		RNF167		PSMG2		ABCA8		SPAG5		LRRN2		GPR171		TMEM158
	METTL17		PSMD8		NDUFB4		MMP2		GART		FMO3		IDO1		PRG4
	LUC7L3		PCNXL3		SORCS3		UBTD1		ZNF385C		UNC93A		IL9R		SIPA1L1
	VAMP1		POLR3H		RIMS3		PPIC		HELLS		ACTA2		NLRC5		DRP2
	ARPC4-TTLL3		TSPO		SDR42E1		CBX2		GLTSCR2		SATB2		PSME2		CMA1
	HOOK2		PPP5C		COPS5		PEAK1		PLK1		LEAP2		RFX5		TEX29
	ZNF841		YIPF3		SNX3		FAM43B		TMEM50A		FANCC		XCR1		MRC2
	GSDMB		AAMP		MYL12B		MANSC1		CENPK		MSX2		TOX2		CHST6
	PIDD1		LRPAP1		CHRAC1		ZNF30		FBXO45		KCNJ13		C5AR2		SLIT2
	C15orf62		TMEM102		ACAN		TMEM236		SLC25A22		CCL11		HAPLN3		SCG2
	CCDC57		PSMD3		ZNF778		FAM181B		HJURP		SUSD5		PATL2		PPAPDC1A
	SGSM2		YIPF2		FZD8		RNF180		BIRC5		PPCS		TP63		MAT1A
	C8orf44		ASCC2		CCDC183		ROBO2		SHCBP1		SLC22A11		IL2RG		CYP17A1
	U2AF1L4		MBD3		PDE8B		FKBP1B		GNG7		SPON1		HLA-B		RGAG1
	POLG2		ERAL1		KCNH6		KLHL33		NEIL3		PRKAR1B		CNOT10		SLC10A4
	ATAD3B		CHMP6		POLR1D		SDC4		SPC25		MGARP		TMEM229B		COL5A2
	GCNT7		TUFM		SUPT6H		ADAMTS7		ECSIT		METRNL		GPR31		RIMS2
	MTG1		FKBP8		PRIM2		PGBD1		E2F2		MLKL		CCL4		INHBA
	AC090154.1		CCDC137		CMIP		THSD1		SIRT4		SGCE		IL12RB1		FRMD6
	KMT2B		PPP1CA		YAF2		FBLN5		NPR1		RHOQ		LYST		TSPAN10
	TBRG1		IFRD2		RNF216		ACTR8		HSD17B8		EPCAM		BTN3A2		RORC
	ZNF345		THOP1		NCAM1		MCU		RPL3		BAIAP2L1		PRF1		SLC30A3
	TSC1		COMMD5		KCTD17		BHLHA15		ADSS		OLFML1		CD38		FNDC1
	GGA3		COMT		KCNJ5		PRICKLE2		SUV39H2		PTGIS		ELL2		PLCZ1
	NBPF11		RPS6KA4		NR2E1		BVES		KIF4A		NFASC		ZNF101		CA2
	SPATA25		SLC39A7		RHOBTB2		ARHGAP23		CENPU		LAMA2		CXCR6		FBLN1
	INPP5E		MRPL28		SEPT3		PASK		AURKB		SLC22A12		RUFY4		TGFB3
	KLC1		CD2BP2		GUCY2D		AF131216.1		DEFB1		SIMC1		SLAIN1		OXTR
	RP11-468E2.4		CAPNS1		IL1R1		SYNJ2		RAD51AP1		ELFN2		APOBEC3H		PRUNE
	MTA1		DAPK3		TMEM231		NIPA1		R3HCC1		LRRC8A		POU3F1		CD46
	MAMDC4		GNB2		WSCD1		CTNNB1		SAT2		FYN		CCL19		SQSTM1
	ANAPC2		BAG6		PTPLAD2		NANOS3		AURKA		C11orf45		APOBEC3G		TRIL
	CTC1		CFL1		CHN2		SLC18B1		RAD51		SLITRK4		CILP2		CHRNA9
	NISCH		ALYREF		NBAS		PKNOX2		PALM		LIFR		RASGRP1		CTNNBIP1
	TRIM52		RBM10		PITPNM1		PRRT1		ARF6		GABRP		CCR5		ACTB
	RP3-461F17.3		PES1		FOXA3		TET1		CMPK1		INPP5F		HEATR9		NUP210
	ACCS		SDF4		HS6ST1		FOXC1		MAD2L1		KLC3		CD5		LTBP2
	TSSK3		STRN4		CAD		FGF1		TMEM165		PPIC		HLA-C		RET
	TTC21A		TRMT61A		DDX42		RBM20		ZWINT		GFPT2		C16orf54		IGSF10
	CHKB-CPT1B		STX5		CCDC58		ABCG4		UHRF1		PCDH7		CLEC6A		MATN3
	AVIL		FBXW9		NRSN2		ZCCHC24		DCBLD1		SLIT3		PCED1B		MMP9
	LRCH4		TIMM13		SPX		EXOG		NT5C3B		PDLIM5		BTN3A3		CLTCL1
	RP11-434D12.1		SMARCB1		BEX2		SCG5		PELI3		SNAP25		ITPRIPL1		ITGA11
	ANKRD36		PIH1D1		IGSF3		ZNF502		WHSC1		MFAP5		PARP14		C3orf80
	GRIPAP1		WIZ		PWWP2A		CYTL1		RINL		RAB13		RNF213		SCARF2
	ADAT2		NAIF1		ATP6V0E2		YES1		KNSTRN		NXPH4		KLRK1		RAB23
	CRIPAK		OTUD5		CPVL		TPD52L1		PKN1		TNFAIP6		PTPN7		OLFML3
	TMPRSS5		MRPS26		NXNL2		RER1		OGFOD1		AMDHD1		SAA2-SAA4		VSNL1
	THOC1		C19orf47		OCIAD1		SNRK		PKMYT1		LIPE		FAM104B		KCND1
	PNN		FIZ1		IQCE		GBGT1		BRIP1		MOCOS		DGKA		TIMP2
	SYNGAP1		PKM		CENPQ		PYGO1		CDCA5		DRAM2		TNIP3		SP6
	ARR3		TRAPPC1		SEPT15		MYDGF		PI4K2B		UBE2H		XXbac-BPG246D15.9		ANTXR1
	KIAA1875		TUBG1		CLEC16A		PDCL		EHMT1		SFRP4		BTN3A1		LGI3
	AGAP5		ARMC7		PEX2		MEX3B		TMEM159		NDUFAF2		ASB2		LRRN3
	SDR39U1		SLC35B2		SBK1		PARP16		ELOVL1		SERPINF1		PRR5L		CCL26
	ERICH6B		MRPL2		DPP6		HMCN2		ICMT		PPIF		C18orf8		CST1
	ZSWIM8		PIN1		GRID1		FAM124B		NEK2		RLN2		RHOF		TLL2
	KIFC2		PSMC3		IRS1		NECAB1		HOXA4		TSKU		CD244		FAM26E
	DOT1L		COPS7A		TMEM97		NDRG4		APTX		DUSP6		KIAA1551		P3H3
	SLC25A29		ATAD3A		IMMP1L		PHLPP1		SCN3B		PDGFRA		NKAIN4		DACT1
	AKAP17A		DEDD2		FAM222B		HAX1		ECT2		INMT		IPCEF1		ZNF705A
	EXD3		ALG3		PHACTR1		AFAP1L1		MVB12A		GFOD2		MS4A1		HKDC1
	CDK5RAP3		YIF1B		RAD51D		YIPF2		MCM4		GPR3		IL12A		STK38L
	IFFO1		CLPP		ATP11AUN		JAZF1		TXN		MGP		CCR8		CACNG8
	TMEM262		SPHK2		LGI3		KIAA1755		KIF2C		C6orf48		APOL6		FSTL1
	TYK2		FURIN		ZBED3		TCEAL8		PAQR4		CTSK		FAM174A		NREP
	RP11-793H13.10		SNRPB		NUP37		HID1		BUB1		SCGN		CCL21		CNIH4
	PGS1		ATG101		C11orf45		ELP6		CASP3		NT5DC3		TCF7		SGCG
	NEIL1		YIF1A		RPP25		DNM3		TMEM87B		ARL3		AIM2		SHC4
	USP49		FPGS		DGCR6		TRIM37		MIER1		RNF157		JAK2		SIX3
	DDX26B		RPUSD1		CPEB1		FAM89A		CHST9		TEAD3		TOM1		SEMA5A
	ZNF700		LMF2		SNRPC		GSTM3		CLPP		B4GAT1		PTPRU		WNT2
	STX16-NPEPL1		SSSCA1		C10orf35		TMEM240		TOR1A		MEGF6		XCL2		TMEM200A
	PRPF39		TUBB4B		UGGT1		HIGD1B		PIGW		HMGB3		CLEC5A		CLEC11A
	UCKL1		ZNF598		C8orf59		CLDN5		HOXD9		COMP		MED10		ERO1LB
	PABPC1L		ORMDL3		DNAJB2		ZMAT3		USE1		PKNOX2		LRRCC1		LTBP4
	KCNAB3		WDR46		ANKRD46		CDK8		AIP		CRLF1		TSPAN9		FAM126A
	PAQR6		MRPL14		SLC35F6		PPT2		SGPL1		ITGB1BP2		B2M		OGN
	ZNF839		LONP1		MTERF3		MAP1B		RARRES2		GS1-259H13.10		BIRC7		MGAT5B
	ATAT1		DGCR2		PRX		KLHL30		BARD1		RASL11B		STAT4		GALNT10
	DPH7		PGAM5		HUNK		TTC23		CKS2		COL3A1		CD48		CNPY4
	SETD5		JMJD8		CHST3		ARHGEF26		CTF1		PDE5A		SLAMF1		RAB40B
	CFAP44		SLC52A2		AGPAT3		MSRB3		CHRNB1		SUGCT		AKNA		ZFP69B
	RTEL1-TNFRSF6B		ZNF668		SLC22A17		PKD1L1		UBASH3B		ADAM33		FAIM3		MOXD1
	CCDC39		TSSC4		FMN1		PELI2		HMGA2		CETP		C10orf128		FAM19A3
	RP11-106M3.2		TBC1D10B		ALDH3B1		TACR1		WDR62		TSHZ1		OTOF		EMILIN1
	PDE6C		COPG1		SH3BGRL		TMEM181		SET		STIM2		ITGAL		NEXN
	SFSWAP		CTDNEP1		BEND3		PTK7		NUFIP2		TPSG1		ETV7		PALLD
	CLHC1		PSMC5		LYRM5		PARVA		GSG2		ANGPTL3		CETP		SRPX2
	PLA2G4B		CHERP		WIPF2		ANTXR1		FANCI		LAYN		DAPP1		HTR2A
	FAM160A2		COPE		PHF5A		CDC42EP2		CDCA4		LTBP1		IL27		SULF1
	ANKRD10		H1FX		FGFBP3		NUDT4		GPATCH2		ALKBH2		CCR4		GRB14
	HIST4H4		RAVER1		CFAP46		AGTPBP1		CDC37L1		NKIRAS1		CD7		SPON1
	PNPLA7		ARF1		APOPT1		BAZ2B		NACA		RYR2		SEC61G		KLHDC9
	DFFB		SETD1A		SFT2D1		IFNLR1		CD58		HEXA		ALOX15B		RALA
	CHKB		AKT2		RIC3		RASAL2		PSMB2		CCNYL1		SEPT6		SLAIN1
	ING5		MAD1L1		FGFR1OP		EXTL3		ASPM		ALOX5		RASAL1		CCNDBP1
	RP11-691N7.6		STUB1		MYO18A		WTIP		CES3		NCMAP		PARP9		ADAM23
	KLHL17		VPS37C		ARL6IP5		DKK3		ATR		C6orf195		IL15RA		SOBP
	EBLN2		ACTG1		THOC7		ZEB1		TAF13		PABPC4		CRLF3		EXT1
	EP400NL		ATG2A		GPRIN1		C14orf166		SGOL2		UCHL1		GNS		FOLR2
	KAT2A		SNX17		BCR		GLT8D2		TSEN15		C9		KLHDC7B		ZFYVE27
	FAM229A		AP2A1		C3orf38		SKIDA1		VPS51		SLC25A48		SCML4		LPAR1
	STAG3L5P-PVRIG2P-PILRB		POLR2L		SELT		SLC20A2		UCHL5		LAMB3		TXK		FAM132B
	CEP164		PSMD2		RND2		ZBTB47		CD81		DYDC2		SYAP1		DAPL1
	ZMAT1		GTF3C5		KCNAB2		DHH		KIF18B		HAO2		LY9		SYNC
	IGHMBP2		CHID1		METTL8		ZNF503		PSPC1		TRIM29		CEP128		DYNC1I1
	GTF2H4		PPP6R1		LRRFIP1		TCEAL4		PRODH		MDK		HLA-A		CPXM1
	TRPV1		DPM2		OLFM1		FAM109B		ZNF541		PLCE1		BEST1		C16orf96
	ELMOD3		PFN1		URB1		RECK		LSM12		CD36		FAM192A		ARX
	SAPCD1		MAP7D1		OGDHL		TNFAIP1		KIF20B		NKD2		OXNAD1		ANAPC16
	SLC16A8		BCAR1		IRX1		ENTPD1		WDR53		DCTN1		RGS13		SOD1
	WDR90		MBOAT7		FBLN7		PLD6		RNLS		KCNJ3		KIAA1324		SERPINF1
	NBPF12		DGCR14		PDCD10		C11orf95		EZH2		LRRN4		SP100		PLCXD3
	FAM111A		TBC1D22A		TMEM31		MDFI		TMEM205		LIN7A		FOXP3		XYLT1
	HCG27		CD151		SYMPK		ZNF35		RMI1		TRIM17		DTX3L		FOXF2
	NBEAL2		ZNF787		ENOPH1		MYO1D		LRRC36		CYB5R2		PSTPIP1		ULBP2
	SRSF6		MVP		MFSD9		JAM3		CTPS1		CNPY4		LIPM		MXRA5
	TAS2R20		KATNB1		SLC22A24		SERAC1		PKIG		CORIN		SAA2		CXCL12
	LTB4R		USF2		CCDC120		FAM126A		NCAPD3		CLDN7		IFITM1		CNTN5
	TAS2R5		ANAPC11		THPO		NHSL1		TOMM5		SLC1A4		ISPD		WIF1
	ZNF785		SLC10A3		RASGEF1A		ARHGEF3		DNAJC25		ADCY9		DUSP27		SERPINH1
	LMNTD2		GPR137		CHMP5		FAM171A2		GCAT		MVD		SLC11A1		ACER3
	CCDC130		ASNA1		STK35		SERP2		RIBC1		TRPM3		UBA7		RGMA
	TCTE3		CCDC71		TFG		PTPRG		VAV2		PRPS2		FGFR2		OMD
	TNFRSF25		MCM5		PHACTR3		TMEM98		HOXD8		COL8A2		CCND2		CPZ
	ZFC3H1		ANXA11		EYA2		SOD3		MND1		SH3TC2		GJD3		EN1
	ACRC		TBCB		LAD1		USP6NL		B4GALT4		TAP2		RAC2		PTX3
	DDX55		KLC2		SORD		IL33		GPR158		HOXA4		ACKR4		FBXL13
	ZNF512B		VARS		C12orf75		UBE2E2		MYBL2		ISM1		RIMS3		AMBP
	CATSPER2		PEX16		DMKN		PHYHD1		C12orf10		TMCC3		CLEC9A		SOD2
	FLCN		RRBP1		EPHA10		PARM1		MTBP		CDC42EP2		SPN		SESN1
	GTPBP3		KIF1C		IFT172		PLA2R1		KATNBL1		SGCA		TRAF5		GNG4
	TRMU		APEX2		CDH23		KRT222		IMPAD1		NEB		WDR82		TP73
	CLK1		SEC13		UBE2A		EOGT		ZNF219		CSDC2		SYTL1		TSHZ3
	ZBTB25		RNF220		ANKH		CADM4		RPL10A		NTHL1		PPM1M		PID1
	LAT		TIMM17B		C4orf33		ACTR1A		AQP4		EPS8L3		ANKRD44		FOXP1
	IL11RA		DMWD		RHBDD1		EPHB1		UBXN6		GALNT16		HLA-F		SNAP47
	ANKRD36C		FAM109A		MYO7A		NPY1R		SMU1		ZNF273		IL13RA1		PDZRN3
	TIA1		ATG9A		CSNK1D		RNF8		ERH		NETO1		GRIN3A		CLU
	RP11-411B6.6		ZNF282		DSTYK		ATP8A2		KIAA1841		GUCY2D		TRAF3IP3		CDH11
	HEMK1		VCP		HERC2		DOLK		INTS7		MYO1A		CD72		DSCC1
	RABL2A		NUP62		MLYCD		FJX1		CCDC101		BMP8A		METTL1		NTPCR
	PRSS53		SNAPC2		ANAPC13		VCL		RFWD2		ZHX2		CMTM7		TMEM241
	RP4-583P15.15		MARK2		GTF2A2		PVRL1		CRTAP		EDN3		SEMA4D		CBLN2
	SNAPC4		IMP4		TGFBRAP1		ST5		RPL6		PPARG		HDAC9		COL11A1
	GABBR1		PSMD9		IFNGR1		SPECC1		GLMN		CERS4		EEPD1		SGCD
	DGCR8		NUDC		ZFYVE21		SAYSD1		VPS13A		ALDH1L1		CXCL1		GABARAPL2
	SRRT		JOSD2		TOM1L2		OR51E1		METTL21B		PTGIR		LHFPL1		SSTR2
	BGLAP		PRR12		STYX		FRAT1		FAM229B		TMEM198		ZHX3		SLC17A5
	TCERG1		ATP13A1		AP2A2		PPAPDC1B		ASXL3		BLVRA		SH3BP1		MTMR2
	FAM73B		WDR18		MYH8		IGFBPL1		GNB2L1		EPS8L1		EIF4E3		FHAD1
	PPP6R2		RAB35		CFAP58		SOX11		LGALS12		SMIM6		RTP4		CALB2
	ZNF7		RNMTL1		SLC12A9		ZNF662		SBSPON		KRT19		GTPBP8		SEMA7A
	MYH7B		PRPF6		HOXD1		NTRK3		DBF4		ZNF43		PPP2R2B		VTI1B
	ANKZF1		XAB2		ALPK3		DENND6A		PFDN5		MUC1		TCF19		GPX3
	NDOR1		POLRMT		TK2		PDHB		ANLN		CDH11		MMP2		GBX2
	ATP2A1		SLC39A13		SORT1		XXYLT1		GHDC		CYP19A1		FCER1A		PSD
	MUS81		RNPS1		NRAP		CAMK1G		OMA1		PDZRN4		SIAE		CTSC
	MLLT6		RABAC1		AZGP1		H2AFY2		CCDC18		TGFBR3		LIMD2		CHRNA1
	PRR4		SF3B4		CELSR1		ZNF624		TPX2		OSR2		RELL2		THEM5
	DCUN1D2		TNIP2		PCNP		DNAAF2		NKAIN1		KNDC1		CERKL		GCNT3
	KCTD13		MRPS34		OGDH		RNF185		FOLR1		CISD1		SBK1		LFNG
	MATR3		ZNF576		THADA		NUAK1		SAR1A		SGK223		XRCC6BP1		CYP21A2
	PPFIA4		SNRPC		RRP1B		TLE1		DUT		ACTR5		PARP15		CDK2
	ZGPAT		C10orf2		LRRC8B		USP13		POLE3		GRIP1		KIR2DL4		RUNX2
	ANKMY1		RNASEH2A		GPR75		SH3KBP1		DHFR		ADSSL1		IL18BP		DDIAS
	INPPL1		AP3D1		MRPL16		TMED4		PLAA		TMEM178A		RCAN3		PAPSS2
	SRSF11		RITA1		C14orf119		MYO1B		PARPBP		WFDC2		MAP4K1		SNAPIN
	ASB16		CNP		LARP1		CNOT10		LMNB2		ZNF195		XAGE3		SCUBE3
	CDRT4		AXIN1		FAM57A		SLMAP		MED8		GPR35		PLTP		CACNA1S
	OCLM		CDK11B		TBC1D23		HSF2		CEP78		NDUFA4		LTB		ADAMTS6
	N4BP2L2		FTSJ3		TTC5		SGCD		HNRNPR		ATP1A2		ARAP2		MPP2
	ZNF26		ARFIP2		VANGL2		UBE2Q2		C7orf31		HSD17B6		CTSF		EFCAB1
	NPIPB3		PRCC		SLC6A8		SPINT1		APBB1		DTX4		C19orf38		ADAM20
	ADAMTS13		BOP1		MAP3K15		RABGAP1		ELK4		GPR143		FLT3LG		FBLN5
	POGZ		STRA13		SDC1		C14orf37		SOWAHA		BAAT		HPGDS		CILP
	MAU2		CLUH		CEP250		MYL9		RECQL4		TNFSF12		WRB		COL13A1
	GGA1		TWF2		DIS3L2		NKAPL		NOP58		ABLIM3		KLRG1		NIT1
	ZNF160		PTPN23		CADM4		SYNC		DR1		CYP4F2		FAM173B		ZNF77
	NPIPA1		FXR2		NPAS2		RARB		GMEB1		ELMO1		SIX2		LMO4
	RPAIN		TFPT		RIMBP2		MTMR9		MAP3K7CL		C1QTNF7		LRRC63		CRLF1
	PRDM15		CPTP		ZNF280B		CDYL		NUPR1		ZNF675		CYLD		PTPN21
	MARK3		MAPK7		PCYOX1L		ADPRH		FANCB		NRSN1		CD69		TNFSF15
	CTD-2369P2.10		CDC34		RRP12		C1QTNF2		PAEP		TIPIN		C4orf50		TPBGL
	GOLGA8B		SCAP		HABP2		GPR157		CES4A		NALCN		GUCY2D		TMCO1
	DHX34		NDUFAF3		C12orf29		PTPLA		FSD1L		GLI1		TIFAB		RAI14
	FAM160B2		MRPS2		SDC2		PLCG1		SLC39A14		RAET1G		VENTX		CP
	SLC9A5		INTS5		NIPSNAP3A		TAX1BP3		NAA15		RTN4R		ENOX1		ADCYAP1R1
	CCDC66		THAP4		ATG16L1		CTNNAL1		CYB5R3		CAPN3		ATG9B		BASP1
	CCDC154		C19orf52		PFKP		ALDH1B1		RPL18A		TNFRSF19		ZNRF1		PCTP
	ATXN2L		HPS6		ABCC1		PCSK6		RPS11		ARHGAP44		LIMK2		NCSTN
	ZNF692		POLD1		ZSCAN31		TTC9		SLC20A1		CDH3		TEX29		EPHX1
	ANKRD36B		DDRGK1		MRPL48		ADAMTSL2		WDR81		TRIM54		LGR6		NALCN
	ECHDC2		PHB2		FBXO8		OLFML1		TBX6		MRVI1		C5orf58		TRIM67
	ZNF226		CCDC97		UBE2N		KIAA1211L		SNCA		TMEM216		SP4		MEST
	ZNF266		GPATCH3		KCNMA1		MCTP1		BLVRB		KCNMB4		SLCO5A1		C15orf27
	MAPKBP1		PPM1G		RWDD1		GTF2E1		JPH2		OVOL1		ST18		LEFTY1
	PROCA1		WRAP53		TBC1D16		FBXO6		BRCA1		TANGO6		CLEC2D		PHF19
	TBC1D29		MED24		TPT1		IL1R1		FAM120AOS		MCC		LAPTM4A		IDO1
	SLX4		SGSH		DYNLL2		TJP1		RQCD1		LARP6		ARHGEF3		CHMP4C
	D2HGDH		EXOSC4		AP3D1		KLHL42		DNAJB13		HERC5		WNT1		PAX2
	MAP3K12		INTS1		TAF15		ZFPM2		RPL36		STRIP2		CCDC88C		CDH17
	MOK		HMCES		ACOT11		GNAI1		PIFO		DACT1		COLEC12		COL24A1
	NOXRED1		CDIPT		C14orf1		FAM198A		ME3		LTBP2		SAA1		IGSF8
	ARMCX4		SCAMP2		CCDC59		TCEAL3		MCM8		ASPHD1		SP110		GRIN2D
	TRIM3		EIF5A		BUD31		ALG12		TRMT6		AICDA		POLR3H		CYTL1
	TNFAIP2		PMPCA		BBS5		ZNF582		NEGR1		ANKDD1B		ANKRD34A		FN1
	AC006547.14		ACAD9		TRIM63		PRKG1		HOXA6		GYG2		ASIC2		RADIL
	BTBD19		DCTN2		PSME1		PSMD6		ALKBH2		DERA		TBC1D3E		RBM3
	ANO8		IDH3B		PI4KA		GAB1		C9orf69		ZNF680		APOL3		ACOT12
	PRICKLE4		AURKAIP1		MRM1		PRRG4		MTFR2		EXOC3L1		RSAD2		KIF7
	NSUN6		ZNHIT2		FMOD		MAP4K2		SALL4		ACKR2		APLP2		WNT7B
	GNRH1		PHB		HCN4		PALM2-AKAP2		EED		PIPOX		WBP5		C10orf11
	CTC-479C5.12		CNOT3		PTPRF		LDLRAD3		IGBP1		CALD1		KDELR2		SIX1
	ILF3		CCDC86		WNT6		TMC7		PRC1		MICU1		NNMT		CCL11
	CDK11A		MANBAL		ANK2		CPNE5		RAB42		LIMK2		BCL7A		FMN2
	GUCA1B		NAA38		MAPK4		CNTNAP1		TDRD3		MLIP		SPIDR		TUBB6
	HKR1		LSM4		CLASP1		NAALAD2		PTTG1		TGFB3		HSH2D		COL6A6
	COL27A1		PVRL2		PSMB1		TMEM214		PLGRKT		FAM47E		GZMH		CDX1
	MAK		DYRK1B		GM2A		NFATC4		FCGRT		AKT3		FKBP9		PAPPA
	MNT		NCAPH2		OTUD7B		GABPB1		CCDC138		GREM1		DIRC3		OLFM1
	PRPF40B		GATAD2A		FERMT1		DSTN		SNAP25		LHFPL3		ZBED3		ENAH
	SEC61A2		BCAT2		MED31		FAM69B		DNAJB11		EHBP1		STK4		VCAN
	TAC4		NELFA		MAPKAPK2		ADAMTS3		PCSK4		SVEP1		PRKCQ		NDUFS2
	PAPD7		MFSD10		KCNC3		ATP8B1		SLC46A3		NT5C3A		ZNF404		FZD2
	HINFP		KIAA2013		NUP210		DIO1		ZUFSP		CCDC85A		NANOS1		IRGM
	SZT2		MPG		ARL6		C20orf202		E2F1		PROM1		ZFAND5		CRYAB
	ANKRD23		SLC38A10		PDE6B		ZSCAN16		TFRC		FGFBP2		NRP2		GAP43
	SUV420H2		C20orf27		GATAD2A		KCNK3		PTBP3		FAM198A		TBC1D10C		SAP18
	NADSYN1		TMEM8A		RAB2A		TAL1		ACKR1		STK10		CD28		PSMB4
	ZNF83		CACTIN		COG8		SMYD5		PF4V1		AGFG2		ASPHD2		ENC1
	AC009336.19		CALM3		EAF2		BEND6		TRAPPC2L		THSD4		RMI2		C10orf55
	MINK1		PHF23		BAI1		PLEKHG6		UBE2C		STAB2		ZNF229		FBLIM1
	ENOSF1		TRAF2		GIT1		RHOBTB2		HSPA4		FZD10		ZBP1		MMD
	SLC25A27		HSF1		C10orf67		DACT3		RASL11A		PTGDS		POR		LAMA1
	MYSM1		CDK16		CHIC2		JAKMIP3		UBA52		AIFM3		ZDHHC18		CATSPERG
	TJAP1		TUBGCP2		TMEM132E		VEGFB		C2orf50		SLC5A8		TBC1D16		IGFN1
	ANKRD61		TSEN34		MEGF11		S1PR5		YBX3		PADI2		GLIPR2		MFAP4
	NOL12		SLC35C2		TCN2		CPM		TIPRL		MYO7A		TNFRSF13B		SULT1C2
	OSGEP		TPRA1		SNX16		SH3D19		UCN2		NLK		NIM1K		PSEN2
	VMAC		CCDC9		PPME1		C1orf54		MMP24		EID2B		NCR3		MREG
	CDAN1		MAP3K11		TNFRSF11B		ZNF85		TMEM91		VGLL3		CNTN4		STOX1
	INTS3		HGS		POLR1A		TLE2		RANBP6		CCR9		SYTL3		MAP3K9
	CLDN15		TIMM50		FAM24B		GALNT5		SHMT2		CIART		SAA4		SYT1
	STX1B		ZNF414		SLBP		TPM4		FUZ		ZNF254		PSTPIP2		SERPINA4
	LRRC37B		SUGP1		MRPL13		PDE5A		DCAF10		REN		APOL2		KRBOX1
	GTPBP2		SSNA1		LYG1		PRTFDC1		ZBTB43		MAPK3		CTC-479C5.12		C1orf43
	ACAP3		DRG2		STMN1		NHSL2		DEPTOR		ZNF433		LAMP3		RTN2
	ZGRF1		NDUFS6		HELZ2		LRRC4		CXorf57		ZNF92		SLFN5		AVEN
	TBC1D17		PDRG1		EFHC2		DKK2		CLGN		TEX10		COPZ2		KAL1
	UPF3A		ARMC5		DAD1		SLC22A17		PSMD14		SCARF2		ADCYAP1R1		CFAP61
	NPHP3		ABHD8		SH3RF3		ZBTB46		XPO1		BIN1		ZNF556		HTR2B
	PAXBP1		CCT3		PIGM		COL14A1		LCMT1		MON1A		IFI27		FAM180A
	SCNN1D		NOC2L		SMARCA4		TOR1A		CGNL1		GNE		VRK2		ADRA1D
	FAM71F2		MAP2K2		SLC45A4		RSU1		TMEM18		PTGES		SAGE1		SYNPO2L
	SPNS1		C17orf70		DNAJC8		ARL15		KIF20A		TMEM38B		NMI		ARNTL2
	TMEM110-MUSTN1		PNPLA2		DGCR2		ZNF720		COL7A1		CYP2C9		SNX20		ETV1
	CCDC7		DGCR6L		NCL		WDR48		FBXO43		REG3G		SNCA		CHRNB4
	SS18L1		SPAG7		KHSRP		HEATR5A		SPCS3		TNFAIP8L3		IKZF1		DUSP26
	ZNF76		UBE2I		HHAT		KIF7		GTF2E1		INHBA		ZNF622		CPEB1
	NUP85		SHISA5		WDR55		HMGB3		KIAA0020		LDOC1		NFE2		DCAF6
	RABL2B		PPDPF		CAPN5		ATP1A2		PPID		RNF112		KIAA1217		MDFI
	CNOT3		MCM2		MRPL3		NIPSNAP3B		TOR1B		FBXO48		FNBP1		STMN3
	NFKBID		BANF1		GPRASP1		DDOST		AGBL5		COL1A1		PRSS36		STMN1
	SREK1		TESK1		ZNF687		TOP2B		TACC3		TAL2		JDP2		RSPO3
	CPSF7		MICALL1		LNP1		TCF7L1		SERGEF		WFDC1		SSTR2		TBX1
	AGAP10		WDR1		BAIAP2		MAGI1		SRSF10		COL5A1		CD6		NAV3
	HAUS5		PQLC1		JADE2		OVGP1		SAMD9L		KIAA1024		SNAP47		MYH1
	CCDC142		ZNF526		MCOLN1		FERMT2		TCEA3		C11orf88		GABARAPL1		CD24
	SH2B1		CTU2		MYT1		BRD3		SMC1A		SULF1		C12orf79		GATA4
	ZNF589		SLC35C1		GALNT2		CCDC181		PITX1		CTB-102L5.4		PPP3CC		COL8A1
	OSBPL7		BCAP31		OS9		ELK3		CDCA3		FZD7		E2F2		FGFR4
	ZSCAN30		SRC		HYDIN		DOK5		SLC22A17		PDE6D		IKZF4		AKR1B10
	MC1R		RELA		CLDN14		SLC51B		SRPK1		PTPLA		FAM163B		VGF
	INCA1		RNF26		SDHA		NAP1L5		MAPK3		ABHD1		CNTRL		COL6A2
	ARID3B		HSD17B10		LHCGR		SV2B		GSTP1		SEZ6L2		SLC43A2		PARVA
	DHX16		MYL6		IGF2		PPP1R16B		EIF4B		KRT81		MTMR14		TDRP
	PABPN1		CCDC51		FAM162A		DLG4		AUNIP		SPINT1		GYG2		C2CD4D
	C9orf172		CYB561D2		CDC42		CLASP2		SMYD4		MAP6D1		HLCS		NT5DC2
	BTAF1		PKN1		FCRLB		SLCO3A1		SLCO5A1		ANK1		WDR49		MME
	TMEM256-PLSCR3		NCDN		ZNF497		C5		KIF24		INHBC		WIPF1		LBP
	TSC2		PELP1		SND1		RAD51C		SERPINF2		GZMB		WNT10A		SLC35C1
	SLC25A45		GTPBP6		MYO1E		MDGA1		HMSD		MAP3K7CL		RGN		HSPB6
	ZNF121		PEF1		TMEM230		ZDBF2		UBQLN1		MEST		FCRLA		CUTC
	CBWD3		COMMD4		TNPO2		UACA		XRCC2		SERPINA4		PTPN22		EFEMP2
	ZNF862		CCDC94		VPS13D		TTYH2		SLC25A6		COX19		CTNNBIP1		UNC5C
	PPP1R12C		TRAPPC9		NCKIPSD		SMAD1		PSMD12		NEXN		FAM177B		KDELR2
	DPH1		ZC3H3		MYH10		P4HB		XRN1		PDE1A		P4HA3		CENPP
	MYO19		SLC25A22		SLC15A1		BNIP2		FKBP3		KDF1		PGM1		PRPH2
	DBF4B		ZNF428		ELAVL2		MIOS		NOL6		TREX2		CLECL1		UBE2Q1
	MICALL2		COX8A		NLK		DNAJC18		DONSON		KCNH2		AFAP1L2		GGT5
	EDRF1		CHAF1A		ATP2B4		GTDC1		RPS14		ENAM		TPST1		WISP1
	RANBP10		VPS72		TMTC4		CHST7		PHF6		TMEM59L		PIGZ		AC004754.3
	ZC3H8		MARK4		GLG1		OR51E2		EPHB2		LGALS4		SEPHS1		LOXL3
	ZNF251		JMJD4		ATP6V1G1		RAB15		MMP7		SULT1A2		MLEC		PTGER4
	HSF4		GAK		TP53AIP1		FBXL7		DEPDC1B		FAM65B		KIAA0226		NPFFR2
	NICN1		SUV39H1		NOP10		FILIP1		WNK4		SLC9A3R2		IL24		ZNF502
	SLC26A11		SNF8		WWP2		ZNF792		KLHDC8B		RXFP1		NDUFC2		HABP2
	PCF11		STK11		FKBP3		ITGA7		SEMA3B		TNXB		CLU		TMEM62
	ARHGEF1		TELO2		KCNQ4		SLC24A3		NFKBIL1		TLCD1		RARRES3		MYPN
	TRIM41		SMPD4		GPC1		VAMP7		LTA4H		TTC39A		SPATA13		VIPAS39
	ZNF397		RPTOR		SRMS		FAM171A1		WSCD1		HLA-E		BET1		TPM2
	TOP3B		GMPPB		FAM168B		CMTM6		CSE1L		EBF3		CIART		TSSK6
	ZNF814		ZBTB12		TMEM37		MKRN2		HPCAL4		CDYL2		SKAP1		OPLAH
	RAD9A		FADD		MICA		LIN52		RPS5		CCND1		MICB		SCAMP3
	CEACAM19		PWWP2B		ASB1		FBXO32		SHF		CRYBB3		STX11		SERPINI1
	SRRM5		MRPS11		SMYD5		CASP3		SLBP		LRP3		WNT8B		XG
	ZNF500		UBTF		MARK4		DPP9		GTF3C4		C16orf89		ACAN		TMEM63A
	MRPL38		ELOF1		TNS1		FYN		HSP90AA1		PTCH2		PDCD1LG2		BGN
	TTC34		NLRX1		EXOSC8		ATP6V1G2		CHCHD6		HOXA13		MRPL36		NFE2L1
	PIGG		MTG2		SOCS7		FOXS1		KIF18A		ANXA9		SPPL3		PDPN
	CUL9		BLOC1S3		CHD4		MSL3		PCBP2		DOLK		PRDM8		C5orf34
	DAZAP1		VPS18		AK2		SCGB3A1		HOXD3		TMED3		TSR2		TUBB3
	INO80E		SSU72		PDCD11		SH3TC2		NAP1L4		BCAR3		LRP8		CSMD2
	EWSR1		MLST8		RPS6		ZNRF1		ELMO2		ARHGEF25		PACSIN1		MRGPRF
	PISD		MFSD5		MFHAS1		RAB5A		HSPA5		C1QL4		USP2		PAPPA2
	XAF1		EMC6		TMEM128		GPR143		CCAR1		PRRX1		ULK1		PBXIP1
	WDR6		TSSC1		STK33		EID2		MOSPD3		FLNC		MAP3K13		GPR1
	RHOT2		TRAPPC6A		SCN1B		REM1		MAPK6		MASP1		IFI35		VKORC1L1
	INPP5B		NAP1L4		UBC		RWDD1		POLL		ARL9		TREML4		FAIM2
	ABCC10		DDAH2		IMPDH1		POLR3F		TIMM23		TRAPPC4		LNX1		MBD4
	ZNF529		E2F4		TLE3		C1QTNF7		ZNF586		ATP9A		NDE1		TMEM221
	ABHD16A		NUBP2		BACE1		GMPPA		C3		PLD1		HELZ2		MARCKS
	SLC35E2		URM1		AXIN1		SMAP1		TCF25		MRPS9		REG3G		CR1L
	GBA2		ZER1		SIRPA		ETV5		VEGFB		SLC16A9		PLAUR		RAB31
	ATHL1		PTOV1		MAP1A		SLC37A1		DNAH6		MAGI1		PPEF1		SV2B
	PPP1R3E		DEAF1		SARDH		NRAP		SPHK1		BAMBI		MANBA		FNDC5
	FAM193A		MEA1		GRIN2A		SHBG		PTP4A2		KCTD2		SAP30		KLHL13
	SGSM3		PYGO2		RABEPK		CXXC4		HNRNPA2B1		PDZD2		KARS		SMIM10
	SPDYE1		RELB		SSBP2		TBCD		DCUN1D5		OVOL2		LPL		RFPL4A
	BZRAP1		DCAF15		MAP9		MED8		FAM150B		PGR		CXCL6		PSMB8
	CHTF18		PRRC2A		TP73		FGD5		UTP11L		ENPP1		FCAMR		DCAF8
	ZMIZ2		GTPBP1		HERC1		ZNF771		TM7SF2		GJB4		RASSF5		ZFHX4
	NAA40		RNF40		HSPA2		CLSTN2		C16orf86		ADAM12		SOGA3		OVGP1
	MS4A4E		MRPL51		ZMAT3		WBP1L		MCM6		MMP7		NUP93		TPD52
	C17orf85		L3MBTL2		SDK1		ZNF501		ZNF267		WT1		SESN1		IRF2BPL
	ERCC3		IRAK1		AAK1		EVI5		UBE2K		ILDR2		LRRC15		TBX3
	TRMT13		SIX5		PDE9A		ANXA6		TRIM16L		PSIP1		CHRNA1		ABT1
	DDX51		FLOT1		PVRL1		RASL10B		RPL19		PEG10		HMGA1		C10orf128
	CLDN18		LZTS2		SLC27A1		HABP2		SMIM3		IQSEC3		AC019206.1		C6orf57
	MUTYH		ASMTL		VTA1		PIK3R3		WWOX		NLGN3		C7orf34		PEX19
	ALG13		B4GALT2		CCNC		GAA		CAAP1		KLHL30		CMTM2		RAB6B
	MSANTD2		EMC10		NRP2		ME1		C1QTNF1		FOXD1		BTN2A2		MMP23B
	NLRP1		UBE2J2		IRGQ		TRAK1		MAPRE3		SFTA2		GPR156		TNFRSF8
	CC2D1B		RRP7A		TGFA		BEX4		FAM213A		LAD1		HCST		TLE4
	POLR3E		MPND		SCN3B		RASSF3		UBE2R2		DNM1		ATXN7		CCDC152
	C9orf173		TRAF7		TMEM50A		AMOTL1		ELOVL6		BAG3		SH3D21		SPTLC2
	ASXL1		GRK6		TNNI1		KANK2		GLE1		GNG11		GRASP		HTRA1
	SBF1		B3GALT6		VPS53		KLHDC8A		IWS1		HTR2A		CCNI2		MXI1
	PILRB		SMARCD1		KCNK3		PTPRF		ZNF581		C1orf116		RAB8A		LPPR5
	CHD2		ELP5		VOPP1		TMEM198		NOL8		LRRC3		BCAT1		SKA2
	STX16		KIF22		SOGA1		PRCD		NAA35		GSTM5		KLRG2		GPC3
	KIAA1407		POLR1C		SCAMP4		C8orf34		EME1		IRS2		FCRL1		SUSD4
	ABCD4		BYSL		ERH		HIF1A		ZBTB8OS		MAL2		CAMP		SRR
	CLDN20		REXO4		L3HYPDH		SCHIP1		MARCH9		BBS9		FOSL2		AIMP1
	RGL4		MLLT1		GLTP		KCNMB4		ABCD3		PPP1R1A		IFIT2		PRDX3
	UNK		PYCR2		TMEM145		DBNDD2		TRAPPC3		LPPR4		CHID1		IP6K3
	CPSF1		POP4		GPSM2		SYPL2		ZDHHC5		JPH2		CAPN11		FLNC
	CDK10		TOM1		SCTR		DLGAP1		BCAM		FRRS1		MDGA1		H2AFV
	AGO4		UBA52		AOC1		ELN		CENPH		GHDC		YTHDF1		TMEM200C
	POU6F1		NPRL3		DUSP26		PTEN		EPS15		ARSF		INPP4B		CRYBB1
	MYH3		UFSP1		LIMK2		SMARCE1		ACOX2		MIOX		RTKN2		ANXA4
	ZSCAN9		RAD23A		SULT4A1		KPNA1		SETX		ASRGL1		CLCN4		GDF11
	MROH1		BAD		CXCL1		TSPYL4		TMEM167A		SYNDIG1		KLHL22		LARP4B
	RFPL3S		ZNF687		PPIP5K1		NDN		SUZ12		EID2		SULF2		CMKLR1
	ZNF417		NAA60		MAPK8IP2		BHLHB9		FANCM		EPHX3		C5AR1		SACS
	NPPA		ETFB		PKIB		SLCO1C1		PRPF4		SAA1		SDC4		PHTF2
	ZNF354B		SEC61A1		NEFL		SSUH2		HSPB11		RHOB		CFD		TP53AIP1
	NASP		SLC25A6		GTF2E2		LPAR4		DNAJC9		CACNB3		GZMM		KCTD16
	MSL1		HCFC1		MEST		MICU3		C16orf59		EPHA10		TMEM167A		RNF144A
	ZNF8		AP2S1		ANXA9		NCOR2		CCDC109B		AGTR1		KEL		NUMB
	RBM19		USP19		TPCN2		LAMB1		BRCC3		SSH3		AVPI1		EFCAB2
	CROCC		TAB1		CAV2		GNG11		CEP128		SOWAHC		UNC13D		LRFN3
	GOLGA6L9		EDF1		IQSEC1		SUN2		CCNB1		MGAM		VPREB3		UFC1
	AC024361.1		ATP5G1		ARRDC4		BRI3BP		IDH3B		TMEM107		ARHGEF37		KIRREL3
	PCSK7		UBB		THEM5		INPP4B		MGME1		MR1		PLA2G2D		CHEK1
	ZNF202		TOMM34		ZNF853		CPT1C		PRX		RPIA		EID3		RANBP1
	STK36		H2AFX		AS3MT		OSTM1		FUBP3		ITPKA		QRICH1		ANK2
	PCED1A		ARL2		CCNG2		SEMA5A		FOXM1		ATXN7L2		TRIM62		KCNC3
	VMP1		WDR4		SLC6A6		DNAJB5		PSMA3		BLMH		USB1		SEPT11
	SPTBN5		STOML2		HABP4		FSCN1		SLC35D1		ZBED6CL		CASP4		CAPN3
	PHYKPL		CSK		MARVELD1		NAALADL1		ANKRD53		ALDH1A2		PMAIP1		HTR1B
	NNAT		SYMPK		SMG7		CNTN4		CAMK1		NSFL1C		CD80		FTSJ1
	ATG4B		NDUFV1		KIAA0513		FAM210B		IFT140		ZCCHC3		FAM159A		HCN4
	TEP1		NOSIP		KDM4B		RAPGEF3		POP1		TRNP1		BLK		TERF2IP
	MPP3		ITFG3		FAT1		ARHGAP6		PSMD6		TPST2		SPIC		LECT1
	MAN2A2		TRABD		SEPN1		CHD3		CDH16		LRRC61		TMEM237		ITGB5
	ZNF808		MRPL12		TRMT10C		LIMS2		FUK		G0S2		CACNA2D4		MAB21L1
	SPDYA		DRAP1		SEMA3E		VSTM4		DCAF12		CXorf57		ASB9		VIT
	ZNF780B		HRAS		FICD		CHN2		ZNF92		KCNK15		CH507-9B2.5		MAFB
	UCP3		CC2D1A		SLC23A1		STK38L		ZNF544		RARG		SMO		STAC2
	DNASE1L2		CCT7		CCNB1IP1		GSKIP		TRMT10A		APBB1		ATP6AP1		NDUFC1
	STARD9		ELP6		ATAD3C		GTF2F2		RPL37A		NEURL1B		ZBTB2		SNX27
	MIB2		HGH1		C12orf60		FANCM		SLC25A23		TTLL7		MTMR7		HAX1
	ZNF707		TCF25		FBXO5		EHD4		GUF1		TRIM55		LRIG3		PTN
	CHMP4A		PRDX5		FEM1C		PPAPDC3		BZW1		TSPAN1		ACVR1B		MRPL43
	ZNF621		MIEF2		ADD2		OLFM2		NME4		CYP1B1		CADM3		ETV4
	MRI1		XRCC1		ACSF3		UBXN2A		PPAT		SPATS2		LBP		SLC6A15
	LSMEM1		THAP7		FMO5		ZDHHC3		PACSIN3		PAWR		ZADH2		CAPN5
	GOLGA8R		CUEDC2		PIGS		PPP2R2D		PAK2		ACTA1		PIK3IP1		TPSG1
	ABCA10		TCF3		OSBP2		SLC41A3		RPS16		MAPT		CUX1		TNFRSF19
	SAFB2		CREB3		SCG5		MROH8		CENPP		COL10A1		ACTR3B		PCDHB8
	ZNF846		RABL6		NFYB		PSD4		PLBD1		IL17D		PRH1		TMEM119
	PKD1		LRRC14		NDUFA10		TECPR2		RPS19BP1		COMMD1		ATP1A3		CDC25A
	SPDYE5		SRM		LONP1		ZFP28		ART5		GSR		FAM46C		APCDD1L
	ZNF449		FAM3A		ZNF142		NCAPH2		SPC24		LOXL1		FAM109A		DCAF4
	REC8		SCAND1		NXT2		FGF12		MLST8		INF2		CKLF		ELK1
	SLC13A4		CUTA		TMEM126A		HIATL1		AAGAB		C16orf52		CD99L2		SAE1
	SETD6		YDJC		CLDN19		ENPP1		CHORDC1		RAPGEF3		DNAJC12		DPEP1
	ZNF75D		ADPRHL2		LGALS3BP		KCNK1		ALPI		FABP1		ZCCHC18		HHATL
	SPATC1		CHMP4B		MADD		PPP1R14A		KDM4C		HAS3		PPP1R1A		CBX6
	E4F1		UBE2L3		ANXA6		FRG1		SERPINB5		FBXO15		GLUL		NEK9
	ARL17A		SUPT5H		GJC3		TBPL1		RANGAP1		SPATA33		HLA-E		SIGMAR1
	UHRF2		ATP5SL		DLGAP2		PCDHA7		ABCA12		AOC3		PELO		FANCB
	DCAF8		MVD		NEFM		MAP4K4		FANCD2		HKDC1		XRN1		C7
	KCTD7		ASB6		RPS3A		LMO2		RPS28		GSTO2		CD97		KLHL42
	SELO		RPS19BP1		B3GAT1		TMEM59L		CENPM		FOXS1		CNIH2		LAMTOR5
	SCGB2B2		MYO1C		SLC35A1		PAPSS1		TTPAL		GNAI2		RASL10A		CABYR
	NBPF19		TST		TBC1D9B		RANBP9		RAB10		RCAN1		RAB27A		BMP4
	BRD1		NOL6		GPR125		TTL		STX1A		PRKCH		NOX4		PI16
	TRMT1		GMEB2		MORC2		GFOD2		CEP135		CFAP58		CSMD2		SNAI2
	PPIL2		TMED1		SNCB		PNMAL2		SOCS4		CNTLN		MAGED1		NCK1
	THBS3		HMG20B		SLC12A4		RAB40C		BEST4		SLC25A20		CD52		PTPDC1
	FLYWCH1		CHMP2A		GNAO1		SCMH1		TOP1		CD1D		MLXIP		SLC6A17
	ZBTB48		ITPA		SEMA4F		RIPPLY3		SALL2		VIPR2		CCR2		TENM3
	SPDYE6		AARS2		CNNM3		PIEZO2		ZBTB34		NANOS1		TSPAN11		UBD
	HDAC10		XYLT2		CACNA1D		HPS4		RABIF		RARRES1		THBS4		SNCB
	WDR88		PYCRL		FBXO16		PALD1		ZNF567		ELMO3		MAGOHB		SIX4
	TVP23C		ALDOA		TRIM67		PDIA3		ABHD17B		CCDC91		GAR1		TRIM71
	AP4B1		PLEKHM2		MGAT3		ARRB1		SLC30A7		CES3		SYT11		DLGAP4
	CLCN6		EMD		METTL25		ZNF300		OTUD6B		KCNH3		FAM104A		BEGAIN
	DOC2A		RBM14		TIMMDC1		GCHFR		C5orf49		MAP3K15		ABCA1		HSBP1L1
	BCL2L2-PABPN1		TRIM8		FAT2		PPP1R13B		CSF2		PVALB		ALS2CR11		LYPLAL1
	LRIG2		RTFDC1		INTS1		CAMK2G		LHB		TCEA2		EPHA1		CCND2
	ZNF211		SF3B5		SLITRK2		GJA5		APOBEC3B		AKR1C1		GCNT2		C14orf1
	PATL2		PLEC		AP2B1		NOC2L		ADAMTS10		ARHGAP17		NFATC2		ERICH4
	WRAP73		FAM50A		C6orf57		KCNK9		PHB2		RP11-302B13.5		MMAB		POC1A
	SRSF2		UBL4A		NMD3		PPM1K		UBE2A		C11orf86		REG1A		DLX6
	DMPK		TSC22D4		CDIP1		C2orf40		KRBA1		RILPL2		MVK		TIMP1
	PLXNA3		ENSA		DUOX1		MYCN		AP4E1		TLL1		TM4SF19		GPR61
	CHFR		RHOG		ABLIM2		MPRIP		ARNT2		AFAP1L1		TRERF1		IRS2
	FO538757.2		G6PD		ADCY2		TANC1		CRB3		GIT1		TAF13		BPNT1
	PACS2		GALK1		MYL12A		RNF182		YTHDF2		CYP8B1		GLTP		SUV39H2
	LBHD1		MRPS12		RARS2		ADAM21		NUP188		SLPI		RNF183		GSTM4
	RNF166		MUL1		LMAN2		ADARB1		OIP5		SHC4		RAB2A		TSPAN12
	TAZ		CTBP1		PROB1		PRDM11		KIFC3		HPD		CXCR2		ST6GALNAC5
	RECQL5		SCAMP4		ACTL6A		PDK1		RBPJ		CCS		ACAP1		TOM1L1
	C4orf29		HIRA		SLC12A7		ZBTB8A		ADAMTSL3		FSCN2		MEGF8		CH25H
	AP000866.1		MOGS		DCK		FAM212A		C19orf44		SOD3		GPNMB		DPCD
	RBM44		KDELR1		C2orf70		PPP4R1		MPND		QSOX1		PPP1R3G		PPM1G
	TSPAN32		PIGQ		NXPH4		HIPK2		FAM50B		FHL2		C19orf67		PCDHB16
	DNMT3A		TSTA3		NT5C3B		PODN		RPL13		HYAL2		TUFT1		SRP14
	ZNF234		ZC3H18		TMCC2		CDC123		PSMD11		TMEM30B		CMPK2		NBL1
	TTN		RABEP2		IWS1		GSK3B		MGAT3		CCM2L		KLHL41		NELFA
	ANKRD13D		UBXN1		CCDC13		ARMCX1		YPEL1		CRLS1		CXCL2		SPATS2
	METTL22		KPTN		BRINP2		LBH		LRIF1		EFEMP1		SUSD4		EPHB2
	SIRT7		KXD1		CFAP61		FHOD1		CCDC61		FAM60A		PKD2L1		LOH12CR1
	ZNF224		ROMO1		AMZ1		SALL2		SMCO2		MPHOSPH6		XG		PIP5K1B
	ZNF528		RNF126		CDH20		MYL12A		BEST1		ANXA3		GPR150		ANKS1A
	SENP5		C11orf24		GEMIN2		ZNF454		HNRNPAB		SPATA24		PTDSS2		C10orf32
	USP21		ATXN7L3		CLIP2		PNMA1		FAM98A		SLC25A3		TTN		NPAS3
	WHAMM		MOB2		CCND1		RYK		C1orf115		TMEM45B		IGDCC4		MYLK2
	TIMM23B		IKBKG		PLAG1		SHANK1		EIF4EBP3		DCDC2		CTCF		RIBC2
	ZRANB2		C9orf114		TIGD6		UBLCP1		GPRIN1		GJB5		PSMF1		CNN2
	CELF1		USP11		ST7		MSX1		POLE2		ZSWIM5		USP4		C2orf40
	EZH1		MAZ		XPO6		SAMD13		TRIP6		LEFTY2		CBLB		FBXO25
	SAP25		NDUFB7		GTF2H1		SESN1		GCNT1		MYOZ2		DUSP5		ADAMTS16
	ZBTB17		NCOR2		LRRC43		PHYHIP		DCAF13		KCTD14		IL16		SEMA4G
	POLR2J3		LRWD1		CDK14		CCDC184		RAB38		TBL3		RAB37		CACNA2D1
	FPGT-TNNI3K		EHD1		DNAJC19		PIP5K1B		GINS4		SRRM3		ALOX5AP		FAM171A2
	IP6K2		BRPF1		LRP3		SYT11		TRIM59		ACSS3		SLC7A6		ARPIN
	ANKDD1A		TMED9		SEMA4B		MOCS1		TOMM7		C6orf118		CNTNAP3B		SLC14A1
	ZBTB49		MGAT4B		RBM20		VASH1		RPIA		SLITRK5		ST5		AFF1
	QRICH2		ZBTB17		FRMPD1		SPRY3		HMGB3		HID1		REG1B		VANGL2
	ABCC5		MRM1		SH2D1B		MAP3K7		CADM4		NUMBL		CD70		MAPK8IP1
	SLC9A8		TCOF1		CNIH1		CPAMD8		RBM15		COL1A2		FAM20A		DKK3
	RP11-849H4.2		POLDIP2		GRHL3		ZNF467		NPAS1		MAPK8IP1		PROSER1		NECAB2
	ZNF326		RRP1		UBA2		DMD		CKAP2		TMEM63A		TIGD6		CORIN
	TAS2R4		ADCK4		ST6GALNAC4		PMVK		TSR3		ECD		LIN52		ITIH1
	EDC4		MPDU1		PSMA4		LHFP		PSME4		SHANK2		GPR68		KIF26B
	MBD6		TRAF4		COPG2		PPP1R2		STRBP		ZFYVE28		S1PR4		ACOT9
	USP36		TRIM11		LY6E		HEY2		ANKIB1		SH2D5		IGSF10		DRD1
	ZNF594		PFDN2		C9orf92		EFS		ZMYND19		SEC14L1		NFATC2IP		ITM2B
	CAPN10		PARK7		ZKSCAN2		DNASE2		PRMT7		EFNB2		LCP2		PDCD4
	VPS33B		FBRSL1		SIL1		THY1		ZNF157		TMPRSS4		MAX		PRKD1
	ACYP1		C17orf59		PFAS		ATXN3		DNM1L		SESTD1		TMEM161A		EIF4EBP3
	TUBG2		MIF		KIAA1524		GUCY1A2		HDAC5		F5		F2		CDK14
	HIATL2		TXNRD2		SV2B		EPB41L1		MAGOH		FGF18		TMEM178A		LUZP1
	RP11-45M22.4		BABAM1		PDE3B		TBC1D12		MT1F		SOX4		SLC18B1		MCM10
	COL11A2		NR2F6		PARP1		PLEKHA4		WDR83OS		CES1		LAT		PODN
	AC006116.20		KRT8		ZFAND6		RABEP1		HNRNPLL		TPRG1		PF4V1		GPR78
	ZNF316		SHARPIN		AHSA1		IP6K1		C9orf41		C18orf54		CA11		B4GALNT4
	SETD4		SLC25A11		ZNF768		CMTM5		GDAP2		WSB2		HNRNPLL		C11orf24
	RGL3		ZDHHC16		PPP2R3C		DAAM1		TP53RK		TRIM7		PPA1		SPARC
	TRIM73		ZDHHC8		PFKM		AFAP1L2		NDC1		TOM1L2		GTPBP1		SERPINB7
	SLC26A6		IGSF8		IL15		LGALSL		ACTR3		FATE1		PNPLA4		WNT10A
	GTF2IRD2		SDHAF1		C11orf31		BEND3		COPB2		AK9		APOBEC3C		CUTA
	S100PBP		SBNO2		NCOR2		LRRC8A		SLC8B1		PRIMA1		HYAL1		STEAP1
	OFD1		TMEM161A		CCDC113		ATP6V0A2		YTHDF1		FAP		GGT2		GGCT
	TNK2		C12orf10		CIC		ACTR3C		RPS4Y1		SCN4A		PIK3CD		UBE2U
	MTHFSD		ACTR1B		C3orf67		TNXB		CNOT6		AVPR1B		SYT16		MNS1
	STAG3		SURF6		MAST2		NIN		CENPW		DHRSX		FAM120C		HERPUD1
	GOLGA8A		UQCRC1		TTLL4		DST		PHLDB3		SLC12A8		PARP12		RBFOX2
	PHF12		GCDH		EEF2K		FNDC4		NUSAP1		SYT8		HEXB		SLC38A2
	C1orf159		TIGD5		TFPI		TLE4		PIF1		PODXL2		FSHR		COX16
	PLCG1		C6orf226		ANKS6		PRND		PSME3		CUEDC2		TAPBP		VLDLR
	RIMKLB		AHSA1		MCTP2		OAT		SIAH2		P3H2		WDR76		GOLPH3L
	EIF2B5		FIBP		PIGZ		ZNF677		GMPS		F3		CRTAC1		CREB3L1
	ULK3		DVL1		SPTAN1		LTBP4		ATP6V1G1		TMEM246		PRKRIP1		QRFP
	PPWD1		PI4KB		LRRN1		FAM195B		MTERF3		MAT1A		SELENBP1		SLC27A4
	AD000671.6		ECSIT		MARVELD2		CYP39A1		BCKDK		RCCD1		LRRC4B		NTRK3
	CBFA2T2		CDK9		EAPP		ITM2C		CCDC102A		NUAK2		ACACB		MYH4
	GOLGA8H		ARFRP1		SCN5A		HYOU1		H2AFZ		SLITRK2		GPR146		SLC6A6
	ZNF133		PLXNB2		RAB15		FBXO10		RPL4		FABP4		FAM117A		PDGFRL
	CRYGS		CDC42EP1		KIAA0100		GDF3		HRASLS		CDC14B		MTERF2		IMMP2L
	ZNF419		RAPGEF6		TGFB1		NT5DC2		MTF2		ESRP2		MBD2		SEC23A
	ANKK1		PFAS		CTC-534A2.2		TRIM63		SPDL1		NOX4		CTAGE4		ENPP4
	AGBL2		PHTF2		SIMC1		HHEX		C9orf78		RP11-644F5.10		SLC22A23		FIBIN
	ZNF598		B3GAT3		MAP4		PLOD3		ALKBH7		FTL		SERPINA4		CGB7
	SPIN3		AARS		SMARCC1		FAM19A5		CENPN		EIF4EBP3		CDH23		ITGB1BP2
	TTC31		SF3A2		ZBTB7C		DGKH		MXD4		PRKCE		ATP10A		POMT2
	DVL3		ARFGAP2		POMGNT2		DISC1		WNT7B		CA11		PSMG1		IL13RA1
	EPOR		VAC14		GRIK5		LRTOMT		ZBTB6		MICAL2		VLDLR		MYO1D
	ATXN2		UBXN6		ST8SIA4		SQRDL		KCNJ3		GDI1		FSD1		KCNK6
	ATXN3		NAGLU		ECEL1		C8orf88		RPS23		NRXN2		LMNB1		CLCN3
	CNTD1		RFX1		POMP		PEG3		RAB14		UGP2		GOLGA8M		MKRN3
	ABCA7		PUS1		MINOS1		CEP68		C17orf107		FKBP11		CHST6		SOX8
	ZBTB40		ZNF277		INO80C		ZUFSP		OS9		ARAP3		NGFRAP1		CDC42EP5
	ANAPC4		OXLD1		SGK3		C3orf80		TSNAXIP1		A4GALT		GBP3		RNF187
	AC091180.1		ALG12		GNPNAT1		BEX1		ERCC1		AK1		LRP1		CCDC3
	DPY19L2		ZYX		RYK		P4HA2		SUB1		LRRTM2		ZNF689		DKK1
	HECTD4		GCN1L1		SAP130		SLC16A3		SASS6		PRF1		DTX1		DLG4
	CPSF3L		NELFE		SULF2		PPP2R5C		HS3ST3B1		CTSD		KRT10		AARS2
	SLC7A6		FAM195B		RABGAP1L		MAGED2		LRRC23		ARTN		LRRC10B		TNR
	PROX2		ACTR1A		PFDN4		MAP9		UBE2D1		UQCC1		GRM5		NMRK2
	SRRM1		APRT		RPRM		KCTD15		FAM126B		SPON2		CRLS1		DPY19L1
	ZDHHC11		SENP3		ANKDD1B		TRIM62		USP30		SGSM1		SLC43A3		ANTXR2
	CSNK1E		MTMR14		POR		CEP41		SRSF1		ZNF346		PON2		CADPS
	HEXDC		STIP1		GRK1		CPEB1		GNG5		ATP6AP1L		C1QL1		RP11-347C12.3
	ALS2CR12		SSH3		BMS1		LY6H		GPR143		CD164L2		VSIG10		GAL3ST4
	TAS2R14		MTX1		LAMB3		RGS7BP		WDR5		MMP23B		TMIE		BRINP2
	C11orf21		TACO1		SNRPB2		SPATA7		AKIRIN1		CHRNA7		STK26		CKAP4
	ZNF655		MRPL20		PLK5		ZNF618		NMNAT3		ITSN1		COL17A1		AOX1
	ABHD14A-ACY1		POLR2I		DTX3		PDCD2		RFC3		LRRC16B		UBE2QL1		CCDC71L
	CEP152		WDR25		SLC6A15		PAPPA		RCC2		DOK7		TAPBPL		COX8C
	RBM28		RAI1		ZC3H7B		COL4A2		DNASE2		CD40		ELMO2		AXL
	CC2D2B		MAGED1		IGIP		CREB3L1		TEX10		C17orf59		TNFRSF17		KDM4D
	HOXB3		FBRS		DUSP18		WDR82		PSMG1		PCSK7		LANCL2		POU3F3
	MEF2BNB-MEF2B		APEH		C9orf3		N4BP3		METTL7A		SLC22A3		HDAC8		ENSA
	GON4L		SIRT6		B2M		SOX4		TXLNA		TMEM174		CASP5		KLHL28
	NPIPB5		RHBDD3		SERPINA4		PBX1		NIP7		KDELR3		CDT1		RTP4
	HYI		MED15		HK1		MS4A2		LIN54		PTPRF		FNDC4		CHIC2
	PAN3		CIC		CTIF		HTR1B		ZNF821		C8orf37		AQP9		LSR
	LRRC71		CHCHD5		B4GALNT1		SCD5		GAPVD1		NOC3L		PIP4K2A		NPC1
	RP11-11N7.5		QARS		CACNA1S		PRKCZ		ATP5G2		TMEM220		MYD88		PACSIN1
	C11orf42		SH3GL1		UBA3		ARHGAP20		GNAI3		ITGB8				PVRL4
	TFAP2E		ATP6V0C		VPS18		ZC4H2		NAA50		SLC7A5				HHIPL1
	PARP15		NME1-NME2		ZFHX2		EIF5A2		C14orf169		HOXB2				ACBD5
	TMEM259		MED26		HMGB1		ACVRL1		FAM102A		NPEPL1				UBE2R2
	PLAC8L1		SMG5		LSM6		POMGNT1		CD47		PROM2				CACNA1E
	RBBP6		NDUFB11		CCNJL		CSRP1		RPL23A		WNT9A				CYTH3
	C6orf163		KLF16		PJA1		IQCA1		KPNA4		PLCB1				MXRA8
	DGKQ		POMGNT2		SNX4		LIG4		SEC16A		UROC1				EML5
	DRICH1		ERCC2		GRM4		LMAN1		G3BP1		DGKE				PRKACB
	CARF		NTMT1		RAP1B		CEP112		LRRC42		CARD11				EPSTI1
	DEPDC5		CTTN		FRMD4A		ATG5		DUSP23		EHF				CD163
	ARL13A		BCL2L12		ARHGEF11		CNRIP1		KCNC3		DPT				VCL
	IMPG1		FKBP2		SLC2A10		AMBP		INIP		MSRA				ZCCHC18
	UBN2		ILVBL		LIMA1		RBMS3		MRPS22		PSMB7				ACTN1
	AKAP8		DUS1L		SIRT4		TRERF1		CPAMD8		CHRNA9				COLEC12
	POFUT2		SBF1		ALKBH1		RBSN		FAM91A1		ANKS6				SMAGP
	IFI30		SLC35A4		IFT80		TMED9		SMC2		DHX57				RAC1
	GPR17		C11orf49		SLC34A1		MYOM2		PPP2R5E		STK32B				EXO5
	LZTR1		WDR24		PHLPP2		KRBA1		UBE2W		TPM2				C19orf26
	QTRT1		DVL2		DNAJC5		LRCH2		PBDC1		THSD1				DMBT1
	RNF31		REXO1		OSGIN1		LPHN1		HSDL2		EPPK1				SLC36A2
	ZNF793		WDR34		PNMAL1		SOCS2		TUBG1		NPPC				C17orf85
	SUPT7L		TRIM47		LRRC7		ZSWIM6		ZNF205		ERICH5				CD276
	FBXL12		PSMB5		RFK		PPM1H		C4orf46		BRI3BP				HTR7
	B3GAT2		TMEM258		DYNLT1		YWHAB		CA11		LDHAL6B				ZNF850
	TMEM80		FKRP		PSMA7		ABRACL		ROPN1L		LGALS3BP				C14orf142
	CCNT2		PQLC2		RBM18		CLEC11A		NOVA1		LRG1				ERICH6B
	PVRIG		TECR		PHF21B		PTGER3		TRIM55		CIB4				APOD
	GOLGA1		MRPS24		PPM1G		PIK3C2B		SPIN1		DDIT4L				OPN1SW
	EFCAB13		CISD3		LSS		MYO7B		HOXC6		IFITM10				ZFPM2
	CACTIN		ZNF865		ACLY		ATP10A		PIP5K1A		RGS7BP				COL4A6
	HNRNPA2B1		ZNF696		ASTN1		DNAJB9		NCAPG2		EVPL				GRINA
	RALGDS		LMAN2		PTPLB		SCAMP5		C11orf74		SLC26A2				S1PR2
	C7orf55-LUC7L2		MYDGF		RAB11FIP4		RHOA		CERS4		ESRP1				SLC22A16
	TRIM74		AP5S1		TMBIM4		CCDC102A		BAZ1A		SOWAHA				SCARA5
	MICAL1		HIRIP3		SNX8		SLC29A4		KIAA1467		ITGA8				KRT23
	DCST2		DDX28		TRRAP		ITPKB		UBA3		C1orf233				SELENBP1
	ZNF236		PTGES2		MPC1		SIAH1		PMAIP1		THOP1				RNF114
	GAK		GFER		POLR2H		MICAL2		FAM65C		TMED4				JSRP1
	SLC26A10		SLC2A4RG		EIF3E		C16orf62		NLE1		TMEM194B				SKP1
	ENTPD4		NDUFB10		ADCY9		GRAMD4		RPS15		KCNQ4				MRPS18A
	NPHP4		LSM10		GSTM4		SCN11A		PRPF40A		STON1-GTF2A1L				TTL
	TAS2R10		AP1B1		KIF5A		PCBP4		FLOT1		PRAP1				PNMA1
	SETD1B		SIPA1L3		LSM3		RHBDF1		CCNF		GPR63				RASGEF1A
	WDR60		TFE3		IGFBP5		MMP15		IL1RL2		TMEM27				CYSTM1
	ZNF141		DDOST		NIM1K		MEIS3		HMGB2		CD59				BNC2
	NEK3		MAP2K7		ATP9A		PDLIM7		CENPL		CYP39A1				ACTBL2
	RSRC2		AP5B1		CACNA1H		SPARC		AIMP1		DNAH9				LILRB5
	SPPL2B		PRKACA		CARNS1		PTK2		C1orf27		ALX1				CMTM3
	COLQ		MRPS18A		CINP		GAL3ST3		ABCC3		MCF2				TLR4
	DDX5		TAF6L		BHLHE41		RBP1		SMARCA5		PLEKHA5				FGF7
	ZBTB37		SRPR		TRPM4		TRIM24		SPPL2A		RNF208				MED6
	DCAF16		ZFPL1		FAM53B		C11orf84		PLEKHG4		TFAP2A				YAP1
	TSPYL2		KTI12		C19orf68		FMO3		FAM64A		APBA2				TICRR
	REXO1		KIAA1522		MRPL11		SMG5		TBC1D17		B4GALNT4				PITPNB
	FAM118A		DTYMK		FGFR4		NOS2		DGCR6L		KANK3				F13A1
	RP11-33O4.2		HMOX2		MROH2A		NRDE2		RITA1		TMEM51				SAAL1
	CCDC40		REEP4		TMEM79		PTPRD		CASK		ANO10				KLHL12
	ARHGAP27		C19orf48		LYPLA1		DOCK1		IPPK		SEL1L2				MFSD12
	ZNF736		RNF25		TANC2		DVL1		IQCD		SLC35G2				VPS72
	NRBP2		SUN2		UBQLN4		IQSEC1		CTC-534A2.2		ABHD11				CDC42EP1
	KMT2D		ZMAT5		CTH		NEXN		SMIM6		C9orf50				MED4
	MAP3K10		ZNF513		PI4K2A		ARSI		RUNDC3A		TMEM86A				NID2
	AC114494.1		PCMTD1		HK2		ENAH		ERICH2		CREB3L1				SUGCT
	LRRC37A2		C19orf24		ZNF19		C6orf211		CDC42		NKAIN4				SMS
	SKIV2L		SPATA2		GPNMB		TTC7A		CCDC127		SLC4A3				AUNIP
	POLE		TMEM259		C8orf76		CRBN		TRPS1		FADS6				RPP25
	ZNF783		NHP2		CALM2		FMOD		KPNA1		IGSF9				MTHFD1
	POLM		ABCF1		COQ3		FHL3		IPO13		CENPB				GPR114
	CNTROB		PLXNA1		YWHAZ		PCDHGA2		ING4		CD2BP2				FAM117A
	VPS9D1		TRMT2A		ABI2		MAGI2		ARL6IP5		B4GALNT3				JTB
	ZNF182		TMUB1		POM121C		JAM2		PHLDA2		NUBP1				DYRK4
	IRF3		DNAJB2		RERG		SLC12A2		NUDT17		NUDT19				KY
	SPDYE2		SRCAP		CCDC181		EFCAB11		MAPKAP1		ZNF608				MPP4
	SFPQ		ALKBH7		TRAF3IP1		FXYD6		RPL18		KLHL14				CILP2
	DLG4		GPI		GSTZ1		PPP2R2B		ALG2		ZNF713				CORO1C
	TRA2A		TXN2		POLR3A		GNG10		PVRL3		AAMDC				TAF8
	EXOG		SMG9		TMEM165		ARHGEF40		WLS		BTRC				SYT7
	CYP2D6		ATN1		IGFBP2		WBP5		EIF3G		TUBA3D				C10orf35
	C5orf56		CEP57L1		CAPZA1		ICA1		DNMT1		SBSPON				MTX1
	DFNB59		PPIL2		PSMD9		FZD9		TIMM17A		SCARA5				C6orf222
	OR10AD1		SPRYD3		TRABD2A		HHIPL1		YOD1		TMC7				ANKRD34B
	RGL2		EHMT2		PXMP2		TSPYL5		SFPQ		P2RX1				C11orf63
	AC019206.1		FEN1		PRPF6		DPH3		RPL32		TCF12				PRKRIR
	MROH7		RPS6KB2		PLSCR1		TUBA1C		ENPP2		STAMBPL1				CD47
	FAM209A		VPS28		TDRKH		GPR20		PPP6C		SPSB1				PIGZ
	SLFNL1		SNRPD2		PTPN23		NDRG1		FHAD1		GNL1				RPS27L
	NUTM2G		GLIS2		KCTD2		MAP3K14		ISCA1		C16orf74				RASL11B
	GTF2IRD2B		GRINA		ING4		IL17D		RASSF2		GPNMB				ADAM33
	SKOR1		KHSRP		ZNF511		SEPT7		ZNRF2		FHL1				CD163L1
	C7orf43		POLG		LDLRAD3		PIGZ		FIP1L1		MYH10				SOX2
	IQCC		CLTB		PTHLH		SLC26A2		TMED1		DTNBP1				LRRC17
	MEF2B		MXD4		DACT2		PRKD3		MMAB		LYRM1				C14orf28
	ATXN7L2		POP7		RGS7		RASGRP3		PKP2		TXNDC15				KLF2
	CYTH1		ZNF138		SYNRG		ENDOU		UBLCP1		MKX				ASTN1
	DXO		SDF2L1		SCLY		MET		OSR2		SCML2				RBM11
	REV1		C11orf84		CYB561		ALDH1L2		HYAL1		GGT5				TET3
	HEATR4		ERF		SERPINB1		PHLDB1		HNRNPK		RECK				PPM1K
	SECISBP2		GTF3C1		DROSHA		SHC2		CPOX		MFI2				CD1D
	CHKA		HNRNPUL1		FAM206A		RANBP17		PARP9		WDR5				LRP12
	HGS		FLAD1		ABLIM1		DDR2		FARSB		EXTL2				C12orf75
	CBWD7		VPS25		ZZEF1		TMEM184A		F3		NACAD				MSRB3
	ZNF493		PUSL1		KIF3B		TMCC2		CXCR4		MMP15				RAB7A
	CAMTA2		FKBPL		LRP5		TMEM47		POLR2I		CDKN2B				LAMA5
	RXRB		PICK1		TRIM71		RBM15B		PRCP		B3GALNT1				ASB9
	TARBP1		GRHPR		GPM6B		FKBP1C		ENKUR		MYL9				TMEM45B
	KLHDC4		CARM1		CLUH		ZNF518B		USP33		ADAP1				SLC1A5
	MRPL53		SLC25A10		ACKR2		P2RX4		NIPA1		TBC1D10B				GNPNAT1
	RBM17		MYPOP		MFAP3L		GJC1		TROAP		RBFA				RNF19A
	VCPKMT		ADAT3		KCNJ10		PSPC1		GFRA1		DNM3				CDIP1
	USP20		LSM7		GAPT		ZFP1		USP1		TSPAN14				ADAMTSL1
	ACP6		CHPF		TMEM242		KIF5C		SNRNP40		B3GALT2				CLN5
	CDK5RAP1		MFSD3		GOLT1B		ABCA2		CPSF3		FXYD3				MYH10
	FRS3		LRRC45		TSKU		PDE3A		GRSF1		SIGMAR1				TMEM14C
	GSTM2		TCEB2		C8orf46		ARHGAP10		EEF1A1		SLC45A3				GNA12
	PRPF38B		TNRC18		WDFY2		TLE3		WNT9A		ZNF549				RAP1B
	VENTX		PLEKHJ1		ASAP3		KLHL18		NATD1		ST8SIA4				CLIC3
	CLK4		SLC27A4		KCNA2		HOXC11		BHMT		ESYT3				SYS1-DBNDD2
	CALCOCO1		PEMT		TFR2		RNGTT		SUPT16H		ARPP21				EXTL2
	AC104650.2		ERGIC3		NCOA1		COL12A1		ALDH1B1		HNRNPM				NLRP11
	MYBPC3		DPM3		DCAF13		SPRTN		GGPS1		ADPRH				PLBD1
	RP11-231C14.4		RFXANK		HTR6		LAMA2		EPHX3		AVPR2				C12orf4
	ZNF506		RING1		ANAPC15		IRAK3		NANS		LPAR2				ANKRD35
	KANSL3		RBM15B		PSMD1		NACC2		EIF1		XKRX				C16orf95
	MASP2		SWI5		NT5DC3		RUNX1T1		CIRBP		SEPT5				FSD2
	SLC25A37		BCAP29		TEX261		HSPB6		RAB2A		IQCA1				NCAPD2
	ZNF891		CCDC12		DAPK1		ADIPOR1		NSFL1C		GYLTL1B				CYP4F11
	C19orf71		NOP10		UBE2E1		PPP1R12A		ERI1		CDKN2D				CCDC81
	KIAA0226		TTLL12		CCDC178		DACT1		SNRPD1		DAPK2				MEX3B
	ZNF75A		FAM127B		CWC15		CDK17		STRIP2		HTRA2				PNMA5
	MOV10		CSNK1D		KCNJ1		SLC46A3		KDM1A		USB1				AXIN1
	C3orf62		CTBS		ZFPM1		MOGS		HN1		ACD				ABCB5
	RP11-65B7.2		FBXL15		PSMD13		CIB4		PPP1R8		SUSD4				RRM2B
	ADHFE1		TAF6		NOMO1		LGR4		C8orf46		ITGA7				LRCOL1
	AC110602.1		CEP131		PPCS		SSTR2		RPS9		GNG8				HLA-DOB
	STRIP1		C1orf122		LIN7A		FAM73B		EPB41L1		TNFSF13				FSD1
	RUFY3		DAK		USP32		LAMC1		NOL3		INPP5K				MED25
	TELO2		NR2C2AP		CAPN3		EPB41L2		TDRD10		PPIE				ANAPC10
	NTN5		UROD		ACTR6		KIAA1211		EEF1A2		ALDH1L2				DLC1
	GSAP		SRSF9		LARP4B		CDK2AP2		ZNF207		ICAM2				ADAMTS3
	ANKLE1		TRMT112		SCGN		HYKK		PAPOLA		SPINK5				SHISA2
	BANP		CNPY3		ACOT4		HEBP1		ZNF491		PLA2G12A				KDELR3
	GABRR2		SAC3D1		CEP70		RAB12		DCUN1D1		ANO4				RAB7B
	CXorf65		ZNF48		ABHD10		TYMP		TLE4		PI16				ZNF93
	ATAD5		BAP1		NDUFB6		LRR1		SYNPO		CHRD				PSEN1
	ZNF410		ERCC1		TMEM185A		CDC42EP3		RPS15A		BTBD3				POPDC3
	PPP2R3B		SIGMAR1		NUP54		NAT10		CDK5RAP2		CCL15-CCL14				PLOD3
	PLGLB1		LEMD2		SYNGR1		TNFAIP8L1		SLC31A1		FAM26D				FERMT2
	PRCD		GAS2L1		TXN		CLDN11		PBX3		AIP				HEATR4
	RBM14		CIZ1		GPR157		PRPSAP1		L3MBTL4		ALPL				NOV
	AP5Z1		RPS28		IHH		UBE2L6		GCNT2		FAM65A				MS4A4A
	GABRE		DNAJC5		HTT		EFCC1		C14orf80		ERCC2				FBXL22
	CENPJ		ATP5G2		C14orf142		LPP		TMEM100		FA2H				PARD6B
	SERPINE3		FAM189B		C20orf195		SOCS4		DDX60L		PRAME				GSR
	NOXA1		OGFR		FBXO17		C14orf119		YKT6		MTSS1				COA6
	JMJD7		NABP2		TMCO3		FER		RPL13A		IL12A				ATP1A2
	CXXC1		RPS9		SLC35A5		ETV7		CMTM6		PDE3A				PCDHA8
	CAPN15		SZRD1		ACTR10		BST2		FDXR		ODC1				ARHGEF28
	VIP		RNF187		TMEM243		ARID1B		TICRR		PRR15				HHIP
	SUPT20H		PLD3		ACOT12		AKIRIN2		PLA2G16		HMCN2				KLHL21
	ZNF548		TMEM106B		BTF3L4		BMPR2		SLC25A32		TBCD				LGALS1
	GLTSCR1		C7orf26		MRPL32		ADCK1		ZBTB5		YBX1				SERP1
	C21orf58		TMUB2		TSG101		STK33		NIPSNAP3A		RBBP9				SPINT2
	DUS3L		CUEDC1		LRRC3		C11orf80		SS18		CDH1				TSPAN18
	SLX1A-SULT1A3		TFEB		SRP68		TMEM110		C21orf58		PTPRN2				KDELC2
	PTCH2		DPH2		FAM167A		CRISPLD2		TCF12		SFRP2				HENMT1
	POLN		MRPL16		TMEM201		PARG		RPL8		CDADC1				FERMT1
	DZIP1L		SLC41A3		MNS1		TRABD		LIG4		MANBAL				CENPJ
	NR2C1		CBY1		SH3PXD2B		CXorf38		DNAI1		SPTB				VSIG4
	NLRC5		VAMP4		ZNF706		ZNF583		MPP6		C4orf36				ATP2B1
	KAT8		SRRT		ATP6V0A1		DLX3		RASGEF1A		TMEM17				TRIM69
	ARHGEF39		FLYWCH2		GBF1		QARS		C19orf12		GLI2				TMEM117
	SH3GLB2		EEF2KMT		EFR3A		B9D2		ZNF391		CLDN11				VPS45
	CCDC116		STARD4		GNG11		LDOC1		FBXO22		EMX1				SMC6
	SLC35E2B		WBSCR16		SMOC2		MBIP		ROBO3		NOV				IQCK
	TMEM120B		ZNF837		LINGO4		MFSD12		HARBI1		PSMC5				ODF3L2
	SBNO2		AGRN		PHF21A		HACL1		CCDC106		NPR3				TXNDC11
	CCDC18		MOSPD2		GALNT14		SNX32		LIMK1		TAF3				TMIE
	FAM219A		TMEM104		ARL1		BRSK1		DNA2		IL23A				AKAP12
	RP11-248J23.6		MEPCE		CADM3		ST6GALNAC6		AREL1		BHLHA15				KRT20
	MUM1		ACAA1		ARL4C		RP11-347C12.3		PNPT1		BCCIP				ZNF687
	ERICH1		RPS15		CABIN1		UBE2A		RAD21		TNFRSF10A				TMSB4X
	ZNF682		LLGL1		GRN		RAB9B		CCDC28A		WNT4				PRDX6
	RAB2B		UBE2S		SHISA4		KLHL2		TMA16		MUSTN1				BTBD7
	LRCH3		MRTO4		SCN2B		SUSD5		DCAF17		ADAMTS10				TCF21
	RASSF1		RPLP1		CHD3		TCEAL1		SGPP1		AK7				ZBTB8A
	SPAG8		PDDC1		UXS1		RSG1		IQGAP3		STPG1				DLGAP5
	KHNYN		HDDC3		ARMC1		GDPD2		TMEM220		MRAP2				TNFAIP6
	TTC32		ATPAF2		TRIM56		EXTL2		FAM98C		ECM1				RAD18
	KRI1		PACS1		GGT2		ERGIC1		FBN2		FLI1				ABCC2
	LHX4		FCHO2		GATSL2		HDGF		DICER1		SMURF2				NRXN1
	MAPKAPK5		AMBRA1		PMEL		LGI2		RPS6KC1		SPAG16				ERCC8
	TCAP		ZNF707		CLSTN1		KLHL38		CENPO		FGF13				TMEM59
	DENND3		RPL28		SNRNP200		SEC22C		SEZ6L2		LHCGR				WFIKKN1
	MTRF1		ZNF628		CTNNAL1		PIAS2		TMEM33		SPRY4				GDPD3
	TSEN2		ALKBH4		PSMB8		NAP1L2		LETMD1		APOL3				NDUFA7
	SPATA6L		VPS16		EIF3I		PHKA2		ADAMTS6		IBSP				FKBP7
	ALPK1		UBALD2		OR2T10		HOPX		TNS2		ENAH				SULT1A1
	ZNF513		TMEM129		PPIL4		LINGO1		MIS12		ABCA9				GCKR
	NAPB		GADD45GIP1		MTERF1		ASB9		CKAP5		SHH				GLIPR1
	GSE1		ORAI1		KCNJ12		FAM13A		NUP50		DHDH				CRABP2
	KANSL1		TMEM222		MTURN		RAD23A		CHRNE		FBXO32				LPHN3
	WBP1		TRUB2		MTERF2		MARCH5		BEND5		STARD9				DNAL1
	ARIH2		RFNG		DLG5		BMP4		CIT		REM1				PDZK1IP1
	MAFK		PSMB3		ANKRD13B		CHRM3		RPL23		TINAG				WDHD1
	CBWD5		R3HCC1		CPOX		ZCCHC18		G2E3		LGI2				NET1
	ASIC3		SYNGR2		ELFN2		STXBP2		RPL34		TRPV3				JAKMIP3
	DNA2		PLCB3		PIP5K1C		GNAO1		MBD4		PRUNE2				KIFAP3
	GPC2		RNF10		PIP4K2C		ZNF197		HSPH1		SRGAP2				ADHFE1
	FAM76B		TPD52L2		C5orf42		TCF15		TMEM154		MT1G				NEU1
	C6orf201		TMEM187		PTPRN2		ICAM1		CTSD		FGF12				ADAMTS17
	SYCE2		FAM96B		RSPH1		FZD7		PSMD1		DYNC2H1				IER2
	C1orf101		C19orf68		RAB3D		SNX31		OTX1		IL17RD				KCNIP3
	KCNIP2		BET1L		MRPL50		PFKFB4		CHRAC1		FAIM2				LHFPL1
	DHX35		PSMB4		HS3ST2		EPM2A		SPNS3		TNNI1				S100A1
	SSPO		TMEM63B		PFKL		ANXA3		FMO4		CCL26				LTBP1
	SNURF		PANK4		CYFIP2		RP5-850E9.3		RASA2		MESP1				ARV1
	C15orf52		LSR		PARPBP		TCTEX1D1		RPL31		ERLIN1				HIST1H1C
	ZBED5		HECTD2		NUCB1		NGFRAP1		SELP		ACTG2				KIF23
	C1orf174		C7orf50		CLCN7		CCDC136		TMEM69		SLC16A12				FIGNL1
	CTTN		MAP2K3		IL18RAP		SIM2		FKBP10		XK				BTBD6
	FBRS		SDHAF2		PRIMA1		TBX2		RAP2C		SPINK1				RGPD8
	AC004076.7		NT5C		KIF1A		TSNARE1		SMEK1		HTRA4				TBCA
	DMAP1		LYRM5		SETD9		FEZ2		HIST2H2BE		C10orf88				PCDH18
	EVL		CPSF1		EEF1E1		RAB7A		MEX3C		SRGAP3				FBXO4
	PRKRIP1		CAPZB		FAM20A		PTP4A3		PHF2		FAM150A				ISCU
	UAP1L1		RTCB		CNIH3		ZNF135		RRP36		ELP4				TMEM14B
	UBXN11		SYVN1		MICAL3		RPS6KB2		CDIPT		GAS1				PDLIM3
	GPCPD1		NAPA		C9orf66		TERF2IP		NTPCR		MYL3				NEURL3
	PARP2		ZNF25		ABCB5		C10orf88		PEX13		TBX18				NUBP1
	AC242988.1		DDX39A		SUSD4		KHDC1		CADM3		WFDC10B				TAP1
	DCAF5		AES		KLRF1		TMEM132B		PHF20L1		MB21D2				PARP1
	ZNF738		NCAPD2		GALNT18		CORO6		CDC25C		EFNA5				CX3CL1
	SYMPK		RRP36		DDT		SRGAP2C		EIF4G3		FAM196B				SVEP1
	NAA16		TATDN2		GTF2IRD1		UBTD2		SELT		FAM71E1				SLC25A18
	AGO3		UBE2W		CCL2		RANBP6		GNAL		SFXN2				TOR1B
	CCER2		UBALD1		FN3K		MMP14		BRCA2		DNAJA1				CAMK4
	BRD4		MIER2		CCDC136		GNG2		SGSM1		C4orf27				ADAM19
	PGBD4		CHPF2		GNB5		PEX10		DYRK2		SYPL2				RABGAP1L
	CEP170B		ZMYM6		COMMD5		GPD1L		ADAM22		KBTBD6				SNW1
	PITPNM2		R3HDM4		AP1M2		HDAC2		GSK3B		ALDH9A1				SEMA3A
	ADPGK		DGKZ		TRIM45		CTNNA3		TDG		SDC1				CNTN3
	ANO9		EFHD2		CNTNAP3B		EPHX1		CCDC74B		DGKG				UGT8
	LIME1		SELO		NDUFA12		REN		C1orf112		CD274				ZBTB7B
	C12orf71		ZNF524		DHX8		CRELD2		MAGIX		ARHGEF37				AKR1E2
	FUS		MCM3		MYO1D		COMMD2		PIGZ		SPRED2				TCAIM
	ANGEL1		BCR		LHX1		HEPH		HIVEP3		ENPP2				ODF2
	TAOK2		ABCD1		CCDC50		SCAMP2		ZNF688		PAIP2B				FBLN7
	ZSCAN29		LRP10		UBE2G2		CECR2		ZNF563		TMEM97				SIGLEC1
	ZXDC		EBNA1BP2		SLC5A6		TCTN2		MRPL50		KCTD16				EMB
	RASL10A		CASD1		PTPRU		GNG7		CREB3L4		UBAP2				PCSK7
	RTEL1		FAM83H		PTGES3		SLC35F1		MRPS24		TIMP4				SPEG
	RP5-966M1.6		CUL7		DHODH		MAGEF1		MTERF1		FAM222B				RYBP
	MTERF4		ZNF584		SMPD1		ADCY3		SOX9		ZNF764				RAB4A
	ZC3H18		LRRC47		GPN3		FAM129A		TSPAN6		HOXC12				VTN
	ATG14		G6PC3		MGAT5		LBR		RNF130		INVS				FOS
	KIAA1683		C19orf25		ATP8B2		CFAP46		C12orf57		SYTL2				SOGA3
	ZNF44		PNKP		SRGAP2		RAB31		MRPL47		PRUNE				MLLT4
	NBPF15		TMEM201		SPON2		DCAF12		ACADS		PELP1				AFMID
	PRR22		PSMA7		CHRNB4		RPP30		CDCA7		ZNF114				CYP11A1
	RBM45		XRCC6		WNT3		PALM		ANKRD33B		ZFP37				LASP1
	AHI1		CXorf40B		FARP2		PRKAR1B		ZC4H2		FAM83H				TMEM53
	FGF17		AKT1		ZNF646		RNF2		THSD7A		RASIP1				ATF6B
	ZMYM6		MAN1B1		CCDC93		YARS		RPS3		CREB3				SETD8
	CCDC159		DUS2		CHRFAM7A		SCN2B		TRPM8		SMCO2				DMKN
	KLHDC1		FBXO46		PCID2		ZFYVE21		PHACTR1		YWHAE				MEA1
	NR2C2		CD81		MRPL47		HAUS1		FAM196A		CMSS1				ROR1
	NSMCE4A		GGA1		RALGAPA2		ZFHX3		XIAP		INHBE				ATP4B
	AC008074.1		PQBP1		PRKAR1B		FXN		MEI4		GSN				EPS8L2
	MAP2K7		NSUN5		NDRG1		C6orf203		C6orf132		C9orf41				UACA
	PTBP2		TMEM147		GNAL		BCKDHA		GCH1		OXTR				LRPAP1
	TADA2A		VPS37B		KATNBL1		PINLYP		GMFB		ZNF701				HRH1
	TECPR1		PFKL		FAM135B		EXOC2		IMMP2L		UNC13B				CCNG2
	LAMA5		NUDT16L1		SH3PXD2A		EFCAB1		CNRIP1		EVI5L				RAD51
	CTRL		SNAP47		ATP1A3		CCDC102B		PSMD5		SFRP1				ITGB4
	RP11-437B10.1		TNKS1BP1		QPCT		FAM188A		PDSS1		LHX1				CNTNAP5
	RFX8		ZNF768		ABCA4		CHSY3		CTAGE5		TMSB4Y				ASPN
	PICK1		IL17RC		ZNF319		MSTO1		KCNMA1		MAN1C1				CYB5R1
	FAM122C		FPGT-TNNI3K		TTLL1		PGAP2		POC1A		WARS				POLE2
	CFAP70		WDR74		KITLG		IDS		RPL14		RNF150				FAM45A
	ZBTB43		APBA3		IL17RA		SPTB		AP4M1		BEX5				PAGE5
	KCNV2		STK25		GRHPR		S100A10		CDK5R1		SHF				PTGES3L-AARSD1
	IRGQ		THOC5		UPF1		GINS3		RPL37		TEX9				PRSS3
	RP11-795F19.5		WIBG		CLCN4		ARFIP2		LCOR		ABLIM2				N6AMT2
	ATXN7		PAGR1		PGPEP1		STIM2		SMC5		TESC				HSD17B2
	GIPR		UBAP2L		OSBPL7		NOV		TOPORS		TRIM36				RBM8A
	KIAA0556		ZNF446		ITPKB		DHRS3		POU6F1		HOXD11				GDF10
	PAM16		RNPEPL1		PSD4		ACYP2		CACNA1F		ZNF470				DCLK1
	TRMT2A		SAFB		MLLT3		KPNA3		FAM177A1		TMPRSS6				C14orf80
	C1orf145		ECHS1		ERGIC1		MRGPRF		RPS21		CPXM2				HPN
	NFRKB		KLHDC3		AVPI1		SH3BGRL		TRIM33		CS				SUN3
	AC024060.1		SERF2		P3H3		NDUFAF4		OCEL1		ITGB4				PPP2R5E
	SF1		DOLPP1		TSPAN11		THBS2		SCYL2		TMEM170A				SFT2D1
	OGFOD2		TSR2		UBN1		ZBTB7B		EBPL		ETS2				FP325331.1
	TUBE1		ARFGAP1		PLEKHM3		ANKRD65		BSCL2		GNG12				NUP188
	PHOSPHO1		SKIV2L		LAMA1		PPAPDC2		FAR1		LPL				GLT1D1
	AC087350.1		SDF2		KIAA1377		MED4		RPLP0		C22orf15				BHLHE41
	MTERF2		FAM207A		CNFN		PRKAR2B		KIF5B		TMEM132E				NCK2
	SCML1		ZNF319		TPPP		SAMD14		TINAGL1		MT1F				GLTP
	ZGLP1		DNAJB14		MT1A		CASKIN2		ABHD15		PAK1				TP53I3
	ZNF558		TMEM168		GTPBP8		GPR173		PPP2CA		REG1A				TNNT1
	CAPN13		UBAC1		MCM3AP		RELL2		DNAJC2		CPXM1				MPPE1
	TREML1		LMBRD2		MLNR		ASPN		MPHOSPH10		TLCD2				SGOL2
	TSNARE1		TMEM39B		OSBPL10		ARID3A		PMM1		MYO3B				NRXN3
	PHKG1		BCL2L1		TSHZ1		SH3PXD2B		FAM63A		LEO1				NXF3
	PLEKHH1		ARSA		STAT3		LYRM2		AK3		TMEM143				GPX7
	ZNF10		KDM5C		BCL2L11		CSRNP2		NIFK		CMTM8				UBE2D3
	GET4		KRI1		RNF208		KIAA1586		DCHS2		TRPS1				FAT4
	HSD17B3		C19orf43		RSL24D1		TULP4		LTV1		NKRF				CCL21
	ZNF70		SNRPA		SRP9		ADAMTS2		ZNF107		SULT1C2				GRM5
	SLC2A11		CTD-2616J11.11		VSIG1		RFX2		NDOR1		SST				UBTD2
	DNAJB7		BTBD6		DHRS11		MTFP1		GEMIN8		MAP4K2				GAN
	FAM227A		ZMYND19		RPL24		PRTG		MAP3K2		OBFC1				TMEM43
	KLK14		UMPS		DEPDC7		RBBP7		R3HDM1		ZNF474				ACVR1B
	TET3		MRPL54		GJC2		HMGCLL1		SULT1C4		C19orf48				PLAG1
	C2CD2L		DDB1		CCDC149		MCC		USP51		GPR155				BCAN
	RP5-1042K10.14		RRP12		ZBTB4		FUT8		FAM184A		EXOSC2				2022-09-07
	TMPRSS9		MTA2		MT1F		L1TD1		CUEDC2		FAM110B				NFIX
	LRSAM1		KLHL22		UNC79		ARHGEF10L		FHIT		EXOC6B				TOMM20
	CLEC12B		LRSAM1		HOXC4		TPD52		BRF2		SCAMP5				PEX11B
	KIAA0753		TEX264		TPMT		GATA6		MEMO1		EAF2				LPAR3
	DCAF15		PSMD4		SURF1		FBXW2		DHPS		IL18R1				TUBA1A
	GALT		ABHD14B		ARHGEF4		CDC27		LRRFIP2		FAM43A				SLC35E4
	AC110615.1		MRPL52		MTX3		NFE2L3		LETM1		PVRL4				ZKSCAN5
	C19orf18		POP5		DTX4		GPR63		PECAM1		HGSNAT				C1orf204
	RELL2		BAK1		VTCN1		FBN1		GNG11		PAOX				BHMT2
	ZNF343		SLC39A3		RUNDC1		FAM131B		GNAQ		B3GALT1				AS3MT
	MSH5-SAPCD1		TMEM214		GOLGA7		FAM13C		TMEM9B		C2orf40				MRC1
	CRTC2		ACD		CNTNAP3		GTF2H5		LSM6		COX6B2				GGH
	KLF8		RPLP2		CCDC28A		RGMA		COX18		SRSF8				INMT
	USP35		CACFD1		SLC2A1		DNAL4		ERGIC2		THPO				DNAJC19
	C5orf58		CCDC96		CLIP3		TRAPPC6B		FLYWCH1		SLCO5A1				ADSS
	ZNF418		FAM129B		P2RY2		EPHX4		SMIM1		MTSS1L				ZWILCH
	EML3		SPTAN1		RMI1		CRK		UAP1		DCSTAMP				CDC16
	AAAS		PGGT1B		SDC3		KITLG		SCN8A		SLC17A4				CALM1
	TMCO6		RPL8		TMED9		GRM2		SNRPA1		STKLD1				ULK1
	IDUA		DNPEP		LRRC2		SH3BP5		STUB1		ZNF107				PMEPA1
	ANKAR		CCPG1		TFAP2B		DNMBP		SMPDL3B		CERCAM				RFX2
	ARHGAP11B		ARRDC1		CKS2		NUP93		MAGED2		RGMB				KLF15
	ZC3H11A		CABIN1		CDHR2		GAS6		RPL7		GATAD1				NT5E
	PHC1		MAGEF1		PRKX		CHST1		ZMYND10		RTN3				DDX10
	MED15		CTU1		ADAR		SOS2		NPRL3		C1orf198				THAP3
	NFKBIZ		NGFRAP1		FAM124A		SGCA		SRSF2		PPM1F				C1orf111
	PCNT		SMARCD2		ETFA		RPS6KA2		TOPBP1		SLC7A7				FBXL18
	FKRP		GSS		DCAF7		BRK1		MAX		VPREB3				FAM72B
	AL138706.2		ADRBK1		SDHD		VPS45		HNRNPF		DMPK				IL2RA
	GDPD3		SLC10A7		RBX1		ZKSCAN4		SPINK1		C11orf68				RASSF6
	ZNF431		C1GALT1		NCLN		CMTM3		YWHAB		GZMH				PMF1
	P2RY4		INPPL1		IFT43		GINM1		MRRF		GDF7				GPR160
	PKD2L2		ELAVL1		ZCCHC2		CPED1		C9orf114		C19orf33				IL10
	ZNF559-ZNF177		BLOC1S4		SLC17A3		NPR1		ENTPD2		PPFIA3				ACYP2
	ATN1		SAMD4B		ANGPT1		IGSF8		NR1H2		CDC37				CHPF2
	TMEM234		WBP2		CPN2		LAYN		TGFBR1		GGT7				TRPM3
	DDHD1		KCTD5		CPXM1		SHQ1		TADA2B		FMO2				CENPI
	MXD3		ARL8A		POLE3		SH3D21		CORO2A		SPTBN2				IL6R
	CYTH2		MZT2B		ANKRD49		DGKE		RAD23A		STEAP3				IGFL4
	CALML6		THEM6		USP36		NAGA		MAPRE1		ANGPTL1				SOAT2
	PSORS1C2		CEP120		KLHL29		PGM2L1		NPHP1		RGS4				NAALADL2
	UPF3B		TIMM44		POP4		STK40		RER1		KCND2				SPX
	LDB1		ARHGEF18		RAI1		MOB3A		KCNN4		HR				GABBR2
	CACNB1		ANAPC2		CCDC126		KLHL7		YWHAZ		RASL11A				TCF23
	LRRC69		ATP6AP1		GRIA1		PCLO		HSD11B1L		CLIP4				C8orf34
	UBA7		EMC8		KCNIP1		ADCY1		DDX20		GFOD1				SMYD3
	INTU		NEDD8		RNASEH1		SH3RF3		APC2		AEBP1				ACOT11
	TBCD		NSDHL		TCEAL5		TDRD10		KTN1		HOXA11				SIRT4
	MBD1		EXOSC5		SDCBP2		TUBB4A		CATIP		TTLL2				TMEM63B
	ADAMTS10		RPAP1		ANKRD33B		PYCRL		GORAB		ISM2				PRKACA
	PTPDC1		HTRA2		TMEM263		BMP6		ISCU		IL34				ZNF362
	ULK1		RSBN1L		PLA1A		OSBPL6		SPEF1		UCN3				ICMT
	MDC1		POLK		COMMD3		BFSP1		CACNA1G		DIAPH2				CREG1
	FAM186B		RPUSD3		GAA		C17orf50		NT5C1B		HOPX				PCDHGB3
	LRRC14		RPN1		MED28		GALNT1		METTL8		2022-03-04				RHOBTB2
	RP11-690P14.4		ZNF784		NCS1		UTP11L		MARVELD2		SLC5A1				TMEM35
	CAPN12		ZC3H6		RAMP1		NFASC		SLC6A16		NXPE3				SEMA4A
	KNTC1		EIF4A3		NPC1		MGP		JAK2		GIMAP8				NUPR1
	EP400		TPI1		TTC39C		CDC42BPA		ACOX1		LGR6				SLC30A4
	L3HYPDH		ANKRD11		CDK2AP1		ACVR2A		NIPA2		PRH1-PRR4				NPNT
	FGD2		NSFL1C		PCMT1		LMF2		GTPBP4		ITGB6				ATP11AUN
	GOLGA8K		EVI5L		TYRO3		GPR3		MED16		HIRIP3				ANLN
	COPS7B		CEP170B		KLHL36		ANKRD34A		BTNL2		KDELR1				SLC51B
	PTCD3		LAMP1		R3HDM1		SOX17		WDR13		PHYHIPL				C14orf166
	ZNF852		NOP2		TMCO4		ABHD17B		PARP1		VPS16				BACH2
	ZNF554		TIMM10		MRPS36		POLR3H		CBX3		ARHGAP19				LRRC6
	CCDC93		EIF3K		PPP1R7		ARMC5		EDN1		P2RY8				G2E3
	TCHP		TUSC2		USP11		C17orf107		CAP1		DIO2				PIR
	NHLH1		TMEM161B		PTPN18		DEDD2		CUL1		TPD52L1				SFRP1
	ARRDC5		GNB1L		TMEM45B		BMX		NUDT7		RGMA				PIK3CB
	BRF1		ZNF213		KDM3B		RINL		DDAH2		SLC22A24				B3GALT6
	HNRNPA1L2		MED11		CATSPERG		MAP2K6		ZBTB11		NPY5R				HOXB2
	TECTA		DDT		ATP6V1E2		NTRK2		GLIS1		ST6GALNAC3				PLAUR
	RAB24		OGFOD3		COMMD7		SCARF2		CXorf38		LDHD				JDP2
	C15orf40		ZC3H4		FAM186B		MESDC2		SERINC2		DSP				RTBDN
	CSNK1D		RUFY2		SLC25A12		EXTL1		NT5E		LEF1				FILIP1L
	FAM186A		VPS51		DHX57		BPI		HR		SPEG				RRNAD1
	TRIM45		RAE1		EEF1A2		FAM43A		TBC1D31		LRRC39				SPARCL1
	WHSC1		TK1		PLLP		C3orf62		KBTBD11		APOH				PPP2R5A
	IZUMO1		RCE1		TBC1D12		MYL12B		VAT1		PRR13				PLSCR1
	CYP2R1		NKIRAS2		MAT1A		CALR		MFI2		ZBED3				CAT
	MEF2BNB		NDUFS8		TRIM59		ZNF334		AOX1		WDR17				AKT1
	ZNF708		C6orf47		GMNN		LYRM4		ABHD3		UBE3D				HDHD1
	NR6A1		C11orf31		TSPAN2		MYO10		STMN1		SYT12				UNC50
	REM2		PSMB7		STT3A		SOX30		PROCR		CMPK1				JAKMIP1
	SMTNL1		RPL18A		MLXIP		CHRDL1		ABCE1		FAM27C				CFAP53
	U2AF2		B3GALT4		MGRN1		HSF1		SLC35E3		MCCD1				MTHFD1L
	PP2D1		TMEM208		C5orf49		SEMA4B		IARS		TFPI				PPFIBP1
	SDCCAG3		CYHR1		ANKRD42		TMEM52		GPR153		NSUN5				ARL8A
	STAT2		WDTC1		DGAT2		MYRIP		ZNF678		IL17B				SYNGR2
	ZNF546		TBRG4		PLXNB2		SRD5A1		BAK1		LTBP4				SLC17A7
	KIF12		GMPPA		ATP4B		NIPSNAP3A		CTNNA3		THAP11				FAM71D
	HPS4		ZFAND3		NOMO2		DUSP22		ANKRD39		HSD11B1				PLXNB1
	ZNF605		CAPN15		LYSMD4		GPR182		UBE2S		FREM2				DNAJB5
	ZNF274		DUS3L		DOLPP1		PDE7B		FANCA		KRT80				THBS4
	NPIPB11		LAMTOR2		GVQW1		UBA3		PPM1L		TGM1				PSTPIP2
	GLI4		UQCR10		PCNXL4		PHRF1		AGBL4		SCARB1				PRB3
	R3HDM2		C1orf35		CYP3A5		BAP1		KRAS		TMEM116				GDI2
	BAHCC1		ISY1		LECT1		PPP3CB		CELF5		DDAH2				GRB7
	GOLGA8N		GABARAP		ALDH3A2		RPP14		GABPB1		TTC25				FAM63A
	TEX22		CTDSP1		MED24		CDS2		GABARAP		ANGPT2				SLC39A1
	MROH7-TTC4		MED19		COX16		ADM		SENP5		SH2B3				MCCC1
	PLCB2		NOP56		RAB11FIP1		GGT5		TRPM1		PIGM				FSCN1
	AOC2		YKT6		ZMYM3		ABCC9		COQ10B		MREG				ALDH1A3
	AC079907.1		CCDC106		ARHGEF37		PCDHAC2		CEBPG		FBLIM1				COQ7
	TIAL1		CEP89		PPIA		DTD2		NR1H3		FRK
	ARHGEF33		SNAPC4		GID8		GORASP1		SNTA1		ENTPD3
	ACAP1		SGSM3		TRANK1		BCHE		HPN		FAM65C
	ZDHHC11B		PWWP2A		NDUFB1		ORMDL2		EBF4		TRIB3
	AC092384.1		POMGNT1		TTLL6		SLC35B1		TAF12		PRRX2
	TCF25		PPP1R12C		ABL1		RBM24		CYP8B1		DNAH10OS
	TYW5		TMEM179B		SNX21		RAB5C		MLLT3		INTS5
	ZC3H12A		RPP25L		HS6ST2		CCL14		LAMB2		SYT2
	TIGD1		EMID1		KRT19		CCNJ		UBAP2		AIRE
	FBXO46		CRTC2		KIF6		KBTBD6		TMEM158		ABCC2
	PMFBP1		TAOK2		POLR1B		P4HA1		CASZ1		AP1M2
	DCLK2		BRAT1		CASC3		ARHGEF2		S100PBP		KATNAL2
	HMBOX1		PSKH1		TMEM131		SLC17A9		SMAGP		CAMKK1
	KDM4C		POLD2		GGA2		FBXO33		TCN1		TNK2
	OTUD3		PREB		C2CD4A		LZTS3		PTPRM		RILP
	TAMM41		CRELD2		CYP3A7		GOLT1A		TAF5L		TFAP2B
	ME3		ALG1		DCHS1		RNF32		C2orf69		KIF3C
	PLEKHG5		MAP3K10		NAGA		DENND2C		WDR44		HNMT
	OBSCN		SCRN2		CDS2		CDK2AP1		CNIH4		ZNF653
	SCLY		ZNF324		OPA3		MCAM		HMGN1		C9orf40
	HEATR9		PTDSS2		C14orf166		ACSF2		TMEM37		RNF183
	CHTOP		PEX1		SRBD1		LRP6		CASC1		MAP9
	AANAT		GPX4		C9orf89		LMOD1		MAP1LC3B2		WDR54
	BRD9		NR3C1		SYT11		NKIRAS1		FAM208A		C12orf43
	SLTM		DAXX		ZNF195		WNK4		KLRC2		SMIM10
	ZNF519		NPM3		ISCA1		BSDC1		HIST1H3C		FAM96A
	CLEC2D		GALE		VPS39		SPOP		AIM2		SRBD1
	BRD8		TUBB2A		NACC2		LRRC55		ATG3		DYNLRB2
	TTC17		TMEM238		KRT23		ELOVL4		PRKCSH		HOXB4
	MAP3K8		ELOVL1		RNASEK-C17orf49		GPR176		IGF2BP1		GRHL3
	SMIM17		NRSN2		DYNC1H1		TBX3		ACSM3		KCNJ2
	MRPS25		CAD		ADCY6		RABGAP1L		ADAMTSL4		PLA2G5
	GOLGA6L10		MMP15		PPP2R2B		COPZ1		FMOD		RFC5
	NBPF10		HNRNPM		BANK1		ITGA11		SCARB1		TNFRSF4
	ADCK5		NARFL		PPARGC1B		GLRX5		XPO5		NOVA1
	FBXL8		CLCN2		SLC4A4		ZNF154		FOXF2		NPDC1
	INO80D		CYC1		MRPS15		MFGE8		COLCA2		FIBP
	SAFB		LAMTOR1		MED6		CALHM2		TTF2		SIPA1L1
	RBM41		PRKD2		MYH11		PLEKHH3		ZNF516		ENDOD1
	GOLGA2		TMX3		NDUFAF6		STARD13		MGMT		ATP13A3
	STK19		ATG12		ESD		KIAA0319L		CALM2		KCNN1
	WDR19		FAM58A		NKD2		PIANP		ATAD5		ACAA2
	CNTRL		ACP2		CDH17		PDE1A		N4BP2		FN3KRP
	PHRF1		GPC1		MAP3K9		MAPK8IP1		MED27		CBX6
	PZP		NUDT22		HS3ST3B1		CPSF2		CIB2		LIN52
	JRK		BRWD1		ACSL6		UNC119		DENND1B		ABHD8
	CCDC9		BAX		METAP1		RHCE		OTULIN		ORAI1
	NRDE2		RECQL4		SIAH2		LTBP2		RPS6KA4		TAOK2
	ATAD2B		UQCC3		GABRA2		DCBLD1		LOXL4		OLFML2B
	CDH26		COG1		RAB33A		STRIP2		RND2		IDO1
	SMG1		B9D2		ATP11A		SORBS3		FAM57A		SLC5A10
	MLLT10		HES6		DUSP9		TRIM32		ARF4		KCNK13
	ANKRA2		JAGN1		DFNB31		MOSPD1		KCNE2		LYPD1
	ZNF117		TUBA4A		TRIP12		COA4		GXYLT2		AFF2
	TP53TG5		TP53I3		CLPTM1		LHX6		ISM1
	AKT2		FUS		PIP4K2B		ALDOA		HNRNPA3
	LRP2BP		P4HTM		FZD5		OXNAD1		MASTL
	AASS		MCM7		FXYD3		ALDOC		ZDHHC21
	GOLGA3		TUBA1C		ZNF257		DMPK		YIPF1
	SEC14L4		SIAH2		LIG3		ZDHHC20		MBNL1
	ZNF518A		PIM3		GTDC1		GPX7		TGS1
	PLCXD1		GSDMD		AKAP7		UGGT2		TRIP13
	HSD17B1		NELFCD		KCNS3		ABCB6		ZGRF1
	TAF6L		PITPNM1		APLP1		NAT2		AK7
	IZUMO4		CDT1		TMPRSS3		GPRASP2		ASTL
	GOLGA6L4		PPIB		NTN4		IGFBP3		DTNBP1
	LRRC66		ATP5D		SDHB		FAM110A		SUV39H1
	HNRNPDL		SLC16A3		LSR		LYL1		TRIM14
	RP11-1212A22.4		ESPL1		RBM15B		ADO		PPCS
	C1orf228		PAPD4		USP54		CDO1		RBMS1
	TMEM175		MPST		RNF157		PHACTR3		GALNT10
	C9orf114		ZNF672		RMND5B		SGSM1		FAM104A
	FBXW7		TRIOBP		HSF2		FRY		CAPZB
	NAT9		HDGF		ADCK3		ZNF516		RGS17
	PHLDB1		TARBP2		ARPC3		POLG		TSEN34
	ANKRD52		TOMM5		IMMT		H1F0		ADRA1B
	MLH3		PBXIP1		TP53TG5		GDPD5		RPL29
	ZDHHC17		TARS2		SLC26A9		CCDC169		RBL1
	LIN37		JTB		PPIF		PDCD4		NAA40
	ZAP70		DGAT1		PELP1		ZNF362		MRPL3
	RAI1		RAB8A		RNF7		FOXP1		MT-ND1
	ARL6IP4		TEAD4		ZCCHC10		PDE8A		PPP2R2C
	RP11-644F5.10		ETHE1		GRK6		RPIA		SERPINA1
	STK11IP		ZNF646		EIF3B		ATE1		RP11-1220K2.2
	MYL5		SLC36A4		C1orf174		SEC61G		RPS8
	RCCD1		PRR14		TCEAL2		NCLN		SLC38A9
	AURKC		PGAP3		MLLT6		RPP40		CNTRL
	TCIRG1		APOA1BP		EXOC6B		RAMP2		E2F3
	POLI		ECH1		LYSMD2		PTGER1		GTF2F1
	SH3D21		LRFN4		KCNMB4		VRK1		ILVBL
	KDM2B		NUDT1		CATSPER1		DYSF		PRKRIR
	TOP3A		PMVK		KLHL38		SVIL		QPRT
	ZNF341		MRPL37		GAL3ST3		SPTSSA		NUDT19
	CAPS		DNPH1		ADCK4		SLC9A5		HEATR3
	KRBOX4		FOXK2		ZNF589		TBC1D7		BRIX1
	LRRC39		TMEM184B		GABARAPL2		CCSER2		RBM18
	NPHP3-ACAD11		ANKRD54		NKX3-2		NOD2		RPF1
	DCAF4L1		SCO2		NCK1		NPY		SIGMAR1
	RNF44		SPATA20		KLHL14		RNF146		SCD
	DUSP28		LYRM7		PPP1R1A				KCNQ1
	ANKRD11		MPV17L2		ICA1L				PAK1IP1
	TPH1		TCEAL3		PTTG1IP				MAPK1IP1L
	EXOSC8		SLC9A1		GUSB				DLG3
	STRN4		RPS16		KLHL42				GVQW1
	FBXO24		SURF2		TXLNG				NEFM
	SLC25A14		ERO1LB		WISP3				IFT46
	MMP21		HPS1		YRDC				MORN4
	HDAC7		GUK1		SH3TC1				IGSF23
	TRAF1		PTMS		GNAQ				EDEM3
	GHRL		P3H4		KCNMB3				ABHD8
	DDX11		SREK1IP1		DIRAS2				SEC31A
	ARFGAP1		NTHL1		PTS				NDUFB10
	GANC		USP20		FAM134C				GBP7
	CARD8		KCTD2		TMEM127				ACSS2
	PPOX		COX14		KATNA1				CAMKMT
	ANKRD26		RPS26		AGRN				WDR36
	KCNRG		CREBRF		EMC4				ANKRD32
	TTC13		BAHD1		ARHGAP18				SYCE1L
	ANKRD24		SH3BP5L		ARG2				SCLT1
	BTN2A1		FNIP1		RP2				CEP63
	SRSF4		MAP3K2		STX8				C10orf67
	TAF4		FSCN1		MYO3B				IER3IP1
	NUDT13		EFTUD2		HERPUD1				MCTS1
	SH3BP2		VPS4A		CBX7				IL11
	ADRBK1		ZC3H7B		CLN5				LINC00493
	UCN		HM13		AJAP1				BCAP29
	CC2D1A		PPP6R2		MED4				PPP4R2
	H1FNT		ZNF580		VPS29				LRRC49
	HAUS3		LHPP		UGCG				SIKE1
	ATP6AP1L		GRN		TMEFF1				ARSE
	ARHGAP4		DCTN3		ZNF215				TBC1D22A
	HELB		MCTP2		KDELC1				PHTF1
	C12orf76		RINT1		PIGR				TNIP1
	CLDND2		GNL1		TMEM179B				ARMC8
	CIZ1		ATP13A2		SMG6				BDH2
	TAS2R19		DBN1		MNT				SLC26A6
	GAN		RICTOR		AEBP1				STK38
	CSNK1G2		GDI1		PLTP				RPS18
	BRD2		MED22		ZNF296				ZNF358
	EPM2AIP1		RHOT2		SMG5
	SETDB1		CCDC110		SLC24A3
	ZBTB32		CAMTA2		CTDSP1
	SENP7		LAMTOR4		GPX3
	PHF21A		STXBP4		C8orf33
	KIAA0195		MED29		NMB
	MRRF		MYH9		GLO1
	HDC		MRPL11		HCFC1
	SETD1A		MAD2L1BP		KL
	PLCB3		RNASEK-C17orf49		NUDCD1
	TRAF5		IKZF5		PIK3R1
	GPATCH8		MRPL27		SLIRP
	POU5F1		CNEP1R1		SSTR1
	MAEA		ZNF205		C16orf96
	CDK11B		GSAP		CLN6
	KLRK1		NXT1		CENPU
	ZNF565		MRPL43
	DFNB31		C14orf169
	GPATCH2L		MKL1
	ZCCHC11		NCKIPSD
	ZNF445		NMT1
	EXOSC10		PPP1R14B
	GNG3		ACOT7
	HSPBAP1		ABT1
	HOXC5		MRPS7
	HMGXB3
	MAST2
	CMTM1
	PBX2
	ZMYM5
	NINL
	AGAP3
	RP11-287D1.3
	PIF1
	PRSS42
	A3GALT2
	LENEP
	FP325331.1
	PRR25
	VPS53
	TRABD
	TLR9
	C2orf68
	ITGB1BP2
	SENP3-EIF4A1
	GAB3
	CBY3
	ZNF517
	STARD3
	DOCK5
	SEC16B
	NPIPB15
	CEP72
	ABTB1
	RNF214
	ARRDC1
	SETD8
	SUPT5H
	HP1BP3
	SNRPA1
	BAZ2A
	EHMT1
	OGG1
	DHX38
	C14orf183
	CTD-2006C1.13
	NPIPB7
	LEMD2
	GOLGA8M
	BCS1L
	SAMD4A
	ORC2
	AC231657.1
	WDFY2
	ADCY4
	ACACB
	TTC16
	CEP44
	METAP1D
	PNKP
	TREX1
	ITGAX
	SRCAP
	VN1R1
	GVQW1
	ODF2L
	PHF7
	ZNF782
	GS1-114I9.3
	NOD1
	ATM
	UBE2G2
	LIG1
	ZRSR2
	DDTL
	STAT6
	DEF8
	EHBP1L1
	BTBD18
	ALS2CL
	BIN3
	RP11-723O4.6
	NOL8
	XKRX
	RBM4B
	ADCY6
	ZNF550
	TNPO2
	CHORDC1
	SLMO1
	GIMAP5
	PLEKHH3
	SUN1
	NELFA
	ACADVL
	MPZ
	RP11-87C12.2
	RBM26
	DIDO1
	RP11-12J10.3
	ADORA2A
	ARMC2
	SMPD4
	CTD-2116N17.1
	U2SURP
	ARHGAP17
	KLC2
	GK5
	PCNXL2
	DNLZ
	GPATCH1
	NBPF9
	ENDOV
	TSNAXIP1
	ZBTB26
	CCDC78
	LRRC37A3
	AC105009.1
	RASGRP2
	CDK9
	HIP1R
	SPSB3
	STKLD1
	CEP135
	FAM182B
	PPP1R26
	CCDC88C
	FAM209B
	SF3B1
	TNRC6B
	MAST3
	DRD4
	C9orf72
	MAVS

## Sheet: KIRP
Module #1		Module #2		Module #3		Module #4		Module #5		Module #6
miRNA	mRNA	miRNA	mRNA	miRNA	mRNA	miRNA	mRNA	miRNA	mRNA	miRNA	mRNA
hsa-let-7e	MUC3A	hsa-mir-30a	CAPNS2	hsa-mir-500a	PSMD9	hsa-mir-34a	GNAO1	hsa-mir-885	KCNMB4	hsa-mir-183	SLC12A3
hsa-mir-339	C6	hsa-mir-483	PCP4L1	hsa-mir-500b	PLBD1	hsa-mir-1468	ZFR2	hsa-mir-135b	NPR3	hsa-mir-429	CTNND2
hsa-mir-218-2	URGCP	hsa-mir-205	UPK2	hsa-mir-191	MRPL51	hsa-mir-891a	KCNK12	hsa-mir-561	NEXN	hsa-mir-3934	TYRP1
hsa-mir-193b	SLIT2	hsa-mir-187	ANXA8	hsa-mir-328	ATG101	hsa-mir-1293	CNKSR2	hsa-mir-34c	SDPR	hsa-mir-138-2	PRRG3
hsa-mir-218-1	GSTK1	hsa-mir-301b	UPK3A	hsa-mir-155	ALG14	hsa-mir-30e	PLD5	hsa-mir-22	JPH2	hsa-mir-217	CRISPLD1
hsa-mir-31	SLC5A1	hsa-mir-29a	SNX31	hsa-mir-769	SPPL3	hsa-mir-32	RYR2	hsa-mir-9-3	ATP2B2	hsa-mir-200b	TFAP2B
hsa-mir-598	ENTPD2	hsa-mir-141	S100P	hsa-mir-193b	LLPH	hsa-mir-200c	HTATIP2	hsa-mir-34b	APELA	hsa-mir-153-1	MAMSTR
hsa-mir-6509	VSTM2L	hsa-mir-149	GJB6	hsa-mir-598	COPS7A	hsa-mir-320a	CDH17	hsa-mir-9-1	ETV1
hsa-mir-589	COBL	hsa-mir-3913-2	UPK1A	hsa-mir-6516	TMEM5	hsa-let-7g	ADAM18	hsa-mir-9-2	S100A1
hsa-mir-548b	TTC9C	hsa-mir-7705	CERS3	hsa-mir-502	PCBP2	hsa-mir-30d	CALN1	hsa-mir-887	KCTD16
hsa-mir-219a-1	NUDCD3	hsa-mir-330	IL1A	hsa-mir-3677	CD63	hsa-mir-6718	HTR3A	hsa-mir-10a	GRIP2
hsa-let-7c	BCL7B	hsa-mir-200c	TP63	hsa-let-7g	DCTN2	hsa-mir-192	LPO	hsa-mir-140	BDNF
hsa-mir-503	ACTR3B	hsa-mir-584	CDH26	hsa-mir-7978	MMAB		NRXN1	hsa-mir-664b	RNF182
hsa-mir-224	NEFL	hsa-mir-200a	SERPINB5	hsa-mir-25	STRAP		PAGE5	hsa-mir-28	KCNN1
hsa-mir-200a	MUC12	hsa-mir-130a	ENTPD3	hsa-mir-1277	SRSF9		OR2W3		MGARP
hsa-mir-10b	RALA	hsa-mir-130b	ANXA8L1	hsa-mir-615	VPS29		SPATA18		YIPF1
hsa-mir-590	C15orf59		ZNF750	hsa-mir-6511b-1	DYNLL1		PAGE2B		CLU
hsa-mir-222	MROH8		DQX1	hsa-mir-532	SLC25A3		PDZD4		GSG1
hsa-mir-582	C7orf55		VIPR1	hsa-mir-1226	HEBP1		FAXC		NMNAT3
hsa-mir-200b	PLEKHG6		OR13A1		CPVL		NPTX1		FKBP1A
hsa-mir-99b	EPPK1		UPK3B		MCRS1		EYS		RAB21
	NLRP6		CLCA2		COPRS		LMX1B		RGS3
	GPR27		FOXA1		CAMKK1		CRP		MYOZ1
	EPHA1		ATP1A4		ORMDL2		GLP2R		VEGFC
	CCDC68		PSCA		PRKAB1		SLC6A15		NXN
	GNB2		KRTAP5-9		FAM222A		MMP16		MMP19
	EIF2S3		KRT13		UBE2E3		MGAT5B		SLC1A6
	NAP1L2		CYP4B1		ERP29		CSPG5		TGM2
	KLF2		DUOXA1		TMBIM4		BRINP1		PHLDA2
	ZKSCAN5		TBX1		SPG21		LMAN2L		NCMAP
	PPP2R2C		MYCL		RNF10		MAFA		PLCB4
	JAKMIP3		RAET1E		C9orf156		TMEM59L		TRAF3IP2
	CLIP3		SRMS		P2RX4		NKX3-2		AJAP1
	ZDHHC11B		ADAD2		DDX54		NMB		OXTR
	PLCH2		AIM1L		TFCP2		ANO7		EREG
	MEPCE		DHRS2		ADIPOR2		KCNC1		LAYN
	FLVCR2		TNNT3		REG1A		GRID1		ADRB2
	UBE2D4		CYP4F22		TOM1		RIMS4		TMEM62
	ABCB8		GDPD2		LANCL2		CCR10		CABYR
	MMP15		MYT1		JDP2		SLC35G1		CSRP2
	HSPA12A		IL9R		SMIM7		KCNH1		ALPK2
	H2AFV		LY6D		REG3G		DLL3		DZIP1
	TMEM82		GRHL3		ARMCX1		RNF182		CASR
	ADAP1		PADI3		NDUFA12		EBF3		DCTN2
	ACHE		ELF5		FIS1		UBBP4		MAP1B
	PSTPIP2		TNS4		GSPT2		LMO1		PPAP2A
	MLXIPL		BCAS1		TMEM251		SMPDL3B		MCF2
	MPLKIP		ERN2		CMAS		FOXF2		DISP1
	DBNL		RAPGEFL1		NTMT1		APC2		TNFRSF21
	FAM109B		UCN2		BIK		CNIH4		SMCO3
	AKR1B10		CALML3		USP30		RNF103		LEMD1
	NPM1		SPOCK3		UNG		HIST3H2BB		MMP24
	SOSTDC1		SPOCD1		TMBIM6		GCNT3		CLSTN2
	CACNB2		LPAR3		TSR2		NXF3		GPR155
	WBSCR16		TBX3		UAP1L1		SLC30A3		WNT2B
	YKT6		ST6GALNAC1		PRX		DPPA4		PPAP2C
	KRT8		NIPAL4		BCL2L10		RASL11A		TNC
	FASTK		PKP1		WNT3		HHIPL2		FAM26D
	DNAJC30		ZSCAN4		ARL4A		CKB		SSTR5
	COA1		FXYD3		C9orf69		FIBCD1		ACTR8
	CLDN7		MICALCL		UBE2N		ALDH3B1		BTC
	CDHR5		IGSF9		MLF2		EPGN		ABCG4
	AGFG2		NTF4		NUP37		FADS1		SLC5A4
	TBRG4		TULP1		WIBG		FAM134C		IKBIP
	ATP1B3		ALG1L		RAB35		PCSK5		RASGRP3
	LRP3		ANXA10		CABP4		LRRC3B		XXYLT1
	ARHGEF16		IGF2		DTNBP1		FGD1		CEND1
	TPPP		CYB5R2		COX16		GAD1		EXTL1
	ABHD11		ATP10B		CD9		ANKS6		ARMC4
	PCOLCE		RAET1G		RDH14		CHRM4		CYP11A1
	EFNB2		PVRL4		CIT		TMEM45B		COL12A1
	TWISTNB		LYPD3		OS9		RTN4RL2		ACSS2
	SHISA4		TMEM40		TMEM117		VCX		KLHL13
	PCLO		EDARADD		RRAGC		QPCTL		TRPM8
	AHR		HIST1H3C		SFTPD		RNF103-CHMP3		RECK
	GPR176		MOGAT2		RAB21		KIR3DL1		DEPTOR
	TTLL2		DMRTA2		KLHL22		C19orf38		SPRY2
	PTPRS		MYO18B		SURF6		TRIM58		MTCL1
	FTSJ2		ALDH3B2		SLC6A12		APH1B		LRRC4C
	NOD1		HSD17B2		SCARB1		ZDHHC16		RAB3IP
	AGR3		GPR78		TRAPPC3		AVPI1		PKD1
	OLA1		FOXH1		PRKAG1		KIR2DL3		WWC3
	DUSP15		PTK6		LSM10		PREX2		FASTKD1
	PDAP1		BMP3		TOR3A		PDGFRL		ZBTB7C
	RHBDD2		SOX15		BCL7A		RMND5A		KDELC1
	XKR6		SPTSSB		RITA1		TRIM67		CNTNAP3
	NQO1		CGB7		WSB2		GALNT13		GPRC5C
	MOGAT3		KRTAP5-10		MFSD5		TCEA3		CAV1
	TECPR1		BCL2L14		GJB1		ATG9A		RYR3
	CCNG1		RGS6		SMAGP		XKR3		RDH10
	ARL4A		GBP6		MTCH1		HOXA11		KLHL14
	C5orf30		CPNE6		CKAP4		PVR		CA12
	C7orf26		RNF223		ATP6V1D		SMARCA1		GDAP1L1
	SLC16A1		GJB5		ZNRF1		TSEN34		KLHL42
	TRIM10		IKZF2		COL8A2		GCSAML		MRPL33
	NOM1		TEPP		COPZ1		MDGA2		SOWAHA
	STOML1		DUOX2		DGCR6L		TIGD3		SH3RF3
	STOX1		GRHL1		UBL4A		DCAF12L2		IL17RB
	C7orf73		CDH23		RAB5B		PROSER2		HMGA1
	CASZ1		ABCA10		DHRSX		TRIM63		RBFA
	METTL2B		ZNF66		STK40		NEU3		IGFBP1
	UBXN8		CASQ1		CLN6		MFF		PAM
	GRAMD4		ATP2C2		CD97		FAM213A		CAMK2N1
	NEFM		HIST1H2BH		LTA4H		FUCA2		HOXB2
	TRIM15		SYT8		CHPT1		SLC6A9		NTAN1
	PMPCB		GSTM5		PDE4A		PHEX		SQRDL
	ZSCAN21		FAT2		A4GALT		BAIAP3		LTBP4
	PRDX1		DUOXA2		DAZAP2		CDKN2B		NDUFA12
	KCTD15		TMC7		SLX4		KLC3		HOXB8
	DPEP1		S1PR5		COX14		SAGE1		ANKRD33B
	SUN1		C19orf45		NFATC2IP		SLC45A4		FAM210B
	PLEKHA8		MX2		TUBA1C		SLC1A5		MYRFL
	TMEM248		TEKT5		EMP3		LACC1		MSANTD1
	NDUFA5		S100A2		SLC25A6		BDH1		MYLK
	CABP1		GPR115		PWP1		KIR2DL1		C12orf43
	AVL9		DUOX1		PHB2		C11orf84		C11orf88
	GORASP1		GPR98		ATXN7L3B		PEG10		CYP24A1
	MAD1L1		MYBPC1		OLR1		FAM171A2		ARHGAP28
	CACNA2D4		KRT5		USF2		SLC22A18		SPRY4
	ASPH		ALOX15		SMUG1		MATN2		FSHR
	MAP6		IL20RA		PDCL3		GNG4		DUSP6
	CRIP1		HORMAD1		RNF157		CBFA2T3		NEDD4L
	UBE2A		MSX2		BRAP		BCO1		NMT2
	ATP6V1F		KRT15		TMEM55B		EML2		MYL6
	RNF115		TMEM79		CNPY2		CCR3		TMEM136
	C1orf210		PLA2G4D		SERTAD1		GRN		TP53INP2
	TES		HCRTR1		TMEM9B		STMN1		VARS
	RUNDC3B		TMEM154		SEC61B		LPCAT1		RAPGEF5
	ETV5		ACER2		PEBP1		GPRIN1		CCDC53
	LAMA1		XG		ZBED1		RHOD		SCEL
	FHDC1		STK31		ATP6V0B		BET1		KCND2
	GIPC2		TAC3		DRG1		NT5DC2		FSTL1
	ISPD		DRD1		TMEM70		ERI1		SLPI
	BICD1		DGAT2		C15orf48		UNC5A		SLC25A12
	FBLIM1		HCAR3		R3HCC1		ZFAND5		PAQR8
	MAPK1IP1L		SLC14A1		SMIM12		FRMPD1		S100A13
	RAC1		CXCL17		EMC10		MMS22L		COX6A1
	FAAH		TRIM29		ZNF622		RAB9A		SNN
	TMUB1		ACSBG1		SERTAD3		TMOD1		DDX10
	RHOU		PLB1		EFCAB1		TGFBR1		PTPRU
	CDHR2		SYTL1		ARMC6		TSPAN10		DOCK3
	TFE3		TMPRSS4		RPL41		PPP1R3B		HOOK1
	KRT7		BNIPL		C12orf10		MMD		DERA
	CLCNKB		P2RY2		NCOR2		FAM210B		MRPS25
	B4GAT1		VSIG2		ZC3H10		TMEM42		IKBKE
	EPHB1		KRT31		METAP2		SYCE2		TCF7L1
	AKT1		KRTAP5-7		PIGH		NRSN2		DNAH9
	SQSTM1		ACOXL		C7orf26		MOGS		UNC80
	SLC44A4		PTPRJ		GLRX5		DCLK3		KIFC3
	EXOC4		SP6		GUCY2C		PTCHD2		LIMS2
	AGBL4		GJB7		CCDC96		C2orf72		ME3
	SDC4		HMGCS2		C12orf57		AOC2		DCLK2
	GTPBP10		PTCHD1		TSPAN9		EIF2AK1		MYBL1
	KATNAL2		PVRL1		GNL3		FOXD1		MAGED2
	STYXL1		ZNF296		POP4		MPZL2		HEBP1
	METTL10		SPATA21		CXorf40A		H2AFX		RASL12
	KIAA1211L		SH3BP1		METTL25		DDA1		DUSP5
	EZR		POU3F1		DDRGK1		ABCB5		LIX1
	LHX1		PNMT		SEC11C		KCNK3		SAMD4A
	UPK1B		NCCRP1		CCDC22		ZSCAN5B		NT5E
	TRAM1L1		LYPD6		TAF9		TMEM240		TRIAP1
	COX19		RNASE7		ATXN2L		ATP11AUN		RND3
	CKMT1A		ZNF726		PAQR5		BDNF		BEST3
	C14orf1		PLCH2		SNRPF		LRIF1		MFHAS1
	SECTM1		ASTL		CREBL2		NLRP4		TRABD2A
	CAMLG		ARHGEF4		CLDN14		JUP		KLHL30
	CUTC		HIST2H2BF		NABP2		CECR2		SLC8A2
	TPPP3		PPFIBP2		TSFM		LINGO4		ZDHHC23
	BRAT1		SRPK3		SLC39A1		ELOF1		TRAIP
	EIF3E		FGFR3		NUDT4		KIAA1211		ASB18
	PPIL2		DUSP27		MYL6		LRRC3		TAGLN3
	EIF2AK1		TBX4		NUDT14		MARCH4		NF2
	FAM200A		PSORS1C2		TTPA		FMN2		TMEM74B
	CKMT1B		SPINK1		POLR3B		C3orf18		KCNK15
	BCCIP		POU3F3		NSUN3		TNFRSF10A		TAS2R19
	SLC25A47		GRHL2		SLC29A1		USP40		TMEM238
	TP53INP2		FGFRL1		ARAF		CALB2		PODXL2
	GET4		CAPN14		DNASE2		HIST1H2AI		BCR
	POLR3C		MROH2A		HIST1H2BN		FAM171B		HEY2
	ZNF316		EFS		C2orf76		COTL1		TAS2R31
	WASL		PHLDB3		ZNF213		RDH10		PPARGC1A
	ZBBX		SLC7A4		IRF2BP1		GORASP2		CTC-260F20.3
	PTPN21		GJB4		GABARAPL1		POU4F1		SPARC
	CLIP4		ANKRD65		TMEM121		ALS2		SULT4A1
	VPS37D		MDFI		MON1B		GIT1		KLRD1
	TST		IL1RN		VTI1B		NEFH		NDUFAF5
	GAS2L1		DDI2		ACTR6		PNMA5		MRPL51
	AGK		GSDMA		ADCK2		HES6		BBS10
	PPAPDC1B		PLA2G2A		TMEM242		BEX2		PRMT7
	B4GALNT4		AC114494.1		SLC25A17		MARCH9		CRADD
	SNX11		PRSS22		PEF1		ZBED2		TPI1
	POR		WNT7B		TEAD4		DKK2		AQP5
	TPD52		CPZ		IMPDH2		SLC38A10		CSPP1
	FUT3		SPP1		DENR		LRRC1		FAM210A
	CYB5D2		HENMT1		TOR2A		NACC1		FAM135B
	ERBB3		KIF5C		MDP1		AKT1S1		DIAPH3
	PAICS		P3H2		FXYD6		C4orf19		DPYSL5
	FHL1		CCSER1		PES1		ACOT7		MATN3
	HEATR4		FMNL2		KCNIP4		TNFAIP1		LDLRAP1
	ZDHHC4		A2ML1		USP5		FOXD4		ATP2A1
	NTPCR		PCDH19		CTSL		AGBL4		RBM24
	RAB40C		FZD10		ITFG2		ATPAF1		IGSF8
	HERPUD2		LANCL3		TMEM109		INA		EDAR
	RABGEF1		EPDR1		EIF1		PDIA5		FNDC4
	TERF1		POU6F1		DOLK		ZNF705A		SLCO4A1
	TMEM8C		CCDC64B		NECAP1		NIPSNAP1		FAM162A
	CDHR3		TP53AIP1		RHNO1		NCLN		SLC52A1
	GLUD1		COL7A1		LDLRAP1		TTLL4		C2CD4A
	REPIN1		FERMT1		AMIGO1		TGFA		REP15
	KLHL13		LY6G6C		TSPAN31		HSD17B8		FAT3
	KRT222		INA		ABAT		CCDC127		B3GAT1
	CHCHD7		FSTL4		TMEM203		ZNF488		GPR176
	AGMO		ZNF488		SMARCB1		FBXO6		BSPRY
	FMO5		SCNN1B		C15orf61		CATSPERG		SOX12
	FBXO24		JMJD7		MOSPD1		SLC46A1		PRICKLE2
	NUDT5		C10orf99		KIAA1614		KAZALD1		CEP68
	TTBK1		CAPN9		OPA3		EI24		CHMP4B
	CRIP2		BTBD16		RMDN3		TUBA4A		SOX13
	FLNA		KRT14		SLC35B2		PGBD5		KCNH7
	C7orf50		ANXA5		MED27		VSIG10		F10
	MORF4L2		CYP2W1		IFT22		KLHL29		ATF6B
	MRPL32		SLC39A2		COPS3		MORC2		NDUFA9
	WBP5		PDGFC		TRIAP1		PPP1R14C		JAM3
	TMEM125		PRB3		SPECC1L		CPD		ZDHHC14
	LDOC1		TEAD3		KLF10		EEPD1		SYNC
	PSMG3		RTKN2		XRCC6BP1		LDOC1		KRT33B
	PANX2		CACNA1I		PIFO		GPR161		LPAR1
	MOSPD3		ARHGEF19		RUNX2		OLFM4		SYNJ2
	ANK2		TP73		ARFGAP2		MSANTD4		TUBB2B
	DNAJB6		E2F8		PSMB5		SELENBP1		CNTD2
	FAM76A		CAMK2G		HAUS6		ALOX5		P4HA3
	PACS2		SCN5A		C16orf45		ABHD8		BATF2
	AKAP1		CAPN8		RPF1		MNX1		NRG3
	EPHB4		ASCC2		DGCR6		PDE6D		GYS1
	RAB9B		ZNF440		SMCO4		HERC5		HOGA1
	AOX1		LPA		ARL1		CDH1		CHN1
	RDH5		ATF7IP2		ATP5G2		COL4A4		HOMER2
	TRIM56		MAGEA8		HIST2H2BE		PRKAG2		MAVS
	PLOD3		NHLH2		MORN2		PLEKHA2		VSTM1
	TNFAIP1		OVOL1		CGRRF1		PRSS35		ELOVL7
	MSLN		HCAR2		C12orf73		AGPAT3		TRPC1
	RNASE4		KCNN4		LYRM5		FAM133A		FAM127A
	RBM28		LYPD6B		C11orf70		IL20RB		RSPH1
	KANK3		PM20D1		LDHB		IL1R2		ZNF660
	PKP3		TIAM1		CHID1		ATRNL1		PTGER1
	DACT2		FBP2		PLEKHG6		MT1F		MROH7-TTC4
	TPD52L1		VGLL3		ORAI1		DNM2		KANK3
	DLD		WSCD2		BCDIN3D		SLC25A23		FBXL7
	RARA		FAM3B		ADRA1A		NMT2		ANKRD2
	TLE2		PARD6G		MUL1		DPP10		TMEFF2
	SPINK13		PIGZ		BNIP1		ADAM23		GPX3
	KCNK5		CRTAP		SMIM3		OPLAH		MATN2
	PAK3		FAM3D		CERK		PTTG1IP		ZBTB22
	KLF4		COL9A1		RPP25		C10orf99		NDUFAF7
	CUX1		LIPE		RNF185		TREM1		ETV5
	ZNRF2		NKPD1		DGKH		STAT5A		B4GALT6
	ARF5		NADSYN1		MAX		MAPRE3		UNC5A
	NSUN5		HAS3		ARF3		NUP210		ALG14
	ATXN7L1		LY6K		CDC42EP5		NME4		SLC6A9
	NRG1		PRR33		LSM6		ZNF142		TPRKB
	CYCS		LRIG1		ATP6AP1		PYGO1		GARNL3
	SERINC2		SDC1		FBXO7		FAM110C		GPR1
	GUCD1		MYCN		ADM2		FAM57A		CARD14
	ALKBH4		BLCAP		RGAG4		ZDHHC5		RASSF10
	RPA3		ZNF552		GYPC		CMTM8		AC234582.1
	AMN		RAB15		DHFRL1		HBE1		SPP1
	RP9		MMP1		SERPINF2		SH3BGRL2		CAV2
	ANXA5		COL4A6		MKRN2OS		HIST1H1E		CD99L2
	MTFR1L		EPN3		MRPS35		ARID3C		C8orf34
	COPS6		PITX1		LIPT2		PIGC		OAZ3
	SHISA3		SBSN		PITHD1		FBXO4		TRPA1
	FAM19A5		UBE2E2		TRNT1		ACOX3		CTD-2369P2.10
	HRK		SPDYC		DDX51		NTN4		FSCN1
	MAGEE1		GLIS2		HIRA		PDCD4		RGS4
	CBLC		RTBDN		CDC26		KIAA0319		ARHGAP17
	ZFYVE21		ARAP3		VPS33A		HPN		LURAP1L
	MMP11		C12orf75		EIF2B1		MBOAT7		HSDL1
	KBTBD2		SALL1		MRPL20		DIRAS3		SNTB1
	WFIKKN1		PPARG		MCOLN3		AATF		ETV4
	SQLE		GSTM1		SAP30		FGFR2		C2CD4B
	PTCD1		CROT		SMIM10		TMEM214		C8orf88
	KIAA1324		AQP3		BRI3		KHSRP		RHBDD2
	USP46		AGR2		CLCN5		RAB15		STK17A
	ATIC		MITF		SOX5		EPB41L4B		FRMD3
	LLGL2		FOXN1		MRPS11		KLF15		HYAL1
	UXS1		NLRP7		ERI2		PLCD3		LPIN1
	TOMM20		KHDRBS3		ZNF32		CNNM3		ART5
	GRHL1		HID1		C12orf49		SMAGP		SEMA5A
	TPSAB1		CYP4F12		MRPL36		EXTL3		CABP1
	ACAP3		KRT17		COPZ2		SAMD5		CRIM1
	KDELR2		ZG16B		XPA		JPH1		TMEM252
	TALDO1		HIST1H2BE		L3MBTL2		SIX4		MCAM
	ALDH1A1		TMEM45B		CIB2		ANKRD34A		ZC4H2
	PROCA1		PRG4		SLC25A33		SCN3B		PPP2R5A
	RPL7L1		EPHX3		PTMS		SMIM1		MRPL30
	NFIB		TNNI2		UBAC1		CHST8		SGSM1
	ADM2		TSPAN4		SBDS		EXT2		KIF5A
	RALGPS1		C2orf66		FAM58A		TLCD1		STX18
	C7orf43		HAPLN1		YARS2		KSR1		C20orf202
	SLC22A3		CST1		GMPR		SPAG6		NCALD
	GNAI1		INSL6		PRKAR2B		GCLC		SLC12A4
	CALM1		S100A14		NDUFA4		PRR15		MTA3
	CASKIN2		HIST2H2AC		ASB8		ATP6V1E2		PDE6D
	ROPN1L		SSH3		RPL6		MAPK11		ACE2
	GATAD1		MST1R		MRPS18C		SLC29A4		ST6GALNAC2
	GPER1		MSN		GAS2L1		ATP1A1		EIF2B1
	ARMCX5		RCOR2		TSC2		AADAT		TRIM26
	RGL4		JPH4		KCTD10		PRR19		RAB30
	FUT6		CMYA5		PTDSS2		NDRG2		ASAH2
	UFSP1		AC002365.5		DDX24		MAP2K7		SLC5A8
	ARVCF		CLEC2L		HEXB		SH3GL1		SPPL3
	DDX56		CSTA		PALB2		DCTD		CD200
	IL22RA1		ZNF681		SUMO3		TRAM1		MRPS5
	BCAP29		C9orf152		F11		SCAF1		IQCH
	CCDC132		CAB39L		MAOB		ASIC3		SPG7
	SIPA1L1		PLEKHH3		ERH		CARHSP1		PTPN1
	FAM131C		FAM213A		PPHLN1		TOMM40L		TM4SF4
	EVPLL		WDR77		DCP1B		ELAVL1		LTA4H
	AKR1C3		C10orf105		ANKRD34A		C18orf54		STAMBP
	USP27X		LAD1		GUSB		PDE3B		COG8
	C9orf50		OVOL2		NDUFA6		CPS1		FAM216A
	MDH2		UGT1A1		SLC3A2		CAPN14		DBN1
	BPGM		FAM83A		PLD4		ERVFRD-1		C12orf4
	LMTK2		ANKRD35		ACTR10		LDLRAD3		YJEFN3
	DNAJA4		ALDH1A1		C14orf166		IL1RL2		SPINT1
	AP4M1		SH3TC2		GNS		ITIH2		ST6GAL1
	IKBKE		CCR7		PHF5A		KLHL38		SLC37A1
	POLR2J		HOXA13		C12orf43		AF131216.1		LLPH
	SLC22A7		PWWP2B		TPST1		CDK15		MAB21L1
	CLTCL1		KRT16		CDKN2C		HYLS1		TM2D3
	HKDC1		HS3ST5		DACT2		G6PC3		HIVEP3
	SLC43A2		S100A12		HPGDS		LRP11		MT1F
	CHL1		ARHGAP32		C9orf50		SPDYE3		MTNR1A
	NUB1		WWTR1		ANAPC7		FBXO17		NPTXR
	ABHD10		P2RX3		GTF2A2		RFPL4A		ACACB
	SUGCT		ZP1		C2CD4D		SV2B		C2orf88
	PLCB4		TSPAN6		ERC2		TMCO4		DGKD
	HRASLS		AL356585.2		RELB		SRPX		GATC
	LRWD1		SLC39A13		NDUFA9		GCA		NPPC
	CAPN5		FAM212A		SURF2		DDX52		DNPEP
	ANKRD9		TMEM97		SEC61G		ANXA4		PPP3CA
	MAP1LC3A		HIST1H1D		SLC35E3		TK1		ALAS2
	CPSF4		PLAT		PAPD5		SLC9A7		SIAH2
	CDH9		MPP1		IL20RA		AHRR		OXSM
	COLCA2		KISS1		JTB		STARD6		ZFHX4
	CHST12		ACOX1		NOC4L		RRAGA		MUC1
	EMX1		TTF2		FBP1		GRB7		KIAA0922
	C11orf94		LEP		RNF213		PHF21B		ATP5B
	ABHD6		ZNF93		FKBP3		SMIM13		GPR162
	F5		ZNF774		ATP6V1E1		SPAG1		ST6GALNAC3
	CLDN4		PLXNB3		UNC119B		C2orf43		CAMKK2
	SOD2		NIPAL1		SERPINA5		FAM50B		NFU1
	PPARG		DLX3		FICD		SNAPC2		PIAS2
	CYB561D2		SMIM22		TMED2		SLC25A43		PIK3R3
	DNAJC1		POTEF		NR2C2		INSM1		RBP7
	TCTA		APOL4		TFEB		ERO1LB		TMEM11
	CKLF		GJB2		SHISA9		HIST1H3H		ADRA1A
	GUSB		VILL		ZNF664		SYT14		CNPPD1
	DTX4		CYP2J2		FRG1		STYK1		SERPINB1
	TENM4		PPM1N		TPPP		FOXQ1		GALNT12
	PPIA		CYP4Z1		COL6A2		DNMT3B		PPFIBP1
	RNF128		IRF6		CCDC71L		DEDD2		CBLC
	C11orf91		ABHD17C		GPKOW		CCDC27		ULBP2
	COX16		FUT3		RNF41		SLC35A1		ZSWIM1
	SMDT1		GPX2		CCDC134		CHPF		LRRC28
	PRDM5		TRIM62		RAN		TBL1X		C4orf22
	AMT		ZNF812		MED10		ANKRD6		FGFBP1
	PLS3		STARD5		MORN3		PPME1		KLHDC7B
	DPYSL5		CILP2		UBE2J2		RHOBTB2		BRS3
	ZMIZ2		CBLC		PA2G4		DPY30		PPME1
	ACOX1		PSD4		LGALS3		C12orf29		DSN1
	TEX264		OSR1		MAGOHB		NT5DC3		BCAR3
	SIVA1		ZDHHC1		LRRC43		SORBS3		LPIN3
	PABPC5		PNMA1		ANKH		JAKMIP3		ZFAND1
	CDK7		BLM		POMT1		WASF1		PPM1D
	TMEM136		ACOX3		HINT1		CCDC122		CA10
	GSTZ1		HGD		AP2A2		EPCAM		C6orf1
	SLC12A9		TRERF1		TNFSF15		ZNF652		SEMA6A
	NUAK2		C6orf10		RABL6		PECR		OSR1
	TUBB4B		B3GNT3		MAP6		RANBP3		NFS1
	CGNL1		EVPL		HNMT		TMUB2		C9orf40
	CYSLTR2		CTSE		EID2		VGF		DKK3
	SLC39A5		TRIM17		USB1		LASP1		CNEP1R1
	CYSRT1		SRC		YEATS2		MINPP1		RAD18
	GSR		CDH3		GLTP		UFSP2		TIMM44
	OGDH		B4GAT1		SNAPIN		C10orf131		ABCC3
	FUOM		ISL2		TMEM106C		STAC		FLNC
	DDIT4L		WNT16		ALKBH3		PI4K2A		MCF2L2
	TYW1		ARHGAP23		RGS9		CDC37		SOAT1
	UGT3A2		CDC25A		UBE2M		BEND3		SCARF1
	TKT		ACSM6		PFDN5		ANO2		UBXN10
	UCK2		CD99L2		PHC2		LRRC75A		RAB6B
	PNPLA8		SCNN1G		LAT2		EXOC6B		SMYD4
	SATB2		PKD1L1		DPP7		ASB9		APOBEC3C
	SLC48A1		GRAMD1A		LEKR1		EGR4		GPX7
	APBA2		CLDN23		MMP2		LRRN4CL		TULP3
	EPHX1		TLE1		CTD-2574D22.6		ANKRD1		RGAG4
	PRDX6		PI16		B9D2		EML5		MLF2
	PRUNE		SLC38A4		PACSIN2		KIR3DL2		SMOC1
	OVOL1		C16orf74		BLVRA		SCAMP4		FAM127C
	CAMKV		ZBTB7C		TMEM116		PTHLH		SLC5A3
	IGBP1		UNC13D		RNASEK-C17orf49		PDK4		B4GALT3
	C7orf31		EPHB6		FAM174A		MTA3		TIMP4
	EDNRB		ACSL5		ISCU		MT1X		METTL22
	IL20RA		HIST2H3D		FBXO6		MFSD1		CLTCL1
	NAP1L1		IDH1		PPP1R1A		ICAM1		MAN2A2
	LHB		DENND2D		TEAD2		KIAA2022		ADCY9
	WFDC2		PLA2G2C		VPS51		ANKFN1		SSR1
	ABCF2		GLTP		YKT6		RNF213		NRG1
	TMPRSS6		FBXL22		TIMM9		MAST2		COX7B
	MYH8		JADE1		CPM		CD40		DERL3
	PHYHD1		GSTM3		FBXO4		C1QL1		KCNMB2
	CALML4		TSGA10IP		FAM104B		GPR61		NELFCD
	ZNF541		XAF1		C11orf45		MCMDC2		ORC4
	TMEM120A		THEM6		TUBA1A		SLC10A5		KATNAL2
	ETS2		FSIP2		WBP11		SUSD3		SLC7A4
	GGA1		SYBU		CYP27A1		CNTN3		CLEC4G
	FKBP10		CFI		ATXN7		DAPK3		SLC4A3
	PHLDB1		KRT40		TINF2		SEC14L6		C12orf65
	C5		FABP6		TOMM7		ITPK1		SPNS3
	BAZ1B		VIM		MED22		RASL11B		DAZAP1
	KIAA0319		FST		NEDD8		MAP3K15		ITGB1BP1
	EXOC3L4		FOXN4		PDRG1		ANPEP		PDE9A
	ME1		RIPK3		OLFML3		RBFOX3		GALNT9
	C17orf85		TMEM140		DAD1		DEGS1		ATOH8
	FSTL1		GSTM4		SNCA		NRAP		SPON1
	WBSCR22		C1QTNF9B		ACOT1		ARHGEF19		CSDC2
	PHYHIP		C22orf29		SCAMP2		MT2A		PLEKHH2
	CDC123		LIPM		ENSA		KXD1		LMAN2L
	CYP4F11		GNA15		GPATCH3		IPMK		CTSB
	NAE1		ZNF165		CDK4		CYS1		MGST1
	PLAC9		CYS1		NLGN3		ORC5		IPCEF1
	HBS1L		RABGAP1L		ITPKB		SOX12		CTNNBL1
	SMAGP		PNCK		OAZ1		TRIM59		CCDC85A
	KIAA0195		LYPD5		FOXA3		ZFP69		WNT4
	FBP1		CASC5		BAG1		SGPP1		TAGLN2
	ATHL1		ESRP1		SNRNP35		TMEM139		BIVM
	G6PD		CTSL		PARP14		KIAA1217		UQCC1
	ASRGL1		APBB1		PPP6C		CHRNA3		RCAN3
	UGDH		ESRP2		SMIM19		RPA4		RDH12
	GTF2IRD2B		TNNT2		SMARCD1		PLCXD1		EAF2
	ZNF239		MAST4		IL13RA1		DAPK1		ZNF133
	ACTL10		ZDHHC20		TMEM19		RTN2		RIMBP2
	AUTS2		GGT6		PLAUR		CTXN1		PDE7A
	SAMD13		PPP1R37		CDK16		CDC34		CDH4
	PRRG2		RHOV		DVL3		C1orf105		NLRP14
	BCDIN3D		ABRACL		OGFOD2		MAPK12		LRRC36
	NET1		FDFT1		ERGIC2		AIM1		BAIAP2L2
	INTS1		SH2D4A		TMEM52B		KITLG		RASA4
	TPSB2		CDH16		C4orf27		CDCA2		EHD2
	NUPL2		NIPAL2		CERS5		CNNM4		PSMD9
	CCDC67		C17orf47		MAP7D1		WFIKKN2		HDGF
	RNF165		EMX2		STX1B		OLAH		CYP2U1
	ADRB2		CD59		MAP2K5		PDE8B		SPRED1
	KCNIP1		TRPV3		ANAPC5		NIPAL2		RRAD
	CPA3		SDR42E1		SELENBP1		RLTPR		RFTN1
	C1GALT1		POLB		SNTB2		PLA2G4E		ADSS
	TMEM243		FLAD1		FAM98B		FZD5		FAM98A
	PEX11G		MKRN2OS		PEX5		CLIP4		C8orf4
	CTAGE5		PIK3C2B		C9orf171		PPAPDC1B		AACS
	ZNHIT1		ZBTB8B		LTBR		JADE3		DOC2A
	LAMTOR4		CSTB		CCT2		EIF4E2		AGTR1
	SLC17A5		AP1M2		RPL39L		PCDHAC2		KCNK5
	RP11-1220K2.2		PLA2G10		PNMAL1		ACCS		EFCAB5
	ENTPD8		AGPAT9		CELSR3		FURIN		C1orf116
	PROC		AAED1		ARHGAP22		SUPT5H		DYRK4
	NPAS1		ZNF626		RPS26		UBXN2A		TAL1
	LHX4-AS1		HPGD		ATP6V1G1		PCDHA1		PFKM
	MED11		ZNF556		NDUFC2		DLGAP3		RARB
	UBAC1		ERCC6L		AQP5		NMRK2		RBPMS2
	PRR15L		TNFSF11		HESX1		CD81		SUPT7L
	BAMBI		ST3GAL6		ACACB		CEP41		SLC16A6
	ZNF800		GPR157		ALOX12		NUP35		LSM2
	TFEC		FZD8		AL158801.1		PPEF1		TRMT10A
	CFAP58		FAM178B		TMCC3		R3HDM4		TBL1X
	SERPINA6		TRPV6		RRP36		RPS6KL1		PAOX
	MIOS		SLC15A1		PPTC7		GAP43		KCNS3
	FEZ1		FCHO1		ALOX5AP		TMEM216		SHF
	ACN9		GNG7		DNASE1L3		PRPF19		CDIPT
	TFAP2A		DHRS11		GOLM1		AREG		STAMBPL1
	BOK		DBN1		CHCHD5		POTEE		LPCAT1
	WIPI2		TBC1D13		TMED9		MFSD9		TRAPPC9
	STAMBPL1		KLF5		SLC11A2		ASIC4		LENG9
	FAM171B		KCNJ16		FAM109A		FOXD4L1		QRFP
	DNAH5		ZNF223		NDUFB2		KDELR1		NTRK2
	LRAT		TFPI		RWDD1		VWA5B2		KCTD4
	TRAF4		CAPS		LGMN		TEX19		UQCRC1
	PPAT		ATG13		MUC12		IER5L		PCYT1B
	IFRD2		HIST1H2BF		CTDSP2		SCFD2		HECW2
	IRAK4		AGAP2		MCAT		KCNC3		PDHA1
	S100A1		ELOVL1		MYEOV2		LETM1		SLC1A5
	SIM2		DTX4		MYL6B		ARX		FOXA3
	LONRF2		STX2		EAPP		FBN2		GZF1
	CCNH		TICRR		DERA		C1QTNF6		COX5B
	CDK11B		FBXO27		ANKLE2		CNOT11		TMPRSS6
	SAMD5		MGLL		SLC2A8		NKD1		CMC1
	CERS1		BATF		NACA		AGPAT2		ERICH3
	GPR62		ENSA		NAT6		CLIC2		FABP3
	ZNF3		ZNF695		ATP6AP2		ERBB2		PTTG2
	HCN4		CNGB3		XPO6		CYP2C18		SLC25A3
	ARIH2		ANXA9		IPO8		B3GNT4		HTRA2
	BCAR1		MAP1LC3B2		TFPT		TWIST2		TYMS
	CRIPT		ZNF703		DDX23		TPSAB1		PLAG1
	TBC1D9B		ZNF485		MRPL42		MAOB		SERPINE2
	SPHK1		GIPC1		FBRSL1		MED25		ARL4C
	BUD31		FBXW5		C14orf119		COLGALT1		PTRF
	UCHL1		UGT2B17		ZNF740		GPR63		IGFN1
	TMEM60		ZNF732		ICMT		CHMP4C		LCAT
	PHF7		PROM2		TEX261		ACVR1B		PDE8A
	PURB		DDIAS		FUCA2		NPAS1		CDSN
	ARHGEF28		KIF12		CLCN4		MAGI2		GRAMD3
	DUS4L		DGKA		SLC35E2		KIAA1731NL		CHST4
	SRR		C1orf116		CLTA		SCN5A		KANSL3
	TBL2		PLXNA2		MRPL48		PGM3		CA5B
	MAP2K3		TRIT1		FOLR1		ZBTB32		SSX2IP
	TXNRD1		FAM134B		PGAM5		DEC1		LHFP
	SLC9A1		ARTN		NAIF1		BACH2		RILPL1
	MID1IP1		CABP7		NAPA		C8orf58		CLCN1
	MARK3		NLRP2		EPM2AIP1		TPBGL		OLFM1
	LRRFIP2		TBC1D30		CS		AGFG1		ARSK
	YY2		KCNG1		STOML1		FAM222A		C12orf73
	SOD1		GNRH2		RNF130		NLGN2		RFK
	NT5C3A		ARHGAP17		SEC11A		HSF2		ING4
	CTSG		ABHD4		RRN3		GBX2		SLC13A1
	AREL1		EHF		PIP4K2C		FH		GNLY
	CNOT4		PROS1		DBH		ATG2A		AQP3
	RGS11		ZSCAN16		FAM46B		AK5		PLCL2
	HIBADH		CXorf57		ADAT1		ASTN1		PDE11A
	SHPK		RIMKLB		IP6K2		CASP6		GPR56
	WASF3		FAM174B		GATC		PTPLAD2		IGDCC4
	RSL1D1		FAM83B		ZNF720		ADARB2		CNTNAP5
	ORC3		GEMIN7		PTGES3		CAMK2N2		PDDC1
	MCM7		LITAF		APOPT1		TMEM159		RAB31
	UGT3A1		CCDC60		VIMP		STRADB		GRIK2
	MANBAL		GLIS3		TOPBP1		PSAP		HOXB7
	PQLC2L		LRRC8B		VPS18		HIST3H2A		ZNF57
	CCT6B		PDZK1IP1		SLC41A3		RAD51D		LCLAT1
	GK5		PRICKLE3		DOLPP1		SDCCAG3		TTLL7
	C6orf132		MAPKAP1		TP53		GAK		PPIL6
	RNF180		TEAD4		H2AFV		PM20D2		CCDC80
	AKR1B15		SGPL1		ASB18		C1orf233		CPA2
	GRAMD1A		SIRPA		COL6A1		CYP39A1		FCRLB
	MSANTD3		KATNAL1		SCAMP4		GSK3A		CISD1
	MPDU1		CNGA1		NDUFS6		STK32C		SMARCAL1
	CCNJL		KRT23		AGTR1		SGPL1		ACTR6
	C7orf57		CLCF1		LAMTOR1		DPP4		KCNC3
	TNRC18		ARHGAP6		PINX1		RAB3D		BTNL9
	GLS		NOVA1		C10orf32		SLC44A1		SLC50A1
	GDF15		PIF1		MED21		WNT7A		KIAA1841
	UGT1A6		RASL11A		THEMIS2		CDC42EP2		CHKA
	RIMS2		TFAP2C		TMEM263		B4GALNT3		TRPC3
	ARF6		LCT		ADCK4		MARK1		ZNF467
	SLC39A4		JAKMIP2		TMEM72		MMP24		MTG2
	NEURL4		C11orf95		ARPC5L		RANBP17		TOMM70A
	FNTB		RARG		TRIM59		SATL1		TMEM116
	IYD		TRIM7		CASK		NAPSA		UNC119
	FGFR1		RFWD2		SDSL		GAREML		CELSR2
	FAM185A		SEC22C		CAMKK2		SEMA4C		LRRN4CL
	SKIDA1		TNNI1		S100A4		DNAJC18		ARHGEF6
	GSG1		PAPL		LRRC29		SPTA1		CIZ1
	TRIM50		KIF15		BAD		CEBPZOS		RTFDC1
	AQP1		NT5DC2		RUFY1		SSH2		NDRG2
	HS6ST2		MGST2		UQCRFS1		TIMP2		FA2H
	BMP4		HS6ST2		C2orf70		OSBP2		ERGIC2
	TCEAL8		HKDC1		TRAFD1		PRG2		GCNT4
	ITGAV		LKAAEAR1		RPL36AL		CPA3		LRRC2
	ZNF394		PPARGC1A		ZDHHC14		RAC3		C1orf106
	ABHD4		GATA3		CD109		RP11-403P17.5		AMPH
	CCM2		SLC6A11		ZNF628		NUDT11		PPP4R4
	ARHGAP27		TRAK1		MTMR4		PPM1G		NOL4
	NDN		MESDC1		ARHGEF10L		TEX2		COPZ1
	ACTB		LPAR2		ARPC4-TTLL3		GFI1B		SLC35E3
	FAM184A		SIX1		SSU72		PHF10		OPN5
	CARD14		COIL		SWI5		RTN4		ARMC5
	CPEB1		RERG		TARBP2		ARHGAP44		BNC1
	2022-03-09		SPX		RAB3IL1		CDIPT		C2orf44
	RBP4		AADAT		METTL22		F5		ZBTB7B
	ANXA6		TYSND1		GRM5		ZDHHC14		CHDH
	ZNF212		AIFM3		NCMAP		ETNK2		TJP3
	C7orf49		KIAA1522		TUSC1		PLEKHM1		SYK
	ZNF655		CAMK1		MT-ND4L		PPP3R1		NPFFR2
	ELP6		DAPP1		NCAPH2		MND1		TICAM1
	ADIPOR1		CYB5R1		WDR59		LIMK1		DUS2
	DEGS2		PACS1		SSNA1		DLC1		ITSN1
	LSM5		AKT3		SPSB2		C3orf80		SERPINA5
	UBE3C		TIMP4		DENND2A		MSI1		CD164L2
	SLC25A11		RAB6B		PI4KB		PCGF6		MARCH2
	USP42		FBP1		SLC4A2		PGC		CS
	ASPA		CEACAM6		EMG1		CSRP2		CERS2
	RP11-644F5.10		ISG15		DNAJB12		BTBD2		NSFL1C
	KRT18		SLC25A23		CAPSL		ADAM21		COX4I1
	MCF2L		C2orf61		SLC11A1		TMEM99		TIMM21
	IQCE		SCUBE2		HSPB8		TRAPPC5		PTPRM
	NAP1L3		CDK6		KCNJ3		EIF4EBP1		CNR1
	SMKR1		VWA5B1		GLIPR1L2		UBE2H		TPD52L2
	BEST4		ORC6		TAGLN2		CREB3		NOVA1
	ASMTL		SOAT1		ZNF398		HMGA2		TTC21B
	GBAS		GGCT		EVA1B		SEC61A1		BAG6
	YWHAH		BCL2		GAS1		TIMM23		TAS2R14
	SBK1		RAPGEF1		KIAA2013		MIER2		CRB1
	RFX2		ABCA3		ANKRD54		TMEM140		DENND4A
	RPS4X		HOMEZ		CLEC4E		DCBLD1		BMX
	HACE1		CNKSR1		RAB40C		NT5C3B		ACAD10
	CYBRD1		CRYAB		C5orf49		SMPDL3A		FBXO48
	ABCD4		LRRC1		TBC1D15		ACOT12		TSFM
	KDF1		HIPK2		CACFD1		PHF19		OR51E1
	VPS37B		TNIK		DNAJC13		MT-CYB		SNRNP25
	GRB10		CARD11		TRIM47		TMEM184A		TNNI1
	CDK5		SIDT1		ARPC1A		BAIAP2		MFSD10
	CDK13		NAV2		ST7		GGTLC2		PPIF
	ADORA1		GABARAPL1		FAM213A		ERCC6		AMPD3
	PRADC1		GCNT4		MYO3A		HBQ1		FILIP1L
	CCDC153		POLQ		FHL3		ADAM15		PTP4A3
	RFC2		CFL2		C8orf88		RTN3		CORO1C
	CCT3		UGT1A7		HNRNPAB		CFAP61		MOB4
	KIF3C		ORMDL3		STARD7		HPS6		VPS9D1
	LRCH4		MFSD2A		THAP7		DOCK5		TLE3
	TMEM139		ZNF398		MT-ND4		ATG9B		BCL9
	BPHL		TBX2		SLC16A11		DMPK		CAMK1
	ATP5J2		VEGFB		POLR2L		SHOC2		CDC42SE2
	ACY3		ZSCAN5D		CCDC74B		PXDC1		DGKH
	CLIC6		LAMB2		RILPL1		RHBG		FAM81A
	AC006994.3		KDM1A		TMEM59		PHYKPL		SLC17A3
	TBCE		RECK		USP2		CREG2		IST1
	PANK4		TMEM69		KCNH3		LSR		TULP4
	BLVRA		NR1H4		FCER1A		NPNT		RASD1
	PABPC1		AUNIP		AGR3		TBX18		ARL1
	TTC7A		SKA1		NGFRAP1		TGIF1		ABCA9
	NDUFA4		STXBP6		CUEDC1		MX1		NCSTN
	GALNT1		FAM150A		SSBP2		HDHD1		LAMB3
	ZSCAN25		DNAJC22		APOO		SEC14L4		APOBEC3D
	ZFAND2A		SMARCD2		FURIN		RRAS		SMYD5
	GIGYF1		EVA1A		SLC6A6		AFF2		NUP93
	KMT2C		HCAR1		PNPLA4		HCN2		KIAA1024
	FAM132A		TMPRSS13		ZDHHC4		LONRF3		C2CD4D
	SLC25A30		SOCS2		PPP1CC		ATP1B1		COMMD9
	ABHD14A		VASH2		SLC25A25		CCDC155		AP006285.2
	NBL1		P2RY1		BCAT2		SYNC		SLC25A4
	PYCR2		MTMR8		PTPMT1		FAM83B		SH3GL2
	LRP8		FBXO17		AGPAT2		MGA		COQ9
	H1F0		KRT6A		NINJ2		TMEM127		DESI1
	GDF11		SLC37A2		DIABLO		C11orf94		HTATSF1
	GLOD5		PDZK1		C19orf25		ADCK3		IL12A
	SLC39A14		TMEM136		GYLTL1B		SLC7A5		MAP4
	FAM43B		ARHGAP11B		BTC		HPD		SHISA9
	DHX58		CHST12		SYPL1		TMEM97		PHB
	PARP12		HR		UBR7		GMPPA		SULT2B1
	ASF1A		LOXHD1		TMEM222		NOTUM		B3GNT3
	C7orf55-LUC7L2		FAM72B		SLC27A4		GAS2L3		NRTN
	APOL1		ARL9		MGST2		LHX6		PBX2
	TNFAIP6		KCNRG		LPL		MGC50722		SNCG
	CERCAM		AIM2		SLC25A4		LMNB2		KCTD18
	MST1		EMP2		CCND3		P4HB		PRDX5
	C17orf75		PKIA		C12orf60		EVA1A		SYT12
	NGFRAP1		MT2A		ZFHX3		TREML2		DTX4
	CHKA		HOPX		PRR15L		ASL		SOCS2
	NAPEPLD		FAM110A		ADAMTS2		INSIG2		MROH7
	PIANP		SPATA13		REG1B		ATP4B		DNM1L
	GPC2		FAM110B		HIST1H2BF		NETO1		PDE3B
	KLHL7		BORA		ZNF646		ABL1		SLC16A1
	OSR1		EHD3		NFKBIE		SCRT1		ATP5G3
	F2RL2		CGN		LRR1		MXI1		DNAJC18
	TLE4		BRCA2		DAW1		OSBPL6		VPS16
	SMS		SCIN		GOLT1B		AZGP1		MTURN
	LRRC43		HIST1H2BO		ZNF519		ZNF746		FAXC
	TLE6		MRAS		CLDN23		SUMO1		LRRFIP2
	CAMSAP3		FBXO41		SETD8		YIPF2		KIAA1161
	ANKMY2		ZNF737		YAF2		HIST1H2BC		PIDD1
	TMED4		GMIP		SRP14		CXorf67		TXNL4A
	RELN		CUEDC1		SH2B3		TMEM41B		EPHB1
	MKRN1		ACTL10		FOXJ2		LAP3		COMMD1
	ARHGEF5		VPS45		FGFR1OP2		GATS		ANP32E
	C10orf126		FADS3		SUMF2		FAM84A		CNOT2
	TSEN54		HCN2		SLC16A2		PTGR1		ANKRD29
	IHH		REL		C7orf50		KIR2DL4		EML2
	PCP4		FANCI		AGMO		BAIAP2L1		FPGS
	INPP4B		KCNJ11		BEX5		DTX3		SYT16
	FAM172A		FHAD1		ATP2A1		TMEM56		VIP
	SLC22A5		AXL		C2orf43		EXPH5		CCND1
	SCEL		HPDL		ELAVL1		FAM160B1		ERC2
	RGS20		SYNJ2BP-COX16		C14orf169		CBLC		CCDC34
	ITGB3		RUSC1		NELFB		TXNDC12		COPS7A
	PTRF		CENPE		FUNDC2		CHMP7		AFTPH
	LIME1		NACC2		TSPAN17		SLC38A3		C3orf18
	EPS15L1		DENND1A		LAMTOR5		TSPAN17		ENKUR
	MARCKSL1		PLEKHG6		CECR6		LACTB2		TET1
	NRXN3		ARID3B		YWHAH		SPINT2		TRIB1
	TCAF1		FBLN1		SLC44A3		XRCC4		BTG3
	GTF2H1		RUSC2		SARNP		CACNA1D		RPL39L
	ACSF2		RER1		SEPHS1		MEN1		TSEN2
	REEP2		ZNF561		EGLN2		CLDN16		DNAJC27
	PERM1		SYTL3		ZCRB1		WIZ		CADM4
	BRSK2		IFITM10		CALCB		EIF4EBP3		HTRA1
	C9orf43		SRGAP1		SPATA20		MAP3K14		SNRPB2
	INCA1		DENND3		BUD31		C7orf31		IMPA2
	SPECC1L		C1orf74		CDC42		SRPX2		TUBA1A
	CRCP		RNF130		VENTX		S1PR2		SLC28A1
	NEIL3		APCDD1		CERKL		GPR158		NIN
	PTGFR		C14orf105		TMEM150C		NTAN1		TUBB2A
	CACYBP		CCDC50		RNF215		SDF2		UBA7
	PYGO1		KRT4		MUM1L1		FAM174B		SH3BP5L
	PIGW		MEOX1		DCTD		TMEM182		THOC1
	MYLK		RHBDL2		CCDC97		IL6		GLA
	BLNK		GJB3		RTCB		NDUFAF7		CCT7
	ISM1		BICC1		ACTR1B		FAM134A		PARP3
	MCTP1		CPNE2		LSM1		APLP2		ALDOA
	GLRX5		OTX1		TSPAN33		SCD		EXOG
	HSP90AB1		BEND7		TMEM167B		GPR113		COQ10A
	MEIS2		GPR87		MRPS2		BRSK2		MRPL35
	TNK1		GRB10		HHLA3		CPNE2		AKR1B1
	TRUB1		TNFRSF12A		PSMD8		SHOX2		ATP5L
	WNT5A		SERINC2		SMCO2		C11orf24		NPAS3
	OTUD1		TMEM181		BCL7B		GSR		ZNF550
	FAM13C		FGFR1		TXNRD2		C16orf96		IER5
	ST3GAL5		C12orf74		ANKRD7		PI3		RFFL
	ANG		UBE2N		ARL8A		HIST1H1C		BBC3
	SCRN1		PLCB3		RAB17		DHX57		ZBTB47
	CBR1		PLEKHG5		CHST10		COX18		ABCA6
	SSB		ABCA2		C1orf116		AKR1C2		ANO4
	TGFBR3		KIAA1598		STX5		ABTB1		SRL
	VPS41		PTGR2		TADA2B		GALC		HADHA
	AMBP		PKN1		ACP2		TBC1D2		UBE2Q1
	KITLG		TNFRSF25		SMG5		CHGB		RNPEP
	POLM		WIBG		GGCT		PIGZ		AFG3L2
	PRTG		PTPRT		RIC8B		PDE10A		MAP1LC3B
	TRIL		PRKAA2		CDH1		ALLC		ARHGEF9
	ABCA12		GNAQ		NSDHL		SPSB1		TINAG
	ACP2		CORO2A		GNAZ		CNTNAP3B		SH2B2
	MCIDAS		RAB11A		HMGCLL1		SH2D4A		TDO2
	AP1B1		DEGS1		TUBB6		EFNA2		COX10
	SLC6A13		POMT1		RPLP0		EXO5		PLXNA2
	SELO		DSC3		DNM1L		OMG		ITPR3
	PKM		VLDLR		EIF5		RRAD		SP140L
	ZBED1		KLF13		BTBD6		KIF3C		MDM2
	MIDN		ARHGEF10L		AQP3		PTPRS		ADARB1
	CDC42BPG		SQRDL		DNAH10OS		TPSB2		ARMC7
	CASC10		DEFB1		CRY1		EPHB2		NUDT22
	KIT		TENM3		TPI1		GSTA4		ATL1
	RNF187		LGALS9C		PON2		PLBD1		FADS3
	KDM6B		ZHX2		COX6A1		KCNG3		NAGS
	NETO2		QSOX2		SPATS2		XK		DNMT3A
	SNRNP27		DHRS7		PPT1		CHRNA5		TBKBP1
	KIAA1586		THRA		PLCD1		TWIST1		RAVER2
	PRKACB		URM1		POLDIP3		BICC1		EDN2
	GPD1L		PLCD1		NAPSA		GRIK5		NANP
	NDEL1		UCHL3		HIP1R		KIAA1715		RALA
	WEE2		ZNF385A		SHE		RPS19		TSTD1
	SLITRK2		FERMT2		INTS5		KIFC3		MAML3
	MTERF1		SMPD2		ERVMER34-1		PPP2R2B		APBB1IP
	MAPK13		CA11		NRL		ADAP1		TCEAL4
	C11orf85		ALOX5		CRADD		SLC36A2		GRK4
	SCHIP1		CYB561		OXSR1		FBXO16		NT5DC2
	C1orf43		PLCL2		EIF2B2		RAB40B		FAM109A
	TLCD1		METRN		LYRM1		SEMA3B		DIP2C
	INO80C		DCLRE1C		METTL18		SLC35F2		HOXB4
	FAM155A		SOX2		NPM2		PKP4		FAM32A
	MBLAC1		CX3CL1		FXYD5		GLYCTK		C1orf216
	KCNJ4		FGFR4		AAAS		LEPROTL1		SEMA4D
	DOLPP1		TRPS1		CLEC4A		PSPN		TMEM178B
	TMEM55B		NELL1		RNF19A		DIRAS2		PYCR2
	ACAA1		KRT20		NACA2		WDR1		MTIF2
	KIAA1377		FAM20C		USP51		LRP4		LOXL2
	SPECC1		MAPK13		ST20-MTHFS		LCMT1		VDR
	RBM46		SLC41A2		PDZD7		TUBB6		SCAMP2
	TOB2		PLIN1		ATP5S		EIF2B3		SLC39A13
	LRP1B		NFIC		NR1H4		RHOBTB3		FAM132B
	LENG1		IMPA2		FUT4		RNF224		ENPP2
	BACH2		EFHD2		BLOC1S1		FAM102A		VPS4A
	PSMC2		SLC5A6		TBCC		MOAP1		MT3
	GLRX3		ACKR2		CACNA2D1		EFNA3		EPHA6
	CUL7		FOXQ1		TUBA1B		MORN4		B4GALT5
	STAT5B		TRAF4		ABCD1		PRMT8		ACKR4
	PCBD1		ZFP69		SMDT1		CCNE1		TMEM200B
	PLAG1		ITSN2		TRIM8		UBTD1		TGM3
	LRRN2		ATP1B1		GPR108		SLC22A4		PGM1
	FAM109A		BID		TREM2		SYAP1		FAM131B
	NPAS3		HIST1H4D		TBC1D13		EIF1AD		IRF2BPL
	OPN1SW		FAM72D		NFKBIA		PMAIP1		FMN1
	GABRE		SYT1		QPCT		SULT4A1		MUC13
	PPIP5K1		SKP2		PRKAR1B		PTBP1		SLC15A2
	RBM48		RARRES3		AKIRIN1		CPA6		ANKRD1
	C14orf80		PDLIM1		METTL1		NEK6		BTBD16
	CLDN15		TNFRSF10D		FKBP4		THNSL2		C15orf48
	KIF5A		SGOL1		ANAPC15		LTBP3		MTUS1
	ABCC3		TPRXL		SUB1		PRRG1		FAM127B
	SPG7		PPP2R4		LRRC47		TMSB15A		EMC8
	VIMP		SNCG		MTHFS		SYTL4		DEGS2
	AZGP1		FAM149A		PDAP1		TRIM36		LRRN3
	NUDT1		GLMN		PPIL6		DUOX1		GPR27
	TRAM1		IRS2		ALYREF		MAP1S		GFOD2
	DAGLB		MAMLD1		COL9A2		BPGM		TMEM63A
	PXMP4		HSH2D		SRF		PPAPDC1A		KCNAB1
	TADA3		CAPN2		TMEM14C		TPRA1		CCDC175
	PATZ1		PLA2G4B		GPR157		IRS2		TMEM163
	BTBD11		ADAMTS17		CSF1		DSC2		HOXB6
	KCTD2		STARD3NL		PPM1H		TMEM179B		KY
	TRIB3		PVR		PTGES2		VPS37D		SOX8
	CEP41		MARK1		OGG1		FBXL20		MPP6
	SLC26A6		NET1		SCMH1		IL10RB		PTP4A1
	ENPP7		RTN3		VPS37B		C6orf106		PLCG1
	ZNF789		PIK3AP1		SPRYD3		SMOX		ESRP1
	SUSD4		COX6B2		CLCNKA		SLC35F5		METTL8
	GTF2IRD2		TRIM11		GJB3		PLBD2		EDA2R
	KCNK13		INPP4A		AGPAT6		PAWR		RDH14
	GPM6B		KBTBD11		B3GNT2		C19orf73		STARD7
	TMEM187		GSE1		AAED1		NXN		CCDC77
	GPX8		TP53RK		HOXC11		CXCL2		TMPRSS9
	FOXE1		YTHDF2		IMPDH1		KIF17		GAPDH
	SLC6A19		KDM4A		MVK		RBCK1		GATB
	ATP6V1C1		SNTB1		GPN2		PLK5		SCHIP1
	HINT2		GAL3ST1		PRR13		C1orf53		CMAS
	AP5Z1		STARD13		NPY5R		DGKB		GPR114
	TMEM145		RIPPLY3		MRPL54		EMP3		MKKS
	NSMF		ANKRD13D		RHBDD2		FAM127B		ASXL3
	TMEM200B		PERM1		SALL2		MSH6		UQCR11
	CBR3		AL589743.1		VSIG4		FBXL5		UQCRC2
	RAF1		PHPT1		LIPJ		2022-09-02		EHF
	BRE		HOXC10		DCTN3		UCP2		PDHB
	AKAP3		ZNF215		KIAA0556		BAG4		COMMD2
	PLA1A		NFIL3		CORO1C		USP27X		APH1A
	COPS2		KDF1		TMPPE		ENPEP		PDZD9
	SOGA3		SIRT7		SNW1		RHOB		PHF20
	PSEN1		ANKRD18B		FAM166B		IBA57		MTHFD1L
	CHN2		INPP4B		FIBIN		ZNF574		RP11-347C12.3
	KRT19		CRTAC1		TCHP		B3GALNT1		RBMS3
	PPP6R2		SLC10A6		OGFOD1		STAT3		FSTL3
	ABCG5		PLA2R1		PPP5C		APLF		IAH1
	MTHFD2		CLDN2		CLCNKB		SLC10A3		PRRC2A
	CPEB2		TOR1B		SYCE2		MPP3		ALDH5A1
	MALSU1		CEACAM1		KCTD14		SPIRE2		CBX8
	UBE2B		TMEM117		ITGAE		SLC38A4		PTER
	TJP3		CPPED1		DNAJC8		C19orf57		SGCE
	PLCD1		LIN7A		MAPKAP1		DMTN		RND2
	CNTN4		MYRF		PARK7		MISP		HSBP1
	FAM81A		WARS		SUCLG1		TCN1		AAGAB
	TMEM55A		PUSL1		RBX1		FN3KRP		AFF3
	ADRA1B		SEMA4A		HIST1H3D		COA5		SYNM
	UBN2		SGCB		C9orf64		SNCB		COQ5
	CCDC64B		GPC6		STEAP1		PKP2		TVP23C
	FAM216A		ZNF436		B3GNT3		NUMBL		PEG10
	FCGRT		CCNE1		TIGD5		RORC		RPL6
	SMIM6		TACC3		ATP5L		NETO2		COMTD1
	RNF32		ANKRD22		ZNF574		NLK		MESP1
	AKR7A3		RBMXL1		UBE2B		ITPRIPL2		TAMM41
	WFDC5		GUCY1B3		ZBTB22		CHIA		LPHN1
	L1CAM		EOGT		CCKBR		SLC16A5		EFEMP2
	QPRT		MMP7		TCEAL8		GPR87		RAD51C
	VSX1		POU2F3		ENPP6		STK25		C17orf50
	MRPS33		DENND5A		LAMA5		IMPACT		CCDC87
	UFC1		PLXDC2		QTRTD1		CHRM3		GPI
	CCT4		ARHGAP29		MKKS		DMD		ZNF337
	C3		CDH2		PALD1		RAB3GAP1		RGS7
	DNMBP		STX6		TRPV4		NINL		PTPN9
	SLC2A4RG		TRPC1		PNMAL2		TKTL1		VTCN1
	IFT27		ARSJ		DRC1		CA13		SDHD
	CHSY1		EML6		DUSP6		ATG13		FKBP1C
	GLT1D1		PTPRR		RNASE6		HIF1AN		CCDC153
	CASP2		ARHGAP11A		IRX6		ACTBL2		SYT9
	RBBP5		S100A11		AIF1		H1F0		CPS1
	GINM1		MTFR2		CPSF4		C4orf36		NFKBIA
	DRICH1		LMO1		MRPL34		IVNS1ABP		FZD1
	ABCC2		ANAPC7		CCDC59		PERM1		GCGR
	ALS2CL		KRT33B		MAGIX		ALDH18A1		SYT15
	MLLT11		SUSD6		VSTM4		SLC35F1		CHST15
	CECR5		SDC2		SMO		CADM1		GALNT16
	RABGGTB		CYP4F2		PXYLP1		DGUOK		GGPS1
	C5orf38		TDRP		YTHDF2		HIP1R		RP11-26J3.4
	MAGEL2		DSCAML1		USH1G		NPTXR		HMGB3
	UBD		UGCG		C19orf52		STXBP1		CCDC136
	AXIN2		SDCBP2		TULP3		GSKIP		PHGDH
	CHRNE		APC2		CRYBB2		GLO1		BRE
	KCNH2		AUH		KCNK15		PAQR7		THEM5
	FAM186B		CNN3		ZNF781		POLR2D		BFSP1
	EPHA10		SASS6		UBE2Q1		TUBA3E		AAR2
	PRSS42		CTSH		KDELC2		SH3KBP1		RPRD2
	SCNN1A		ZBED3		UCK1		SH3PXD2B		GABARAPL1
	C1S		HDAC1		TBCA		GJB2		NIM1K
	STK26		TMEM30B		KDELR1		GPBAR1		EMG1
	PIR		ADH1A		NDUFA8		FAM89A		RHOQ
	L3MBTL4		UPK1B		CCDC94		LARP6		PET117
	TMEM199		HIST1H3A		TUBA4A		DNER		FGFRL1
	KCNT2		LY75		PDPR		PLCD1		GPRC5B
	SHH		NUDT19		CDC42EP1		GPR110		HIGD1A
	ZNF282		BIN1		CDKN2AIPNL		PSPH		CNIH3
	TAX1BP3		STIM1		RHOD		ERLIN1		TNFSF11
	MASP1		ZFP69B		ZBTB20		EML4		AKIRIN2
	TBC1D4		CYP19A1		AP1M2		SESN1		AAAS
	NUMB		RAB11FIP4		SLC17A2		THAP4		NTM
	PHACTR3				PICK1		SSC4D		KCND3
	C17orf107				LGALSL		NR6A1		PRPH2
	ZNF775				TMEM127		HDAC4		IRAK2
	MSI1				SYT13		ABRACL		RP11-35N6.1
	SUPT6H				GNB1L		SEC14L2		CXADR
	POT1				CCDC92		YBEY		PTPN4
	BTF3				S100Z		PTP4A1		PON2
	C17orf59				NIPAL2		UXS1		MVD
	MARK4				CINP		FAM189A1		MT1M
	PPP1R13B				VPS37D		HAPLN1		GAS6
	PTGES				NRBP2		AKR1B1		ZNF629
	STK38				MLEC		LIPH		GMEB1
	CABIN1				MARVELD1		DNAJC10		PRTG
	LAMB4				ITM2A		EN2		ZNF449
	CNTROB				TMEM220		GPC3		TFCP2
	FAM20C				TAF4B		TM2D3		ZFP82
	LDB1				ST6GALNAC2		GCDH		THOC7
	FJX1				C15orf39		PCSK6		ATP5EP2
	LMBR1				ATP5B		QSOX1		TCEAL3
	SLC35C1				BRMS1		FAXDC2		LPGAT1
	PDLIM3				C9orf40		GPR25		GPD1L
	ALDH9A1				PUS1		SMKR1		C1orf145
	C14orf159				N4BP1		ERBB3		REXO2
	CCDC149				GTF3C5		ALG9		ANKRD55
	GALNT11				DNASE1L2		C10orf11		UGP2
	SMURF1				PHLDA2		P3H4		PRKCQ
	CCT8				TBC1D25		SPIN4		GAL3ST3
	PRPS1				VAMP8		ORMDL3		MRPS9
	WFDC1				UQCRHL		PEG3		ERMAP
	FBXO7				ATP6V0A2		FAM32A		ANKRD9
	KCNJ12				REP15		MFSD5		AMPD1
	NEBL				C15orf65		SAPCD2		NLRP1
	MAPK7				SOCS2		FANCC		GGACT
	IL15RA				CNTD2		OTUD1		TLE6
	NDUFB2				SLC4A7		TYMP		OSBPL6
	NIT2				LENG1		UQCRH		TMEM169
	FAM195A				JAZF1		UTF1		ADH1C
	HPCA				KCNJ8		RNF25		DUSP23
	JPH1				MFSD4		TMEM11		PXK
	ACADVL				C8orf48		AKIP1		BIVM-ERCC5
	CHST13				CIPC		TSPAN15		STON2
	SGSM3				C12orf45		RTN4R		ZNF746
	GBA2				THRA		C15orf62		PLEKHJ1
	CCDC137				CD14		GK		DHRS11
	EEPD1				COQ10A		LRIG3		STK32A
	SYNJ2BP				ZNF653		SLC43A2		TRIM27
	PLCXD1				KTI12		GXYLT1		MT1E
	FLRT3				JOSD1		KLHL15		NUP62CL
	CAP2				MED19		PYGL		MRAS
	DYDC2				C3AR1		HADH		NT5C1B
	GSAP				IMMP1L		WDR61		CTXN2
	FAM69A				MEIS3		ZDHHC7		FGFR2
	GGA3				KNG1		PMEL		STPG1
	RPS23				SH3TC1		STXBP5		ERCC3
	MACC1				FAM173B		SAC3D1		MICU1
	EIF3B				NDUFB6		GMNN		TTLL10
	CHRDL1				NOL3		FAM219A		ADIPOR2
	HINT3				MAP2K2		OXA1L		TMPRSS2
	HOXD3				PLEKHO2		DFNA5		RIF1
	NDUFA6				SARS		MAP3K5		NDUFV1
	MXI1				TMED10		GFPT1		BOLA3
	KCNC4				GUCD1		QSOX2		TRPC4AP
	B3GNT3				RABIF		CDH4		CYTH3
	MTA3				WDR81		PIP5K1B		SH2D1B
	RNLS				ARNTL2		MESP1		CYB5R1
	HM13				MOCS2		FKBP8		EPB41L4A
	PPME1				EIF2B3		UHRF1BP1		MTMR2
	SNX8				SERPINB6		MKX		VIMP
	AEBP1				C9orf78		DHX40		NABP1
	HYAL2				SLC43A3		GRIN2C		MYL5
	KIF1C				TOMM22		MAGEE2		WNT7A
	CMA1				ZER1		POLDIP2		RETSAT
	EPRS				TBC1D32		ZFHX2		ARHGAP1
	AIMP2				JUNB		GABRB3		COQ3
	CLMN				ZNF219		RNF165		H2AFJ
	PARVA				TXNL4A		EXT1		PTGDR
	ZBTB17				RTN4R		SLC19A1		PRKCDBP
	TRIM16L				RRAGD		MOSPD1		RHOBTB1
	SAA1				C6		DHX32		RNF144B
	FIS1				UNKL		NEFM		FAM124A
	KCNJ2				HIRIP3		TMEM128		RAD52
	PPP1R10				GCSAM		MED26		CYLD
	NUDT11				GDF9		RRAS2		TRPV4
	ERLIN1				MNAT1		TRAM2		WDR92
	KEAP1				TRABD2A		FAM8A1		BRAP
	ACOT7				ZNF311		CPEB1		KLHDC4
	GPR161				SNRPD3		ATP13A4		RNLS
	SMCO3				PRKD1		SMARCAL1		PTCD3
	KCTD11				RP11-683L23.1		PEX5L		PDE4A
	PIGV				UFC1		DUSP22		DCTN1
	CCL28				TCAIM		CRIPT		SDC2
	CATSPER3				QRICH2		STIM1		AMH
	GBE1				FCN2		LARP4B		SLC25A41
	C14orf169				SGPP1		AKR1C3		STAT4
	THSD7A				HNRNPA0		COL11A2		RBM38
	RAB11FIP4				KANSL2		SAR1A		HN1L
	CHRNA7				SPCS2		TNPO2		CCNA1
	EIF3H				BARX2		NAP1L4		HPCA
	IFI27				KATNA1		PTEN		DDB2
	OGFOD3				CXXC5		DGKE		PC
	AVPR1B				LYRM9		MZT2A		IFFO1
	KCNH8				CCDC91		FAM49A		ATRNL1
	POMZP3				DUSP23		TM4SF20		AVIL
	ELF3				REXO4		DNAAF5		TMEM209
	SNUPN				TMEM44		SUCNR1		SPTLC2
	CRELD2				HEMK1		PWP2		PAQR5
	GOLGA1				KIAA0232		MKRN3		C19orf40
	PLCD4				RAB42		C11orf52		IER3
	PDGFA				TINAG		SDC2		NPY4R
	TP53I13				ZSCAN5A		MEIS3		IFT80
	RIPK2				TNFRSF1A		MAP4K4		PAIP2B
	MET				ATG4D		THOP1		MXD4
	ZNF12				AAGAB		SCGB2A1		S100A14
	IRF6				MFSD7		COL10A1		SHISA3
	DOC2A				ANTXR2		SRD5A1		DNER
	ZKSCAN1				PHF21B		NPR1		PXYLP1
	MORC4				SNX7		NEURL2		VSIG10
	DDX5				WDYHV1		NDUFV1		SGTB
	TRIOBP				YEATS4		DPP6		PRPF31
	NICN1				MRPS28		GPT		SIRT5
	GPR56				FBXL14		CDC42EP3		GP1BA
	SRXN1				TIMM17B		NAT14		ITFG3
	TMCC2				FCHSD1		FUT4		HLA-DMB
	ZNF92				RDH11		TDRD3		SGSM2
	TCP1				ZBTB38		COX11		MBNL1
	ATAD3A				PDE4B		ERRFI1		PHC2
	TRPM4				MAP4		MT-ND3		PSAT1
	CDCA7				GLMP		HIST1H2BF		LGALS3BP
	SLC35F2				DHODH		MCOLN2		TMEM51
	XPO7				AAMDC		OXCT1		USP53
	DTX1				EIF3K		NAV1		SFN
	CGRRF1				CHODL		FBXO30		PPM1K
	RMND1				KRT10		RNF149		PRKG1
	L3MBTL2				ABHD14B		QRFP		COL27A1
	CNIH3				NUAK1		TMEM40		SMIM17
	LSM8				FAF1		SCML2		TIMM22
	TMEM140				ATP6V0E1		CHCHD10		DHX35
	EPX				ZNF784		RABAC1		MYRIP
	SPON2				CACNA2D4		ACBD7		TRIM22
	SLC4A8				TBC1D10A		RNF24		TMPRSS3
	MAGI1				FTSJ2		MESP2		SUSD2
	CCDC178				RNF34		PSTK		MAEL
	TCTEX1D4				PBX3		AOC1		IMP4
	SSBP1				QRFP		PIAS4		C17orf51
	CLDN12				COPG1		PCYOX1L		MFSD3
	GP1BA				FZD9		PTPMT1		FAHD2A
	PSPH				UBC		ARID3A		CAPRIN2
	ARSJ				ELOVL4		SLC6A20		ASIP
	PYGL				UBFD1		MFSD2B		ABCB1
	GCLM				HNRNPH2		ANKK1		MEGF11
	SPTLC2				USP31		TFCP2		HIBCH
	WDR82				SMARCC1		SERPINE2		UCHL1
	MSC				TANGO2		GLS		PRKAR1B
	GOLT1A				UNC50		CACUL1		EHHADH
	TNFSF14				ST20		TSACC		SVEP1
	ITGA7				GIPC1		ATL2		SPECC1
	RINT1				PRMT6		FZD3		ATP6V1G1
	GPRASP2				PRH1-PRR4		BCAM		KIF6
	COQ6				WDR88		PNPLA2		CYFIP2
	VDAC2				SEC22A		PRNP		NDUFS3
	TAF15				ST6GALNAC6		RCC1		ZMYM6
	RPP25				EMC7		SLC25A4		QARS
	TSKU				IGSF1		AMH		SYCP2
	RHOA				TMED1		BMP6		CLDN4
	ASAP1				CRBN		SLC25A5		GOLGA3
	GRIN2B				RPS19BP1		NUSAP1		MYO5C
	KCNN2				COX8A		SUCO		DCLK1
	CREG1				CCDC171		RP5-850E9.3		GGH
	BBS9				CXCL2		RPL26L1		VSNL1
	POM121C				C14orf2		STARD5		APBA2
	NCAPH2				GPN3		RASGEF1A		CEP250
	GOLPH3L				ISOC2		PSMD11		ACADS
	PACS1				CCDC152		AC007040.11		SLC7A6
	HEMK1				PARP11		HEPHL1		S1PR3
	UBA1				POLE4		MAEA		FDXR
	PPT2				LRPAP1		WBP1L		RBBP9
	MB21D2				ADHFE1		GIPC1		RAB1A
	DCAF12L1				SPTSSA		GPR56		MBOAT1
	CUL1				ACKR4		PIGR		SLITRK5
	ARPC1A				CDH16		SHISA3		CLDN7
	ZNF365				C12orf4		RFFL		KRR1
	SUN3				C7orf73		ACER3		EXOC1
	PFKL				PCMT1		RABGGTB		ACSF3
	NYNRIN				MLPH		METTL8		EIF2B2
	TM4SF5				GPR137		CREB5		GLOD5
	NFATC1				SDHAF1		SIRT6		IL15
	AKAP12				MYH8		PRTFDC1		CFHR1
	CLCNKA				SRCAP		CTNNAL1		SRSF6
	LRFN1				WDR5		SP140L		MSX1
	CBLN3				SPATA7		TGFBRAP1		GULP1
	HUS1				VSIG10		EID2B		LONRF2
	AKIP1				EVA1A		GOLGA7		ICA1L
	CHST4				AACS		SLC35F3		PARVB
	SH3BGRL				CLTB		NPAP1		E2F5
	PELO				C11orf68		KALRN		ANO10
	IP6K3				AASS		UCHL1		SCN4B
	PPA1				RGMA		CCDC148		DFNA5
	MFRP				RHOF		ZNF572		DAXX
	TARS				NAV1		TMEM237		RAB9A
	NTRK2				NDUFAF1		ZNF219		EFNA1
	CD274				TMEM18		CNN2		NDUFB5
	FAM69B				PPP6R2		CTNND1		CETN3
	SKP1				ETNK1		CSNK1G2		QRFPR
	P2RX5-TAX1BP3				PDE1B		APLP1		TSPAN3
	UBE2L3				NMRK1		CASP7		FGFR1OP2
	C6orf226				PPP1R8		IFI27		SLCO3A1
	ABCC1				DOK1		AFF3		SLC5A7
	DRAM2				NFYB		UQCC3		NID2
	SLC16A2				RASSF10		SERPINH1		ANO2
	NACA				CRMP1		NR1H2		ERAL1
	SH3KBP1				TOE1		AMZ2		KCNE2
	CDC42BPA				ALKBH5		TMEM171		IFNLR1
	TBC1D32				RHBDL1		ENTPD6		ATP2A3
	TREH				C11orf31		MEGF6		SCD5
	TCP11L1				TIMM13		CDCA4		SLC26A9
	CDK5R1				POGLUT1		H2AFY2		EDA
	AP4S1				KDM2B		TNFRSF11B		MYL9
	WNT10A				RAP1GAP2		TEX22		C9orf47
	PYCR1				RPS29		PVRL2		PTRHD1
	FLNC				ITPKC		POTEF		MRPS6
	CAMKMT				RANBP1		ZBTB2		CARNS1
	EPHA6				SURF4		TMEM243		SEC14L4
	DGKG				SUV39H1		HSPG2		GNAS
	FGD6				CSF2RA		IFI27L2		CPM
	YAE1D1				SAMM50		SCN9A		VPS29
	C7orf25				CUTA		PPA2		PROC
	ESD				ZNF467		ALOXE3		PANK1
	ECD				FH		ZDBF2		FAM71F2
	FAM221A				CD164L2		PRKCSH		C20orf96
	PCNXL2				RGS2		HELLS		UQCRH
	SEC14L2				SSPO		TEX101		DENR
	TAB1				DTX3L		SLC30A6		COL6A5
	IRS1				CCDC28B		UBE3D		PPP1R11
	SMARCB1				CAMTA1		RNF125		TOR3A
	AMFR				CFD		RDM1		CCM2L
	SNX3				FOXD4		ERO1L		METTL6
	PSMD14				SYAP1		ASAH1		FANCE
	HYI				SELPLG		ANKRD20A1		CCNYL1
					ZNF236		TREX1		LRRC23
					HIST1H1E		PIGM		SETMAR
					SCN2B		C9orf64		ITGB3
					EEPD1		TMEM185B		EYA1
					ARHGEF38		CNTD1		GLUD1
					GALNT1		ZC3H4		UBQLNL
					PUF60		PPFIA2		CRBN
					ERP44		HIST1H2BL		RASSF1
					ASB6		FGA		MALT1
					GLB1L2		TNFAIP6		KLHL26
					KCNB1		C4orf32		RP5-877J2.1
					SLC25A47		SGTA		KRBOX4
					P2RY13		PNRC1		ENSA
					FUK		PRPH		KLHL23
					ILKAP		ZNF844		MAMDC4
					EML2		TRIM8		SERINC2
					TMEM221		MT-ND5		SLC26A8
					RPUSD3		GRIK1		VAMP5
					DDX31		HLA-B		ESRRG
					BCR		CLCN6		UCKL1
					H2AFZ		CPQ		WHAMM
					TRAK1		SLC27A1		ATP2B1
					CALM2		HOXD4		MAP4K2
					TAF13		CYB5R1		TRADD
					KIAA0930		MAP3K10		UNC5D
					TMEM11		KYNU		TIMMDC1
					NR4A1		RP11-514O12.4		ZDHHC17
					NGDN		RWDD2A		MTL5
					PGRMC1		TMEM194B		STARD9
					ZNF524		GPC4		FUT1
					KLHL14		KIAA0922		MAP7D2
					PEMT		HIST1H4J		RGPD1
					THEM5		ARL4D		ITGA1
					OBSCN		DNMBP		FXYD6
					TSSC4		NAAA		C8orf46
					NENF		XYLT2		GALNT10
					CCDC107		C17orf51		TNFRSF17
					SMS		XKR7		C16orf52
					FOXJ1		HYAL3		CRHR1
					ZFP1		RAB5B		MCU
					PLCL1		KLK6		CDR2
					KNOP1		GMPPB		WNT9A
					GPHN		PXMP4		UTP18
					MAGEH1		SGTB		TRPS1
					SIPA1		HSD17B6		CYSTM1
					LMBRD1		TGIF2		TMEM159
					COG7		MSANTD3		CHRNB1
					KRT8		CTDSP2		CSTF1
					PHF23		SLC52A2		CDHR1
					SCN7A		BTG1		SNED1
					RAB20		SUGCT		FAR1
					SRSF3		KRT10		SLC5A6
					LARP6		SIMC1		GPR161
					RAD18		CDC27		NIPSNAP3B
					FLYWCH1		TNFSF9		CYCS
					TGFB3		GUCY1A2		EHD4
					FGD5		NEUROG3		LCMT1
					TIMP4		RNF43		SEC22A
					TCEB1		ARRDC3		SIGLEC15
					ZNF267		PTRH2		NUTF2
					B3GALT6		YDJC		LRP8
					ABHD10		LCA5		MAP7D3
					SLC25A43		TAS2R31		SMPD2
					ECHDC3		HOMER3		C1orf100
					CHMP6		RABGGTA		EXOC6B
					UCN		TUFT1		TRIM50
					NKAIN4		FAM111B		KIAA1549
					NDUFS4		INTS12		SFRP1
					CLDN19		VCX3B		IGSF5
					KCTD17		PTH2R		PROK2
					DPM2		TCAP		MAPRE1
					GMNN		TOR1B		MFSD2A
					PFN2		SUSD4		HIST1H4I
					OTUD7A		SIGMAR1		PNPLA7
					ITPR2		KCTD5		CCDC150
					ALG5		NCL		TIA1
					ARPC3				GPR17
					TCEAL1				ZBED9
					VEGFB				RBL1
					ZNF257				RGMA
					MXRA7				TMEM194B
					KCNJ1				ERC1
					LYSMD2				MITD1
					GPR34				OSGEPL1
					C2CD5				CACNA2D2
					C3orf62				SUSD3
					CSF1R				GGT7
					C1QL1				TMEM87A
					CPNE8				TBC1D8B
					ADSL				CCDC102A
					G0S2				CD58
					KCTD19				HS3ST5
					HPN				NAGK
					CDCA7L				TMEM72
					SIRT4				RMDN3
					TSPAN12				IL4I1
					EARS2				UPK1B
					MEF2BNB				CFDP1
					RNF113A				GSR
					LMF2				CDK5RAP1
					AIM1				C10orf62
					POLR3E				APBB1
					WNK2				BCL2
					HNRNPA1				CABP7
					PIM3				KRAS
					ZMAT5				OXER1
					SMIM24				NPIPA5
					MAN2B2
					MYDGF
					DBNL
					GGT1
					FDX1
					SYNGR1
					MAFF
					POP5
					TM4SF1
					CNPY3
					LY86
					CYB5R2
					DGCR14
					COQ5
					PLD6
					ZNF777
					RSPRY1
					TCEA3
					RFC5
					PLOD3
					CCDC53
					LRRC25
					SIRT2
					CCNI
					TMEM248
					XRCC6
					SNAP29
					FKBP9
					RAB14
					FCGRT
					FPGT-TNNI3K
					SUMO1
					OSCP1
					PPIL2
					TAMM41
					SNX12
					PSMB7
					SERGEF
					PAK4
					TIMM10
					ZNF107
					AOC2

## Sheet: Kidney
Module #1		Module #2		Module #3		Module #4		Module #5		Module #6		Module #7		Module #8		Module #9		Module #10
miRNA	mRNA	miRNA	mRNA	miRNA	mRNA	miRNA	mRNA	miRNA	mRNA	miRNA	mRNA	miRNA	mRNA	miRNA	mRNA	miRNA	mRNA	miRNA	mRNA
hsa-mir-362	SCAF11	hsa-mir-106b	FAM193B	hsa-mir-204	ITGA5	hsa-mir-142	EVI2B	hsa-mir-22	ZDHHC23	hsa-mir-616	KDF1	hsa-mir-25	RPL7A	hsa-mir-30a	NMRK2	hsa-mir-21	TSPAN7	hsa-mir-378c	SLC7A9
hsa-mir-142	CAND1	hsa-mir-130a	CLEC2D	hsa-mir-574	GPR4	hsa-mir-150	SASH3	hsa-mir-874	KLHL3	hsa-mir-193b	CDC42BPG	hsa-mir-3677	RPS13	hsa-mir-204	KLK4	hsa-mir-210	PPL	hsa-mir-192	ANKS4B
hsa-mir-150	ASXL2	hsa-mir-30e	ANKRD23	hsa-mir-126	CXorf36	hsa-mir-125a	LCP1	hsa-mir-98	INPP5J	hsa-mir-200a	TMEM125	hsa-mir-34a	RPS3A	hsa-mir-4662a	RDH11	hsa-mir-139	CLEC3B	hsa-mir-5588	KHK
hsa-mir-134	RECQL	hsa-mir-30b	GSDMB	hsa-let-7i	ERG	hsa-mir-155	CD37	hsa-let-7g	SYNGR3	hsa-mir-22	ZBTB42	hsa-mir-374a	RPS27	hsa-mir-27a	ITPK1	hsa-mir-146b	TMEM72	hsa-mir-194-2	PLA2G12B
hsa-mir-18a	FBXO11	hsa-mir-130b	MXD3	hsa-mir-532	CDH5	hsa-mir-5586	ARHGAP30	hsa-mir-21	CLNK	hsa-mir-1293	C1orf210	hsa-mir-33a	RPS14	hsa-mir-891a	NME5	hsa-mir-500a	INMT	hsa-mir-194-1	AGXT2
hsa-let-7d	USP34	hsa-mir-3613	PABPC1L	hsa-mir-362	CD93	hsa-mir-3614	NCKAP1L	hsa-mir-30b	SLC39A1	hsa-let-7b	UBXN10	hsa-mir-362	RPS12	hsa-mir-221	DTD2	hsa-mir-23b	SERPINA1	hsa-mir-378a	SLC39A5
hsa-mir-3613	BIRC6	hsa-mir-345	MITD1	hsa-mir-584	NOTCH3	hsa-mir-15a	CD53	hsa-mir-1295a	SMIM5	hsa-mir-27b	SH2D3A	hsa-mir-28	RPS3	hsa-mir-210	C14orf1	hsa-mir-135b	NGFR	hsa-mir-126	TM4SF5
hsa-mir-30c-1	ZFR	hsa-mir-425	SFSWAP	hsa-mir-152	ADAMTS4	hsa-mir-92a-2	HLA-DPB1	hsa-mir-455	PLA2G4F	hsa-mir-153-2	BSPRY	hsa-mir-30c-1	RPS6	hsa-mir-4709	STXBP6	hsa-mir-31	CLDN1	hsa-mir-204	CCL15
hsa-mir-3607	APAF1	hsa-mir-150	FANCL	hsa-mir-143	LZTS1	hsa-mir-92a-1	IL10RA	hsa-mir-4677	KBTBD12	hsa-mir-653	IRF6	hsa-mir-324	TOMM7	hsa-mir-1295a	LYPD6B	hsa-mir-3934	EMCN	hsa-mir-190a	DDC
hsa-mir-369	RNF111	hsa-mir-7702	GNRH1	hsa-mir-25	CACNA1C	hsa-mir-708	VAV1	hsa-mir-598	DNASE1	hsa-mir-204	SPINT1	hsa-mir-155	EIF3D	hsa-mir-345	CINP	hsa-mir-145	OSMR	hsa-mir-92b	PRAP1
hsa-mir-30b	CDK12	hsa-mir-155	TRA2A	hsa-mir-24-2	ECE1	hsa-mir-30b	FERMT3	hsa-mir-193a	STAP1	hsa-mir-378a	MPZL3	hsa-mir-92a-2	RPS29	hsa-mir-455	DAAM1	hsa-mir-625	C1RL	hsa-mir-514a-1	PKLR
hsa-mir-23b	GTF2I	hsa-mir-3200	ZNF692	hsa-mir-27b	CSPG4	hsa-mir-6854	AOAH	hsa-mir-141	RALGPS1	hsa-mir-138-2	OVOL1	hsa-mir-29a	RPL17	hsa-mir-21	DPCD	hsa-mir-126	GPIHBP1	hsa-mir-885	PRODH2
hsa-mir-1248	ANAPC1	hsa-let-7e	CRYGS	hsa-mir-149	CDH13	hsa-mir-29c	BTK	hsa-mir-671	HEPACAM2	hsa-mir-429	ARHGEF16	hsa-mir-1277	RPL10A	hsa-mir-187	NCAM1	hsa-mir-885	RGAG4	hsa-mir-32	CLRN3
hsa-mir-328	NUP153	hsa-mir-598	PBX4	hsa-mir-2355	EDNRA	hsa-mir-130b	HLA-DRA	hsa-mir-505	TRIM50	hsa-mir-210	PRR15L	hsa-mir-30c-2	RPS10	hsa-mir-222	DPP6		CFB	hsa-mir-215	CDHR5
hsa-mir-660	AFF4	hsa-mir-34a	ZNF26	hsa-mir-30a	GPR124	hsa-mir-769	GPR65	hsa-mir-200b	MYZAP	hsa-mir-320a	TMEM51	hsa-mir-191	RSL24D1	hsa-mir-2114	DCPS		LRRN4	hsa-mir-181c	SLC23A3
hsa-mir-99a	IREB2	hsa-mir-324	CSAD	hsa-mir-139	BCL6B		CD4	hsa-mir-891a	KRTAP5-8	hsa-mir-139	PSAT1	hsa-mir-29b-1	BTF3	hsa-mir-3200	NRAP		TGM2	hsa-mir-31	SLC25A42
hsa-mir-185	ITCH	hsa-mir-149	ANKRD13D	hsa-mir-136	CD34		DOCK2	hsa-mir-210	BSND	hsa-mir-130b	CRIP2	hsa-mir-328	RPS23	hsa-mir-599	ADCK1		PLCL1		TM6SF2
hsa-mir-424	NUP205	hsa-mir-6502	C19orf66	hsa-mir-224	C3orf70		IL16	hsa-mir-221	CFTR	hsa-mir-200b	TACSTD2	hsa-mir-1251	RPS16	hsa-mir-1291	PPP1R3E		SPP1		CREB3L3
hsa-mir-133a-1	RBM12	hsa-mir-29a	TTC13	hsa-mir-1180	CD248		AMICA1	hsa-mir-17	TMEM213	hsa-mir-126	TC2N	hsa-mir-1180	RPS5	hsa-mir-100	PIGH		ERO1L		SLC9A3R1
hsa-mir-25	RNF169	hsa-mir-193b	C5orf56	hsa-mir-483	NOVA2		SCIMP		SDCBP2		SPINT2	hsa-mir-17	RPL21		SPTBN4		TFPI2		CCL15-CCL14
hsa-mir-3074	COG5	hsa-mir-577	TRAF5	hsa-mir-128-1	EPAS1		HCLS1		DMRT2		TUBB4B	hsa-mir-10b	RPS17		SLC16A10		RARRES1		SLC5A12
hsa-mir-1291	POLR2B	hsa-mir-335	AGER	hsa-mir-148b	PDGFRB		IKZF1		SCNN1A		LSR	hsa-mir-615	EEF1B2		C14orf119		RERGL		MME
hsa-mir-652	MED13	hsa-mir-874	ZNF133	hsa-mir-561	NOTCH4		CTSS		TMPRSS2		PGM5	hsa-mir-3912	RPL41		ATP4B		RCC1		SLC26A1
hsa-mir-671	MED1	hsa-mir-187	FBXL6	hsa-mir-24-1	CCDC160		CD48		TBC1D1		CLGN		ANP32B		AK8		TBXA2R		GIPC2
hsa-mir-5010	CNOT1		CTC-479C5.12		DLL4		MS4A6A		RAB3IL1		CLDN7		RPL26		MLPH		C1QTNF7		CES2
hsa-mir-376b	KDM5A		ARHGAP33		COL4A1		LAPTM5		CEND1		NEBL		IGBP1		ISCA2		B3GALT5		HHLA2
hsa-mir-412	BPTF		DUSP28		SEMA6B		HLA-DQA1		TIMM9		SLC44A4		EIF3F		TMEM251		RCAN2		CUBN
	MED14		SPDYA		PCDH17		SNX20		PLCG2		VWA1		NPM1		MED6		MTURN		ASPDH
	SDAD1		AGAP6		TIE1		HLA-DMB		FGF9		MACC1		RPL31		ACOT12		MRVI1		LGALS2
	STAG1		ZNF117		RHOJ		WAS		NTN1		TRIOBP		RPS15A		MNAT1		GPR116		ENTPD5
	PTPN11		RAD9A		MRVI1		LY86		PXK		BCAM		RPL7		TTC7B		SULF2		ACY3
	USP9X		UCP3		GPR116		PLEK		PPIP5K1		BARX2		RPL10		ALPL		PLOD2		OIT3
	UHRF1BP1L		ELMOD3		STC1		HLA-DOA		FOXI2		ERBB2		NTMT1		TRIM63		LMOD1		GLTPD2
	ICE1		ARHGEF1		GIPC3		ITGB2		HNRNPC		KRT7		RPL13A		LRRC19		BCL6		ABCC6
	TRIP12		LUC7L3		PLVAP		CD86		SYNE4		SNIP1		EIF3M		WDR20		NAP1L5		HNF1A
	ZFP91		KIAA0907		PCDH12		FAM78A		ATP6V0A4		CLDN3		NSA2		C9orf9		FRMPD1		ASPA
	SEC23IP		CNIH2		EBF1		BIN2		RPL23A		PATZ1		RPL27		ABCB5		PLIN3		RBP5
	HMG20A		ANKHD1-EIF4EBP3		UNC5B		WDFY4		SACM1L		CXADR		RPS25		TRIM71		TMEM204		APOM
	SPOPL		CCDC84		ARHGEF15		CD300LF		ZDHHC3		PROM1		LETMD1		CD24		SLPI		DPYS
	XRN2		EP400NL		AOC3		AIF1		EPN3		XPOT		ZNF581		SV2B		RBPMS2		A1CF
	REST		TCERG1		INHBB		SLA		TUBB		NIPAL3		RPS18		LGMN		C1orf95		GPD1
	RASA1		DHX34		PLXDC1		SLC15A3		ERP27		PYCR1		RPL18A		AHSA1		C3orf67		TTC38
	INTS2		ZGLP1		ANGPT2		MYO1F		OXGR1		CASZ1		RPL30		NOVA1		ELN		ERBB3
	TRIM44		GEN1		DPYSL3		SLAMF8		SLC9A2		EPHA1		POLR1E		FKBP3		PLN		PPP1R14D
	ASH1L		RP11-793H13.10		ROBO4		SELPLG		SRD5A3		CLDN4		RPS27A		GPHN		SLIT3		AGMAT
	GTF2H3		THOC1		COL15A1		LAIR1		CLDN8		EMX2		RPL39		ZNF275		ADRA2B		SLC6A13
	TROVE2		LAT		PMEPA1		PARVG		FHDC1		AUTS2		RPL9		ATP11AUN		C16orf89		UPB1
	DDX46		ZNF354B		TCF4		LCP2		ASB5		DGCR2		CLNS1A		TRIM38		PYGM		GALM
	ADNP		FCHSD1		GRK5		RNASE6		MRPL9		TMEM25		BOD1		C19orf33		TMEM88		C11orf54
	GSTCD		FAM111A		APLNR		LILRB4		VAT1		PQLC2L		SEC11A		USP51		PPP1R12B		SMIM24
	MKLN1		VAMP1		SPARCL1		TNFSF8		TAF7L		FAAH		RPL3		CIPC		DNASE1L3		VIL1
	WAPAL		MRPL53		NAV1		PIK3R5		SLC26A7		OSTM1		RPL4		ELOVL4		ITGA3		HNF4A
	EIF2AK2		AHSA2		MYCT1		IGSF6		STK32A		CDS1		RPLP0		ERH		DACT3		AKR7A3
	CSNK1A1		COLQ		ELTD1		HCK		OXNAD1		SIGIRR		RPS11		ATP6V1D		MYH11		PIPOX
	NPAT		ENTHD2		FLT1		MPEG1		ICA1		RAI2		RPS21		CATSPERG		SLC43A1		SLC22A4
	QSER1		NPHP3		MORN2		GAS7		PARP3		SCD5		TOMM22		C11orf1		CDCP1		GLYATL1
	ATP11B		TIA1		ENG		TAGAP		IL12B		SFTA2		RPL23A		EMC9		SEMA3B		ABCC2
	TMEM131		TNFRSF25		NOS3		CD84		LSM2		KLF2		EIF1		TRIM67		HRC		SLC16A13
	AP3M1		SAPCD1		PRSS23		FCER1G		APEX1		PABPC4L		MRPL11		NRL		GALE		SLC2A2
	NCOA2		SPPL2B		PLXND1		EVI2A		SPINK7		SCGB3A1		EIF3H		CDH6		OGN		METTL7B
	SLC30A6		IFFO1		MORN4		PTGER4		ATP6V1C2		MUC1		RPL12		EIF2B2		PDZRN4		PBLD
	CAPRIN1		KCNAB3		PIFO		FYB		KIT		EVA1C		ARHGAP1		CR1L		HSPB7		ALDOB
	RBL2		FLT3LG		FAM101B		NCF1		ATP6V0D2		RCBTB2		RPL35A		CFAP36		TMEM92		GAL3ST1
	SBNO1		CCDC18		TUBB4A		ITGAL		TAF12		SSU72		RPL36AL		RNF212B		SCUBE3		DEPDC7
	NF1		SRRM5		TRPC4		SPN		PRRG2		GARS		NUDT2		SNCB		ST3GAL4		BBOX1
	NT5C2		ANKDD1A		GABRD		DOK2		SLC4A9		DNALI1		RPL37A		THRB		PDE2A		NHEJ1
	VPS13C		UPF3B		SUCLG1		GPSM3		TMEM61		MYLIP		RPS9		KLK1		FHL2		AMN
	EIF4G2		LUC7L		2022-09-04		HLA-DMA		ACSS3		RIPK4		RPL5		SYT7		SEL1L3		GPT
	SRFBP1		SPAG17		TMEM204		TNFAIP8L2		RHBG		VPS37D		STOML2		AGPAT1		LDHA		EHHADH
	DHX9		SEC61A2		KLHDC8A		CD74		GPD1L		RNF183		CHCHD2		CFL2		NPAS2		MOGAT3
	CCDC117		ORMDL1		TMEM255B		CYTH4		CCT3		YARS2		EIF3G		MYO1C		GAPDH		NAT8
	PIK3CA		ZNF547		S1PR1		SPI1		FBN3		ATP13A4		CCT4		GALNT14		FAM53B		ADH6
	ARIH1		ZNF354A		ANO1		C1QB		MMP14		SOX9		RPL36		RHCG		IL22RA1		SLC28A1
	UBR1		ATG4B		KLHDC9		SIGLEC8		SLC4A5		SLC38A7		RPL38		CUTC		C3		CHST13
	UEVLD		YJEFN3		PEAR1		C1orf162		TFCP2L1		EPCAM		RSL1D1		RUSC2		NDRG2		SLC5A10
	TAF2		EZH2		GJC1		HLA-DRB1		C1orf168		EGLN3		RPS24		CLIC1		HK2		SMLR1
	BBX		TBX19		EPHA3		CORO1A		NRM		RACGAP1		RPL35		NLGN1		ABCC3		SUSD4
	CSNK1G1		PDE6C		HSPG2		TYROBP		CLCNKB		SYF2		UBA52		CACNA1E		SPAG4		ACMSD
	KDM3B		ZNF224		PAMR1		HLA-DPA1		MPPED2		TMCO4		RPL32		CCDC28B		PTPRH		TPCN2
	ARFGEF2		CLK2		HEYL		CLEC4A		RPF2		QPRT		RPS4X		PIP		EFHD1		SLC47A1
	OSBPL8		CCDC74A		APBB2		PTPRC		EIF1		BTBD6		POLR1D		MARK3		C1QTNF2		SLC22A7
	TRAPPC11		SHROOM1		CLEC14A		C1QA		AATF		NOSTRIN		RPL23		CAMK2N1		FBXO10		SLC22A5
	SEC24C		C21orf58		ARAP3		CD52		GCGR		ENTPD2		RPL8		C14orf2		ADH1B		PORCN
	NUP155		KAT2A		COL5A3		CCR5		RRAGC		EDNRB		EIF3K		SLC6A20		KCNQ4		ENPP7
	FBXO38		ZNF335		SH2D3C		TNFRSF1B		SFTPB		HR		GLTSCR2		CNTN3		PGR		DHTKD1
	PRPF40A		CLASRP		LDB2		C1QC		GPR110		CAMK1D		RPL34		CST5		FUT8		AGT
	WDR44		NPEPL1		LHX6		LILRB2		MRTO4		CDH4		ARPC1A		TRAPPC6B		KLHDC3		GLT8D1
	SOS1		MSANTD2		TP53I11		TLR8		CKMT1B		ME1		CAMLG		SMEK1		NDUFAF4		DMGDH
	RSF1		STK36		FHL5		ARHGAP9		ST3GAL6		ETS2		SNRPE		HABP2		CNN1		CYB5A
	MFAP3		ZNF121		PECAM1		CD180		PLEKHB1		SFTPD		RPL37		CC2D2A		LRAT		PEPD
	HUWE1		CENPT		KIAA1462		C16orf54		GCOM1		GPN2		RBMX		PSMC6		MGP		C9orf66
	CCNT1		STAG3L5P-PVRIG2P-PILRB		DUSP7		NCF4		SLC4A1		PRKCZ		ZNF622		NGEF		KRT80		ALDH4A1
	SPTY2D1		MYH7B		MMRN2		CECR1		H3F3B		TRIP13		THG1L		WDR78		SYT12		BAIAP2L2
	AKAP11		WDR92		ECSCR		SIGLEC7		TRIM2		AP4S1		VDAC2		SCPEP1		HSD11B2		ANPEP
	USP37		PRKRIP1		VWF		SIGLEC9		RPS8		FBXL16		MRPS33		PAM		RGS5		2022-03-02
	ATRX		GLTSCR1		COL5A2		SMAP2		ABHD3		SERTAD1		EEF1D		MICU1		HEYL		G6PC
	UBXN7		ZNF251		PRR16		CD33		SVOPL		FAM167B		NACA		C2orf74		GJA4		ANGPTL3
	PIKFYVE		LCAT		RTN4IP1		KLHL6		ILDR1		GRHL3		RPL36A		BRF1		CXADR		FMO1
	TAOK1		CCDC130		KDR		NFAM1		PRKCD		KIAA1211L		ZPR1		DCDC2		PLEKHN1		ACOT4
	RPS6KA3		TAZ		HEPH		RCSD1		HCAR1		RTP4		PHB2		ST3GAL4		MFGE8		NQO2
	RALGAPB		ROBO3		DLX5		IL2RG		EVI5L		SCML2		TIMM9		NRDE2		FXYD6		CDCA2
	TNKS2		SMG9		SNAI1		MNDA		POLR3C		BEND5		ZCCHC7		ART5		NNMT		NLRP6
	ZBTB33		CCDC74B		CHSY3		CLEC7A		PACRG		CIRBP		HNRNPA1		TSPAN4		OAZ2		LEAP2
	HEATR1		PPP1R35		FAM110D		CXorf21		P2RX4		EPDR1		RPL18		GDAP1		OLFML1		CLEC18C
	MPHOSPH9		LBHD1		IQCD		SAMHD1		SLC24A2		SLCO2A1		FBL		MURC		RIN1		FABP1
	POLA1		MSS51		C1orf56		CD6		NT5C3B		GALNT18		RANBP1		COX15		TRIM9		HRSP12
	RAB3GAP2		LMBR1L		LOXL2		LAT2		NRG2		S100A14		PHF5A		LRR1		PTGER3		TMEM82
	USO1		ZGRF1		ADCY4		NCF2		NEURL1		ZNF577		CKS1B		SLC19A2		ITGA8		AMDHD1
	XPO4		NAA40		LHFP		C3AR1		ADSL		PEX14		UBAC1		TRIB1		IQSEC1		GLYAT
	SMAD5		MZF1		IFT22		RASSF5		EIF4EBP1		DAB2IP		RBM22		MAG		CYGB		AZGP1
	SMG8		CEP83		FAXC		ARL11		ANO5		C14orf1		DRG1		ITGA3		TUBB3		SLC5A9
	UBE4A		ACRC		INSR		TMC8		ST8SIA5		RCAN3		EXOSC2		PIM1		SCN4B		ETNK2
	TP53BP1		POC5		FLT4		DPEP2		FBXO2		SRSF8		TBCA		OCIAD2		SERINC2		ACSM2B
	ANKRD17		U2AF1L4		F2R		FCGR2A		CKMT1A		CELSR2		RPL6		CFAP61		TAGLN		TRIM15
	STX17		ANKRD49		SNAI2		CCR2		CLEC16A		PHKA1		EIF3E		BLOC1S5		HRH1		MTHFD1L
	ZNF770		PLA2G6		SDSL		LST1		FYCO1		KIAA0040		PTGES3		SEZ6L		C6orf132		SLC26A9
	ZNF322		DDX56		PCDH1		NLRC4		GUCY1B3		CLMN		HINT1		CHIA		DES		CALML4
	TEAD1		CCDC14		LAMA4		TRPM2		ARHGEF38		AGRN		ZNF394		TNFSF10		WFDC2		ACADL
	PIAS1		SETD4		FILIP1		MS4A7		MUC20		FAAH2		RPS8		LGI3		CBX7		FUT6
	PHC3		FBF1		ZNF366		LSP1		TMC4		SLC44A3		BRIX1		IRS1		C1orf106		TFEC
	CEP350		BGLAP		NES		TNFSF13B		RPL19		PARPBP		DHPS		EIF4E2		LHFP		P3H3
	PUM2		INO80B		CHST1		MAFB		EIF2D		NUDT14		RPS7		SPSB4		FANCA		LRP2
	ASCC3		CDK3		COA5		MYO1G		HIGD1A		ASIC1		RPL27A		CFAP53		LIMS2		SLC6A3
	FRS2		TMEM262		ZNF385B		FAIM3		EIF4A3		ID1		PRICKLE2		CDKAL1		VAMP2		MSRA
	SMCR8		RHEBL1		TSPAN33		PTAFR		SDR42E1		PER2		CCT7		ALKBH1		PEBP4		PLIN2
	SRPK2		GOLGA8B		CDA		CIITA		NUPR1L		SSBP3		EEF1A1		AKT1		PARM1		INO80C
	UBXN4		RQCD1		GJA4		TRAF3IP3		DNAJC8		TRIM13		CCDC59		PPP2R3C		LAMC2		IL22RA1
	FAM208B		ZNF83		NEURL1B		SLC37A2		RNPEP		F11R		C6orf48		SUPT16H		IL1R2		GLRX
	ALG10		KCNMB3		ITGB5		LILRA2		CKS1B		CRB3		COMMD6		EPB41L4B		EXOC3L2		DERA
	PRKDC		CHKB		HSPE1		TLR7		DUSP15		SKI		COX7A2L		SPATS2L		GALNT2		HOXB9
	DNAJC14		NAPB		SOX7		CSF2RA		MSANTD3		CRIP1		UTP18		C14orf166		PYGL		RAB17
	ANKFY1		EXOSC8		RLN2		P2RY13		SYT10		STPG1		EIF4B		GNPNAT1		ACTC1		SLC4A4
	AGGF1		PIDD1		FAM198B		ARHGAP25		WBSCR17		LRP5		FIGN		ENO3		ANXA2		TMEM37
	RANBP2		IRF3		DOCK6		LILRB1		OR1L8		LRRC47		GNB2L1		CREB3L1		ATP1B2		RDH5
	DIP2B		FAM186A		ZNF521		FPR3		SSR2		JUP		EBPL		TAPBP		MPV17L		USH1C
	SHPRH		NPIPA1		OLFML2B		KIAA0226L		AHCYL2		C9orf3		MRPS27		RBKS		BCKDK		MYO7B
	RLIM		TAF1C		CDKN2B		FGD2		CCDC68		PRPF38A		SMIM7		SYT14		RRAGD		SLC34A3
	API5		ST20		TNKS1BP1		ARHGAP15		FAM184B		TEKT2		UBE2B		EVL		BAG1		GSTA2
	ALG11		PIF1		CCDC64		PILRA		THSD7A		DDAH1		ECSIT		EIF5		RP11-35N6.1		ABLIM3
	ATP11C		RBM39		EXOC3L1		IL12RB1		VIM		TMEM222		RPL15		TRABD2B		SOCS2		CGREF1
	ACBD3		ZNF182		GRAP		DEF6		RHCG		IGF2BP3		NDUFS4		DYNC2LI1		F10		SYT9
	DDX18		TCTE3		SLC2A1		CYTIP		PIK3C2G		FAM213B		SRI		ORAI3		PPP2R2D		DAO
	DHX36		FNBP4		MEF2D		CD3E		CNTNAP5		EPHA2		FIS1		GSDMC		MPZL1		MLXIPL
	STRN		MAGOHB		UNC5C		MS4A4A		SLC16A11		TXNRD1		SNRPD2		GPR143		STK40		PDZD3
	DYNC1LI2		C1orf159		C17orf97		CCDC69		HS6ST3		ANXA11		NDUFAF2		ZFYVE1		SGCA		SLC37A4
	GNL3L		MICALL2		FOXC2		CD244		RPL5		DHRS1		PMPCB		PSEN2		TGFBI		CYP4A11
	DPP8		TMEM86B		DYX1C1		CMKLR1		ATP6V1B1		OSCP1		XRCC6		TNIP1		C7		SLC22A6
	NRIP1		CDC25B		KCNN3		CSF1R		RFC2		CENPN		TOMM20		IRX3		LRRC32		PDZK1
	ERBB2IP		STX10		HEG1		CYBB		CCDC151		GRB7		LRRN4CL		PROZ		CHEK2		MPV17L
	PANK3		TMEM110-MUSTN1		FAM229B		ADORA3		C9orf84		LURAP1L		RPLP2		PSMA3		LIF		RAB11FIP3
	GCC2		RP5-966M1.6		PODXL		SIGLEC10		PMP22		TINAGL1		C19orf48		SPTSSA		DUSP26		HAAO
	KIDINS220		QTRT1		HDDC2		LYZ		YBX1		CLCN7		RARS		CDH17		TBC1D2		HSDL2
	NIPBL		OFD1		TM7SF2		SLAMF7		SAMD12		LMTK3		TATDN1		ZNF219		PLAU		CLEC18A
	CHM		TSNAXIP1		IRF5		PLEKHO2		PXMP4		MARVELD3		HAUS4		NGDN		GPR39		SLC35D2
	PIK3C2A		ZNF276		ACTA2		APOBR		RPS27		NPC1		MALSU1		SCRT1		PLAC9		HDAC6
	MYCBP2		HDAC10		DAAM2		SIGLEC1		KIF13B		NFIA		UXT		RARS2		RCN1		HCN3
	MTM1		GLB1		P2RY1		TBXAS1		ADRB1		EAPP		HAX1		HS6ST3		RAMP3		SPNS2
	ZNF845		AVIL		COL4A2		ITGAM		TRPM4		CGN		EEF2		PALM2		GAS6		ESPN
	SMARCAD1		CCNL2		C2orf15		NLRP3		SLC6A4		C8orf4		CXorf40A		FUT11		ADAMTSL2		IQGAP2
	M6PR		FAM209A		GSN		CD2		UTP11L		ANAPC16		LIAS		IQCK		SIRPB1		GATM
	SYNRG		ARL6IP4		PDE2A		CCR1		MARVELD2		CST6		MED10		SCFD1		SAA2		SLC22A18
	HBP1		FO538757.2		ANO2		FCGR3A		LPIN1		CRTAP		NOB1		SHISA9		GIPC3		MGST1
	CREB1		AKAP17A		SIPA1L2		LY9		SETMAR		GMPR2		RPSA		FANK1		ASPN		CDHR3
	PARP4		SAP25		HMCN1		FGD3		SNRPE		TMEM252		MRPS2		SIAH2		ITPR3		HSD17B14
	USP8		USF1		IRX6		MILR1		C15orf59		INHBE		ZFAND1		MOSPD1		EPM2A		SLC23A1
	IQGAP1		GPS2		SNX22		FGR		HMGN2		ZNF362		CCNB1IP1		PLEKHH2		CXCL5		EMX1
	UTP14C		STX16		PTPMT1		CD5		UFC1		C3orf36		DCTN3		RASGRF1		ENO1		PXMP2
	TTC37		HSD17B3		SUN2		SELL		CREG1		MPZL2		BRI3		PLK5		SYNPO2		TRNP1
	TNPO1		KCNJ14		GFOD1		HVCN1		RPL30		CPEB1		ADPRM		SLC2A4		FREM1		ACSM2A
	CDC40		CCDC57		CYYR1		FCGR1A		TSPAN5		RNASE4		TP53INP1		HEATR5A		DTD1		SRGAP3
	ZBED6		ODF2L		C4orf32		LCK		CWH43		KLF5		RPS28		GLRX5		KCNS1		LTBP3
	NEDD1		AGAP4		TATDN3		RASGRP4		GGT6		PPARD		LSM2		FOXRED2		GPRASP1		DPF3
	PDS5A		TRIM52		MEF2C		CD300A		RPL11		TRIB2		C1orf43		PSMB5		TMEM119		IHH
	ZBTB41		SEC31B		C17orf75		SLAMF6		PRDX4		EDAR		ATG101		TMEM53		HMGCS2		GLYCTK
	ERCC4		CCDC142		COL6A3		RASAL3		SNAPIN		LMO2		NCAPH2		PIH1D2		SYNM		HPN
	NEK4		RAB24		GIMAP8		FMNL1		FAM189A2		EPS8L1		NAP1L1		BRINP1		SLC25A37		DAB2
	STAM2		MSH5-SAPCD1		TMEM2		SLC1A3		TRIM16		TMEM47		ALDH4A1		DLGAP2		SAA2-SAA4		ABHD6
	ELF1		MEF2B		SOX18		SNAI3		CLCNKA		PTTG1IP		NHP2		GOLGA5		PRDM6		CAPN12
	UBE3A		AP000866.1		TMEM173		SIRPB2		TBCE		DNAJC17		RABEPK		SLC38A6		RNF183		ECHDC3
	SP3		ABHD17A		TEK		ARRB2		ST14		MRPL20		GPC4		MBIP		HP		TPBG
	G3BP2		CHTF18		SOX17		RGS18		SLC15A4		ZNF784		RPL22		IL17RB		TANGO2		SEMA6A
	PRR14L		CCER2		CSGALNACT1		CXCR6		PLLP		SQSTM1		RPA3		DCAF5		ETV6		CMBL
	SMC2		DNHD1		HECW2		PLCB2		FAM169A		TMEM238		PRDX6		TMEM100		STK39		SLC22A2
	PAFAH1B1		DCAF15		HOXD10		RHOH		ARL6		EFNA1		MRPL9		NPC2		SEZ6L2		SAR1B
	TCF12		ERCC5		NDUFA4L2		RUNX3		SMYD3		GPRC5C		CLTA		HHATL		OMD		CYP2J2
	SENP1		TTLL3		PTPRB		PLXNC1		C1orf43		TMEM57		PFDN5		DBF4		RGCC		SLC25A34
	UBR5		ZNF600		ADCY3		CD226		APLP2		IP6K3		AMN1		ASB13		AHNAK2		ANXA9
	ADAM17		RFPL3S		LZTS3		CASP1		TMEM9		KIAA1522		RPL24		AP5M1		NGF		MARVELD3
	ZBTB11		TCIRG1		IGFBP5		IL24		IRF2BP2		CASKIN2		ALYREF		HN1L		TRAK2		NLGN2
	ACAP2		KCNIP2		FAM162B		NOD2		TNS4		HEY2		RPLP1		MAPK1IP1L		PLD6		SLC27A2
	NUP133		C2orf68		TSHZ3		MSR1		SUMF2		CDKN1C		RPL29		UBR7		TCF7L1		DGKZ
	DDX6		ALKBH6		HLX		FCGR2B		MYC		AURKA		ADCK2		TMEM55B		NRIP2		EXOC3L4
	ATF6		PRPF3		FAM26E		CD3D		MAGI1		DNAJC12		WDR74		CPSF2		SCN1B		BHMT2
	IPO8		ACTR5		RGS5		LILRA1		GLTP		GPATCH3		TMEM203		SAV1		LGALSL		TRPV4
	EIF3A		BTD		C2orf70		CD247		PSMD4		GALNT9		LHPP		ST8SIA5		HN1		HAO2
	TRAPPC10		USP35		MRS2		CSF3R		SLC9A4		A4GALT		EXOSC3		KLHL25		USHBP1		PRELID1
	SKIV2L2		USP21		C6orf203		KIF21B		BYSL		SCARA3		HGSNAT		MGAT4B		CRLS1		C1orf115
	CBLL1		ARMC12		POP4		TLR2		BLCAP		MIDN		RALA		CNKSR2		LDB2		TRIM10
	PIK3R4		NR2C1		S1PR3		GAB3		POLR1E		ANKRD37		SNRPD1		UNC13B		TFPI		GSTA1
	RNMT		TFAP2E		RSPH14		CSF2RB		TUBA1A		ARRDC4		EIF4A2		RPGRIP1L		IP6K3		DCBLD2
	CHD9		RBM26		LTBP1		LILRB3		RAD54L2		IFNLR1		TMEM261		PAH		LRRC17		PDSS1
	CAB39		ATAD5		SLIT3		CD14		RALGAPA2		UBE2J2		RPP25L		DCHS2		TXNL4B		IYD
	ZNF28		C9orf142		SERPINE1		LPXN		SUMO2		PGAP3		CDKN2AIPNL		FHL1		LEMD1		CRYBB3
	RDX		BRICD5		ZNHIT3		STAT5A		MFSD6L		KIAA2013		LRRC6		ALLC		COL16A1		AOX1
	AQR		LSMEM1		ITGA9		STX11		SAP30		TRIL		ACSM2A		MAN1C1		FRZB		AKR1A1
	KLHL11		INSL3		ETS1		GNGT2		MFSD7		COL22A1		CPSF4		CX3CL1		GMPR		TMEM231
	CAPN7		ANKLE1		BLVRA		GMIP		TRNAU1AP		PRKCQ		LMLN		ZNF114		RASGRF2		PRR26
	SPTLC1		CENPJ		IQCH		GIMAP2		SNRPC		ELF3		RPL11		PPP2R5C		SEMA4B		RGS14
	ZC3H13		DTX2		CALHM2		PTPN7		SATB1		PLEKHN1		DPH5		PRLR		NCALD		SFXN1
	DENND4C		ALDH6A1		C10orf10		CD69		MSI2		MAL2		VPS72		ACOT11		SLC44A1		ENPP3
	DEK		C7orf61		UROS		SAMSN1		TJP3		PDGFD		LINC00493		SMS		EPS8L1		ACAD11
	PRDM10		GHITM		NDUFA5		MAP4K1		AMPD3		ID4		SWI5		PARD3		ENO2		CAMSAP3
	SETX		ANAPC7		MRPS9		KLRB1		DEDD		PLXNB2		NF2		EXD2		MYOCD		MSRB1
	TPR		ITFG1		JAG2		LYN		PLOD1		PHF2		TMEM101		CUEDC2		CADM3		TREH
	CUL2		MUTYH		ITGA10		HLA-DQB1		FBXO33		PRRG2		ZNHIT3		RCOR1		SSTR2		LACTB2
	TOPBP1		EPOR		PDE3A		TREM2		SF3A3		RHOV		SLBP		SNX22		TP53I11		STRADB
	BOD1L1		ZNF682		MRPS33		GNA15		ESRP2		SH3YL1		WDYHV1		PDCD2		MFF		HDHD3
	NUP160		TIGD1		STX3		CCL4		PYGL		DDR1		UBXN1		INPP5K		CAPN6		AQP1
	DENND5B		DNA2		TMTC1		EMB		FOXP1		NCKIPSD		UTP14A		CDH12		SLC34A2		ETV4
	ATP2A2		EED		STC2		CST7		ELAVL2		ZBTB7A		RPL14		ZC3H14		TBX2		ALPI
	NIPA2		NASP		DYNC2LI1		INPP5D		UTP6		ZNF649		WDR83OS		NAA30		RAMP2		RHOBTB1
	DOCK7		TRMT1		CCDC181		ALOX5AP		RAB11FIP4		ESRP2		LTA4H		TPRG1		LDB3		RNF186
	NCAPD3		RBM45		NRP1		VSIG4		COQ10A		CCDC94		IMPDH2		TMEM260		CYP24A1		SLC51A
	IPO7		COPS7B		VEGFA		S1PR4		VWA5B1		LYPLA2		DVL3		PCNXL4		TMEM233		SETD3
	SCAF8		IDUA		EBF2		RAC2		SLC16A5		ADAP1		FAM220A		GSTZ1		PTGIR		TMEM174
	PRRC1		ZNF814		CLEC1A		SLC29A3		SVIP		ZSCAN18		EXOSC5		PTPN21		ITGA9		SNX4
	YME1L1		NOL12		A2M		HLA-DRB5		NLE1		ZNF653		JMJD8		MUM1L1		OGDH		ZFAT
	LANCL1		RBM6		STEAP4		DNAJC5B		RSL1D1		FUT1		SKP1		CCDC85C		POPDC2		GK
	N4BP2		CLK4		PLEC		LILRA6		ME3		CTNNBIP1		MXRA8		SLC16A11		FLRT1		IDNK
	PHF3		RAB4B		SPRY4		HCST		HDGF		TMEM150C		TXLNA		FAM204A		MPZL3		SMARCD3
	CHAMP1		DMPK		THY1		SLCO2B1		RP11-314N13.10		TNK1		MED30		BTN3A2		KANK2		ACY1
	MBD5		MSL3		MYH9		DOK3		MOB1B		GNPDA1		COPRS		C10orf67		ACTA2		SLC22A11
	CLOCK		OGFR		TFB1M		PREX1		TRIM16L		IGSF8		COX7C		ANGEL1		KCNE4		LPHN1
	VPS41		PLAC8L1		DDR2		SIGLEC14		GABARAPL1		ZFP36L2		DUS4L		BRE		SAA1		CDK18
	HIPK1		TEN1-CDK3		SYNPO		GZMA		RPL38		TJP2		NHP2L1		TIGD2		KCNN3		CYP8B1
	BCLAF1		PCED1A		LRRC32		IRF8		KLK1		RARA		PWP1		ORC3		REM1		SLC7A7
	PHF20		AC109829.1		ATP5H		PIK3CD		ENO1		CDC42		BNIP1		COX16		AOC3		FAM151A
	WDR3		RP4-583P15.15		CHST15		GAPT		ILF2		LYRM9		REXO4		MRPS27		2022-09-04		HRH2
	KLHL20		GABBR1		PRPSAP2		LILRA4		SPTBN2		PLEKHG3		LYSMD2		TTC8		PFKFB4		FTSJ1
	ERCC6L2		CAPRIN2		MECOM		CCL5		LIX1L		TM4SF1		PCBP2		CEP170B		CPNE7		ENTPD2
	SMARCA5		SUV420H2		PGF		LGALS9		DPH5		CXXC1		TMEM18		MIEF2		PLEKHG4		TEX11
	PMS2		LIMD2		NR5A2		CEBPA		RPL23		BUB1		TRIM28		TIMM9		ART4		GUCA2B
	RPRD1B		SNRPA		ORC5		CD28		AAED1		B3GALT6		FUNDC2		PARP2		CYP4X1		UGT1A9
	ROCK1		RABL2A		ICT1		CELF2		RPL22		ARHGEF10L		ZNF576		TUBB2B		SCARF2		PDE8A
	BRPF3		ZNF700		PCDH18		GAL3ST4		ADRB2		PANK4		SEC11C		OXGR1		RAB40B		SLC13A1
	ARID2		SPRN		GUCY1A2		RGS10		TBC1D24		FGFR3		SERPINB1		TNFAIP6		PPP1R14A		XYLB
	TOP1		NLRP1		RNF157		LPAR5		TMPRSS11A		SPOCK2		CETN3		NPPC		SERPINB8		TMIGD1
	APC		ANKRD10		RASD2		PSTPIP1		STK33		ADCY5		FAU		KLK3		ITGB3		MYOM3
	UHRF1BP1		ANKZF1		CHST2		UCP2		ENY2		POU3F3		ABCB7		SOS2		SFN		SLC9A7
	MGA		CAPN10		NDUFB2		CD40LG		C17orf58		CHADL		RPL13		TSPAN10		LENG9		SLC6A12
	RIF1		ATXN7L2		CP		DLEU7		UGT8		CCDC169		RPS15		BDKRB1		LBP		SLC51B
	SRP72		ARFGAP1		LINGO1		SRGN		GLDN		SEMA5B		PIM3		TRMT61A		EFNA5		AHCY
	SEC24B		HOXC6		LDLRAD2		PTPN22		PRMT8		RASSF7		H2AFZ		ATP6V1C2		CYB5R1		ERICH4
	CUL3		CUZD1		MYH11		CD96		RIC3		MMP15		MRPL51		NFU1		SYTL2		GLOD5
	TAB3		HCG27		ACAN		CD3G		PRDM16		BCL2		TMEM178B		BCCIP		MAP4K2		ECI2
	UBE2G1		ZRSR2		HIC1		TBC1D10C		CYP11A1		ZCCHC17		SYPL2		MTSS1		LPGAT1		SLC16A4
	CTR9		CCDC17		ELMO1		IL7R		FOLR3		RFX2		FAHD2B		ATP5S		SGSM1		GCHFR
	ARFGEF1		ZAP70		COX5A		CEACAM21		RGS8		OCLN		ATF4		SGK2		DNAJB13		TMEM150A
	NUP98		C6orf163		SPRY1		CRYBB1		FAM24B		EDN2		C16orf91		AOC1		WDR54		LARP6
	ITSN2		AGBL2		TSPAN14		GZMK		SLC4A11		DCAF11		NFKBIL1		SERPINA7		CPOX		PRR36
	TAF1		PPP2R3B		SCARF1		KBTBD8		TXNDC12		PDE7B		C18orf21		RBM23		CXCL16		ENPEP
	RFX7		PAXBP1		AFAP1L2		ITK		MAL		ENO1		SESN3		STAMBP		C15orf61		CRYL1
	ZSCAN32		C5orf45		PIEZO1		GZMM		TIPRL		SLCO3A1		CDK4		C1orf226		ITGB4		GJB1
	CKAP5		RSRP1		NID1		CD163		SLC29A2		SEMA4D		TMEM5		RPS6KL1		MAN1C1		METTL7A
	NFAT5		ZNF546		MPC2		PRAM1		NEDD4L		MAML3		PTGFRN		PDE3B		CCL21		HS1BP3
	KMT2C		TMCO6		NT5C3B		CLECL1		WASF1		MCF2L		KLHL4		CCBE1		PON2		VRK3
	SRPK1		OXER1		NRARP		ICAM3		MPI		JAG1		MRPL21		SLC7A5		GPR124		ISOC2
	DHX15		C8orf44		ADAM19		NRROS		NME7		FAM83H		INSIG1		MTTP		DDB2		AGXT
	WDR47		DXO		EXOC3L2		ADRBK2		ZBTB47		C14orf79		PRMT1		NEURL1		NTF3		ASB13
	KIAA1033		E4F1		APOLD1		KCNAB2		CALD1		PDE9A		HSP90AB1		RBBP7		RHOF		CYP4F3
	KIAA2018		ADAMTS10		COQ9		SLAMF1		P3H4		SHANK2		TMEM60		MAGEH1		TLDC1		DECR2
	WNK1		CEP290		SYNPO2		OSCAR		FBL		CITED4		ZNRD1		GEMIN2		TEK		MAST4
	NUDT21		DCUN1D2		ITGA1		BCL2A1		UBE2Q1		CAMK2N1		DHDDS		DDX19B		C1S		F2RL1
	TMEM184C		AKAP8L		NDUFA4		PLD4		KCNQ1		B3GALT4		RPL19		XRCC4		DHRS11		EPS8L3
	PARP11		CHFR		SMOC2		UBASH3A		DAD1		ZFYVE21		RABGGTB		ITGB8		KATNA1		SLC2A5
	FNDC3A		MTG1		LYPLAL1		FAM26F		ANG		C14orf105		RPS2		SFR1		GGT5		SLC17A4
	WDR11		EGFL8		TPK1		CD300LB		PLEKHD1		CENPL		RFC2		NR0B2		BPGM		UGT2A3
	MCFD2		KRI1		CAV1		CASS4		LHX4-AS1		EPHB6		OSER1		POLL		ITGA11		LETM2
	SPG11		C1orf35		SMIM20		CLEC10A		TMEM116		TMEM30B		SSR2		LGALS3		SLC25A44		PTGFR
	LTN1		ZNF107		DOCK9		HTR7		ATP10D		UBFD1		COG8		SLC39A2		SAA4		PPARA
	SMG6		DDX39A		SMTNL2		GPR141		MED8		KCTD11		UBA2		FNTB		VSIG1		CDHR2
	MAN1A2		CCNT2		AFAP1L1		IL10		SQRDL		VPS37B		SLC15A2		ABHD4		MYL9		PSD3
	MAP3K2		WDR27		SEPHS2		STK10		HCN2		ESRP1		NRAP		SAMD4A		CCDC3		RNF152
	WBP11		NPIPB4		PNPLA4		ABI3		RPS7		FBXO42		SZT2		SH3PXD2B		CFL2		RGN
	USP32		TTC16		C2orf43		RGS19		MYRF		EHD2		PAPLN		PAPOLA		RBP7		GBP7
	TOP2B		HNRNPA1L2		SNAPC5		ITGAX		TBC1D14		TUSC1		RNF113A		CACNA1D		GYS1		OGFOD3
	APPL1		OGT		APCDD1		CCR4		PCBP4		DBNDD1		HEBP1		ABCA3		NES		SEMA4F
	GAPVD1		DBF4B		PLN		ADAP2		ABCC5		MTHFD2		YEATS4		GLRX3		NUDT3		MIOX
	GPD2		PABPN1		CLDN23		NPL		FBXL17		EIF5A2		TAF7		LRRC14B		MMD		TPST1
	SON		SLC25A14		HSPA12B		AKNA		EIF3E		SH3BP2		ZNF277		TCTN3		HHATL		MVK
	B3GALNT2		UQCRC2		LOX		GMFG		TMEM30B		DEGS2		CHMP5		KCNC3		GALNT15		SLC16A9
	EP300		MBD6		PNMAL1		WIPF1		WNK3		SLC44A2		CCNI		HSPA2		ANGPTL1		NYX
	KIAA1109		PRSS53		PREX2		CLEC12A		OSBPL2		MARS		PF4V1		ROR2		XDH		FGGY
	KDM6A		SRSF2		ACKR3		PIK3CG		FA2H		PROSER2		C15orf61		SNTA1		SEMA3G		PCK1
	XRN1		PPP1R32		NGF		GM2A		TMEM176A		IRF2BPL		SSBP1		RNF43		BTBD16		CRADD
	INCENP		SCNN1D		CLCN5		CD38		PRCC		KLF4		ACSM2B		COQ6		ATOH8		GRTP1
	SEC24A		IL4		COL8A1		CCL22		HYAL1		DDX24		TIMM10		KCNJ13		ZBTB7C		LRRC19
	MED23		ZNF341		TBXA2R		SIT1		KIF21A		TMEM50A		PPP2R5A		NCEH1		RP11-20J15.5		SMPDL3A
	ZW10		ILKAP		UNC119		GPR18		UNC13C		CCDC96		CDC26		PSMB9		RHOBTB2		CYP4A22
	TSTD2		CEP164		COL3A1		HMHA1		KRTAP5-7		SMEK1		AGPAT2		FBN3		NXPH3		SLC17A3
	CDC73		CAPS		MORN5		MARCH1		C9orf24		SPRY2		USP35		ZNF705A		MGME1		FAM150B
	IBTK		DAZAP1		SH3PXD2A		LRRC25		EPB41L4B		RABGGTA		SET		LRCH2		BCL2L15		ALDH7A1
	ATF1		CEP95		PLGRKT		FCRL6		C2orf88		PLAC9		RPUSD4		MED7		TNFAIP2		C11orf86
	RFWD3		PINK1		CIAPIN1		TLR1		ESRP1		DMKN		RPL28		SLC14A2		STRA8		CLEC18B
	UBE3C		CFAP44		KCNE4		FPR1		NUDT16		NOMO1		MRPL10		SLC17A3		RASL11B		TMEM8B
	HIAT1		ARHGAP4		COA3		GBP5		AGTRAP		C2orf40		ADSL		TRPM7		RAB3IL1		IL17RB
	ALMS1		PDCD5		GSS		SLA2		LIPH		ZDHHC14		CFI		CFAP43		NAMPT		RAB37
	GTF3C3		STX16-NPEPL1		COPRS		GLIPR1		SLC22A15		STEAP3		ATP5G2		ESRRG		TMEM35		FAM177A1
	SDE2		ORAOV1		GLI2		GRAP2		POLD2		PAX2		NSMCE2		FAM35A		ANGPT1		HGD
	USP25		PHF11		PXN		TM6SF1		SMS		IDH1		ALKBH2		HYDIN		NFASC		PTGR1
	ZNF146		PRPF39		COG2		TRPV2		METTL23		KCNK15		NIFK		STK16		HSD17B6		SLC17A1
	ARHGEF12		CDCA3		CETN2		CD300C		RPS27A		GRHL2		TMEM161B		MPP6		CSPG4		HDGFRP3
	PLEKHM3		ZCCHC18		TGFB1		TMEM156		GEMIN2		BTBD7		CLIC4		LRRC27		TMEM41A		CPT2
	EPC2		MAP3K12		MYLK		P2RY10		CCNI2		CTDSP1		C9orf40		TFDP2		C1R		ADM2
	BAZ1B		AAAS		TEX30		SH2D1A		TPT1		CDH1		XPNPEP1		TDO2		MUC1		HOXB5
	JMJD1C		SFI1		FLNA		CCL3		B4GALT6		TTLL10		CLSTN1		FLOT2		PTPRB		PCSK5
	HAUS2		FKBP11		FGD5		CRTAM		AQP6		LLGL2		CBX3		C14orf169		LRG1		SLC2A9
	ACTR2		COX19		FH		GPR183		TMEM38A		PAQR7		SUFU		BAI1		DPT		CPNE8
	MBTPS2		DPH7		COX4I2		THEMIS2		FUCA2		TADA2B		UPP1		CDC42SE2		PPAP2A		GPX3
	PPIP5K2		PARP6		CCDC3		IL2RB		TMEM9B		SEMA3F		ZDHHC4		RAB2B		SPINK13		PGPEP1
	CCDC186		PCCA		ITPRIP		C10orf128		PDE1C		ZNF395		HABP2		SIX4		SOX18		LRRC4C
	VPS13B		CEP162		LRRC8C		TLR10		TRIP6		PKHD1		SLC3A2		WNK3		WFS1		FAH
	MAPK14		CXorf65		OR51E1		IKZF3		NR0B2		MAPK1IP1L		NR2C2AP		CHDH		ASPH		TST
	DNAJC24		TSPYL2		NOTCH1		IL18BP		NELFE		ITGA8		WDR70		IST1		JDP2		B3GNT7
	SMG1		RTEL1-TNFRSF6B		TMEM60		ZNF831		LHX9		CAMTA1		PSMB7		LMBRD1		HDAC5		PECR
	HEATR5B		SLC25A28		CMC2		GPR34		NGDN		TPSAB1		LYRM4		SYAP1		DAAM2		CTXN1
	ZRANB1		NSUN6		MGP		GIMAP4		CDH11		EFNB2		BTG3		NUDT13		KRT19		FTCD
	SMC3		SETD8		PLEKHG1		CSTA		ACACB		CD9		MED27		PDK3		PVALB		TP53I3
	BDP1		AUP1		GJA1		CXCR3		PPP2R5D		ST6GALNAC6		ZNF652		FAM214B		CAB39L		ACE2
	TRAPPC8		ZCCHC8		PDGFB		PRKCB		CMTM4		JPH1		PDZRN3		APEX1		DNMT3B		PRRT3
	CLIP1		RNF166		RENBP		SOWAHD		LDLRAD3		RPL22L1		SAAL1		SNW1		EFNA4		CLDN10
	FBXW8		CDK11A		TRAM2		APOC1		RPL31		HES1		MRPL33		CEP78		BEST4		MXRA5
	ARL5A		TTC14		TMEM171		DAPP1		NOB1		KIF12		TMEM141		EEF1E1		ROBO4		CRELD1
	KRR1		DLST		ARHGEF17		GFI1		IGFBP4		MREG		PET117		C9orf116		RMND5B		RP13-672B3.2
	CERS6		ATP5F1		F2RL3		TLR4		ALS2CL		GRAMD2		C9orf156		BRMS1L		F2RL3		FAM167A
	GEMIN5		PNISR		OSCP1		ARHGDIB		EXOSC7		CTSA		PTPN1		CHRM1		PDGFRB		AIFM1
	HMGCS1		DMTF1		RND2		PTPN6		RPS12		RPL22		BUD13		HSP90AA1		CASP4		FZD5
	GPATCH8		DNAJC2		MRPS36		CCRL2		ZNHIT3		GPRIN2		GALNS		FST		FOXS1		REEP2
	CCNK		ADM5		DNM1		BATF		UTP18		LMO7		RP11-54C4.3		SLC20A1		FAM199X		ANK3
	SECISBP2L		PAFAH2		APLN		OSTF1		C4BPB		WDR34		PPP2R3A		GREB1		UCK1		QDPR
	SAP130		ATAD3B		TNFAIP8L1		CARD16		LSAMP		DENND1C		EMG1		SFXN3		BTNL9		NT5C3A
	RFC1		TARBP1		LEF1		APOL3		BNIP3L		FUT11		NUP37		FLOT1		NDNL2		EPB41
	CSNK2A1		MSTO1		ACVRL1		PLEKHO1		SC5D		MARVELD2		SNRPB		TINF2		PLSCR1		PCK2
	RIC1		NOP2		LRP1		RGS1		LRRC42		ESAM		SUOX		EIF2AK4		ANXA1		FKBP14
	DCAF7		PAPD7		DTNB		ADAM28		POLR1C		ARHGEF38		METAP2		LRRC23		ARHGEF9		COL8A2
	KIAA0196		SRSF1		ST6GALNAC2		LY96		SRP68		CLSTN1		HNRNPA0		BMPR1B		C2orf40		RGMB
	RAD21		ATG16L2		SLC10A6		SP140		RPL10		PSMD14		RPS19		RP11-54C4.3		MPP7		LRRC66
	CTCF		MAPK8IP3		FAM124B		LYL1		PIGC		ESPN		GPN3		TMUB2		TMEM252		KCTD1
	FBXW11		SRRT		GTF2H5		THEMIS		PPT1		TSPAN1		PSMA7		SELENBP1		ZNF217		VCAN
	TMEM194A		ATP6V1D		ANKRD7		TIFAB		LARS2		CYB5D2		RRBP1		ORAI2		PTGER2		TMEM106A
	KDM1B		FAM110A		NDUFB3		CD8A		ZSWIM6		ACACA		LAMTOR4		PPFIA3		USP43		EPHX2
	PRKAA1		CLK1		RPA3		ASB2		RPA2		GMEB1		DIP2C		MRPS18B		PGBD1		CA11
	PJA2		MDM4		TAGLN		CD27		KLK3		TOX3		TAOK2		BDKRB2		CEP250		GRHL3
	CNOT6		NCKAP5L		MFF		HTRA4		SPOP		CNGA1		ZNF697		ORC4		STON1		TMCC1
	NDUFA13		CDRT4		CCM2L		SYK		KHDRBS1		GPBP1L1		PPP1CC		PTGDS		SMAGP		NUDT12
	DDX3X		CCDC88B		C11orf96		ASCL2		NCSTN		SLC35G1		ANKRD11		ASTN1		PLVAP		SUSD3
	APPBP2		SNRNP70		C15orf65		OTOA		MYH14		GALNT3		POT1		CNDP2		C4B		KIAA1161
	UBR3		ZNF444		ZEB1		B2M		CLIC1		ANG		BAI2		HPGD		CCDC64B		GAMT
	DCAF17		AGAP10		ESAM		LTB		LRRC14B		LMNA		UBE2R2		SRP54		CARD14		TAL2
	ZNF148		ARHGEF39		RNASE1		PIK3IP1		PTPRJ		RNF43		FBXO4		CLMP		TMEM44		CHST3
	FKTN		CTSL		ERO1L		CD72		DUSP12		EMCN		RREB1		CCDC146		CD44		EPHB2
	RAB3GAP1		TROAP		PCSK6		CXCR4		JMJD6		PTPRU		TMEM214		ANXA7		KRT18		SLC1A1
	BECN1		CTSB		CPNE2		PCED1B		SNX24		PPP1R13B		RPL39L		CFLAR		GIMAP7		BHMT
	NCBP1		RP11-87C12.2		ZNF775		PRF1		TRIT1		SOD3		ATP6V1G1		EYA1		ANPEP		COPZ2
	ZMYND11		CORT		COA1		DOCK10		PSMB5		TXNIP		UAP1		NFKBIL1		PDIA4		GDA
	USP1		SUCLG2		USHBP1		CCL4L1		MYO10		EPN2		ST13		GPR126		NFKBIZ		HIST1H2BD
	GIGYF2		CCDC24		POLDIP2		MFNG		RPL27		E2F3		C12orf45		MPC2		FRMD3		PAH
	DNAJC13		L3MBTL1		SPAG16		ADAMDEC1		PXDC1		SOWAHB		HMGB2		DHRS4		DAPL1		ACSM5
	LATS1		ARGLU1		ZC3HC1		NCR3		AMPD2		AHDC1		ZNF362		PKP4		PRDX1		LYPD3
	ARCN1		PLGLB1		TACO1		FOLR2		PVALB		PAQR3		CRYAB		HOMEZ		ARHGEF15		COBL
	FAM175B		YPEL3		ATP5G3		ZAP70		C1orf64		SMKR1		WDTC1		ERO1LB		ITPKB		C2orf54
	ZNF45		NME8		MDH1B		SH3BP1		SF3B6		CDK5R2		NELFB		PPM1A		CNTN1		CKAP4
	SIN3A		NKTR		SLCO1C1		PDCD1LG2		MFSD6		FOXA3		PLXNB1		AGBL5		OLFML2A		TTC39C
	COPB1		ZMAT1		NFASC		PLA2G2D		DGKI		BAG2		NDUFB6		SEMA3E		PRDM16		SLC22A12
	BIRC2		ACAP1		GIMAP6		GLUL		C3orf18		NRIP2		CENPH		SIVA1		GLDC		MPP6
	DDX21		PRMT5		PRKG1		CD200R1		CNPY3		ZBTB22		FBXO42		ZFYVE26		PDE11A		P3H4
	ZNF41		LMNTD2		RNFT2		C2		SLC16A1		PSMD7		NOA1		RNF31		C22orf39		TMEM135
	CFAP97		CAPN12		PDHA1		FCGR1B		DLG2		RPP40		MCTS1		AP4S1		SLCO4A1		PANK1
	PARG		FAM229A		OLFML2A		TMEM86A		IPO4		ZNF14		MDH2		FARS2		C6orf141		SGK3
	SART3		DNAH1		CTSC		EOMES		SARS		INF2		URM1		TYSND1		SLC38A4		CHD3
	MTDH		ANKAR		LYRM9		C10orf54		PYY		KCND3		PLEKHJ1		TMPRSS2		C16orf74		INHBC
	GTF3C4		REC8		HRC		TBX21		ASB16		TSKU		ATP6V0E1		FAM222A		FHL5		MTFR1
	NEK1		ZNF7		LTBP2		COTL1		SYT17		SNED1		SNPH		C19orf81		APOLD1		KRT17
	KIF5B		SLC17A9		HGFAC		ZC3H12D		DYRK3		TMC4		SH3D19		SAE1		OTUD1		SLC41A2
	TGOLN2		TRAF1		RBMS3		NFATC2		PIP4K2C		IRF2BP1		SF3B6		SLC9A1		FEZ1		CACNB1
	IARS2		ZNF18		EMP2		HLA-E		TMEM117		EME1		XPA		MYO16		ZNF684		MYH15
	BRWD3		UBQLNL		EHD2		NAGK		RPS18		EMP1		CCNDBP1		OTUB2		FBLN2		GPR89B
	POLK		VILL		ZNF532		CCR7		DNAAF5		ANKRD65		EIF2A		PLEKHG3		GPR182		PVRL4
	ABCB10		VMAC		BCL7A		NINJ2		CALCA		WDR20		TOM1L2		MB		MUC13		FOXA3
	IPP		CPNE1		BDKRB2		TLR6		C3orf52		MAPK13		SNRPB2		RAB39B		CLDN7		MARVELD1
	UHMK1		ZNF195		COA6		ALOX15B		ZNF10		WDTC1		NXT1		SIX1		TMEM201		SLC34A1
	SERF2		CCDC168		FMNL3		BCL11B		OSBPL3		SAMD13		LPP		LHPP		PCDH7		KLC4
	SCYL2		DDX26B		DHRS11		SCML4		PHF13		CCBL2		MRPL22		PPP1R11		CACNA2D4		PNPLA1
	ARHGAP21		TRIM3		TSPAN13		KCNJ5		MEA1		CFAP57		RFESD		CNKSR3		REPS2		TMEM27
	CSTF2T		GSTM2		EGFL7		SIDT1		CKMT2		SLC37A1		MEPCE		MRRF		IQCG		PLA2G1B
	PTPN4		C8orf59		EFEMP1		CXCL16		MYO5B		SSR3		SLC35D2		AGPAT6		JAM2		SGCE
	AKAP9		KIAA1875		NDUFS3		CD80		SHMT2		KLHL14		CSRNP3		OPTN		HDDC2		SLC9A1
	CBL		ZSCAN9		COL14A1		NKG7		TPPP2		BAIAP3		TAF1D		CTD-3088G3.8		SLC22A23		ECH1
	PUS7L		MRGBP		MEDAG		TRAT1		NECAB2		ZNF835		PHTF1		MVP		MRFAP1L1		NWD1
	FRYL		LTB4R		TNFRSF4		ZBP1		AMT		SLC7A11		CCDC30		CWF19L1		TPPP		AGMO
	MOB1A		NUBPL		ACTN1		C1orf127		SMOC1		MTFR1L		KLHDC7A		RGS16		PRELP		PDIA5
	SMEK2		RP11-795F19.5		SURF1		CTSW		TMEM176B		BEND6		PRIM1		SDK1		APOL1		LGALS4
	ASB7		CCDC154		MORN3		SFMBT2		PINLYP		MORN1		MRPS5		KIAA1467		CFI		SHISA4
	MED13L		INPP5E		STAB1		POU2F2		ATP6V1A		NCMAP		EIF2S2		RNF5		HN1L		CLSTN3
	SMARCC1		SLC31A1		SLITRK4		ACSL5		GLOD5		EDN1		SULT4A1		FZD3		SH2D3C		ACADM
	FAM91A1		KLHL17		SLC25A11		C5AR1		RAB25		TSTD1		CCDC92		SYNGR2		COL14A1		TMEM243
	HELZ		GPC2		C6orf57		PTCRA		LAMB4		RAB25		USB1		ACOT2		PPP2R5D		SORD
	PHF6		NPIPB5		SFXN4		RIPK3		INPP4A		CRY2		CTD-2192J16.22		SLC3A1		ELF3		SH3YL1
	ATP7A		LIN7B		FAM92A1		RTN1		CD99		MAP3K11		LSM6		OSGEP		CNNM2		HMOX1
	CLINT1		STAT2		ENO3		PYHIN1		FN3KRP		TMEM59		BUD31		SCGB2A1		DYNLT3		CD55
	FAM208A		REXO1		ATP5C1		RIN3		ZNF830		AGTR1		EIF4G3		TMCC2		SLC2A1		TLR5
	FER		ANKHD1		NDUFAB1		OLR1		GNL2		KCNG3		ARL6IP6		NOB1		ARL8A		TSPAN1
	PCNX		DCLRE1C		HINT2		C19orf35		BCAS4		KCNK5		SHMT1		PPA1		HRASLS		HSD17B3
	SLC30A5		LRRC37A3		WBSCR27		CFD		GRHL1		IER2		PSMA6		CEP89		MGST1		CCDC113
	FBXW2		EME2		COL5A1		BASP1		P3H1		NIPAL1		EIF2S3		UBAC2		HSPA12B		COQ6
	VRK2		LIN37		MGST3		MAN2B1		TUSC2		MYO9A		TXN2		ERO1L		ASPHD1		INSR
	KIAA0430		ANAPC4		FN1		GZMH		BLMH		ORC6		MRPL4		HLA-A		CLIC6		WDYHV1
	ATRN		MAMDC4		RGCC		GIMAP1		CNIH3		EMC10		TMX2		GDNF		CXCL12		GPR35
	NSD1		ENGASE		FAM43A		CD8B		SLC16A7		KRTCAP3		FOLR1		C16orf89		CASQ2		FLVCR2
	SMC1A		GPR75-ASB3		SPAG6		GBGT1		ISG20L2		SPATA7		IDI1		FAM174B		MMP7		SLC12A7
	LCOR		ZNF296		MKS1		CSK		PTPRS		CALU		IPO5		SOX11		LAMA2		CLPTM1L
	GPATCH11		MPHOSPH10		IL1RAP		SDS		TEX30		MOB2		TIMM8A		ERVFRD-1		KCNF1		UNC93A
	MTF1		LAMP1		ITPR1		SLC9A9		CA10		CSRNP1		NCKAP5L		PREPL		ABI3BP		TMEM177
	PRPF4B		LIME1		JAM2		PI4K2A		PSMD3		PITPNC1		C6orf57		HECTD1		THSD7B		HPD
	FUBP1		ZNF302		SYNGR1		SIRPG		LYSMD1		RHOQ		DNAJC9		IGF1		PARD6G		PIP5KL1
	USP14		TSPAN32		FBN1		ICOS		EEF1B2		PSME1		HDDC3		BPIFA2		CSRP1		COBLL1
	KBTBD4		JAK3		SIDT2		AP1B1		BDH1		F2		FDPS		ESR2		AK3		TPMT
	ALS2		ZNF799		BBS4		HK3		PPIE		MST1R		GLYAT		TMED10		OSBPL10		RBM11
	SUZ12		LENG8		GNA14		HLA-B		UBE2QL1		PTRF		HECTD3		ADH1C		CENPV		GAS2L3
	AZI2		ARHGEF33		MRPL45		GNB4		GRAMD1C		FAM65B		DNAJC28		GLIS3		ACSS1		USB1
	TMOD3		GHRL		ACTG2		LILRA5		WDR46		CCDC106		SFXN4		TPRKB		APLNR		ABCD3
	ZNF81		LSM7		SNED1		CD7		ZNF496		TCF21		FCAMR		EVI5L		CNRIP1		AGR2
	AP4E1		ADCK5		HYKK		GPR174		FAM13C		ZNF662		NDUFAF4		SLC7A8		TBCC		HSPA2
	AKAP10		POU5F1		RAMP3		PTK2B		GATA2		CEP170B		CCT6A		LRRC48		TLDC2		DHRS4
	RC3H2		FBXO43		METTL2A		EPSTI1		PLCL2		GOLT1B		DUT		RHBDD3		FBXO30		COL9A2
	MSH2		DFNB59		MDH1		MFSD1		SHMT1		RHEB		SPAG17		BAG5		NMU		HRASLS2
	REV3L		DGKZ		TIMM23		HPSE		NRXN3		AKT1		LRPPRC		NEDD8		C9orf3		NEDD4
	KAT6A		APOBEC3G		DRC7		FLI1		PHYHD1		SNRK		SARS		PLEK2		ST7		CYP4F12
	KMT2A		ZBED5		COQ4		GPR171		KPNB1		ARFGAP2		CEP104		FAM171A1		ANKRD46		ISOC1
	GNA13		CH507-9B2.9		COASY		EFHD2		KTI12		C6orf223		ABCC6		PACSIN1		LMTK3		HOXB8
	G3BP1		GOLGA6L9		NDUFA9		FUT7		AKR1C3		TESC		ITFG3		PLEKHH1		ASB1		C19orf12
	ZNF699		C1orf52		C15orf61		NECAP2		ANO10		NAALADL2		PRPF6		NDUFAF7		CXCL8		ARL4C
	GOSR1		ULK3		SMO		BMF		IRF6		CDC42EP1		GPBP1		NELFE		RNF212B		CEACAM1
	ZBTB6		SRSF11		ZNF280B		RASSF3		SPRY3		MAP3K6		MAPK10		PVALB		ISLR		SSTR1
	ABI1		POLE		TMEM99		HLA-DQB2		RRP1		MLLT11		PALM3		RAB3D		C10orf55		ACOT7
	CLTC		RAB5C		APOA1BP		SIGLEC11		VPS72		GPR108		CRMP1		KLHL34		TIMP3		NIT2
	TAB2		NAT9		PRDM1		IGJ		ZBTB2		RNASEH1		B4GALT3		TP53		C6orf203		PMP22
	VCPIP1		ZNF709		KCNAB1		DNASE2B		ABT1		HNRNPD		MRPS30		EFHC1		STARD10		RGAG4
	RPS6KC1		HSPBAP1		SAMD13		RHOG		NOP56		MTMR3		FIBIN		SETD3		NEURL1B		ETFDH
	MTPN		LY6G5C		FRZB		P2RX7		RAB27B		MRFAP1L1		FKBP4		PSMB8		CDADC1		RAB3B
	PRKD3		RAD54B		PLXNA2		TMSB4X		TMEM18		FXYD6		DNMT3B		SMOC1		CTIF		MPP2
	USP24		IRF7		TMEM261		HLA-DOB		STRA13		GTF2B		SDHAF1		SPINK7		GPX8		UGT3A1
	USP38		TRMT2A		RASIP1		PLA2G7		NSL1		PPP1R26		KIAA0556		RHOBTB2		ALOX5		SCN2A
	LDOC1L		CCDC66		CATIP		AGAP2		DOCK3		ZNF836		PIGZ		IL20RA		TNFRSF10A		APOB
	C5orf42		APBB3		MCAM		PKD2L1		FAM83B		SOX13		NGDN		C15orf59		KCNMB1		HK1
	ZNF609		PFN4		GULP1		LIMD2		FJX1		BAG5		AIMP1		GLYATL1		TEC		COL4A5
	LRRC58		PNPO		MPC1		DNASE2		ALYREF		ASUN		TOP1MT		SIGLEC15		CORO2A		RTKN
	HNRNPR		PPOX		DCHS1		LAX1		KIAA2013		HSPD1		NRBP2		HNF1B		PLEK2		S100A6
	RPAP3		PRR3		SH2B3		XCR1		MPP7		MOAP1		FBXO7		ZFP82		ITGBL1		KCNH6
	LARP4		ANXA2R		GLOD4		EBI3		APH1A		KAZN		VAPA		SCG3		CYP4F3		DTNB
	AP1G1		XRCC3		WIPI2		PSAP		PIAS2		SRGAP1		POLE4		NEK9		RUNX1T1		CYP4V2
	RAD50		TMEM256-PLSCR3		RAPGEF4		DOK1		TANGO2		WFDC2		TAF9		MTUS2		PDGFRA		PCBD2
	ZNF490		KNTC1		NDUFA8		CCL23		ATG4A		PRSS8		C11orf31		TRADD		FAM162B		ARHGAP40
	NBN		CHST12		RPS6KA2		FAM49A		RNF5		CCNB1		SLX4		BICC1		MFSD2A		LMTK3
	DIEXF		ALG13		ATP1B2		PRDM1		RBM8A		KDM4C		CRCP		GPRIN3		RP11-347C12.3		FTCDNL1
	UBQLN2		NDC80		VWA1		MYO9B		ABHD2		DMTN		HNRNPC		GPC3		PI3		CRYZ
	TMF1		N4BP2L2		DUS4L		TLR5		AFMID		MFSD6L		ZHX3		CRIPT		CACNA1C		BEAN1
	NBEAL1		C7orf43		MPLKIP		KRT36		ARHGAP6		FOXM1		DTX4		KIAA1644		HABP4		LPCAT3
	UBQLN1		POLG2		VDAC3		DENND2D		ACVR1C		OTX1		BTBD19		LIPT1		CDH6		PYGO1
	EPT1		RAD52		TMEM14C		EMILIN2		ASS1		TPSB2		TOMM5		IGFBP6		MAL2		PITPNM3
	OPA1		FUCA1		P4HA3		ZNF804A		SERPINH1		BRF1		GLB1L		SEC14L5		CP		XPNPEP2
	SLC25A24		UQCRFS1		KCNV1		GNG2		ZHX2		RUNDC3A		RHBDF1		THNSL1		WFIKKN2		CXCL14
	LYSMD3		CCAR1		ABHD8		RASSF2		RANBP3L		GYLTL1B		NT5C3A		IGSF9B		MFAP4		SKAP1
	EPS15		PRSS27		FAM219A		RELT		PSPH		OTUD3		LARS		DRAM1		RASAL1		CCDC13
	TMPO		SF3A2		LMOD1		PIK3R6		PRR15		MAP1LC3C		PDCD2		ECHS1		CCDC152		RHBDF1
	ZFYVE16		ZRANB2		MMRN1		MCOLN1		TMEM120B		RBM23		SAPCD2		PAAF1		GAS1		CYP4F2
	NCOA1		HYPK		UNC5D		TYMP		RNF135		SENP8		SMIM19		IGFBPL1		GALNT7		NET1
	OCRL		SRP19		DYSF		CTSZ		NME6		C15orf27		MRPL45		LRRC20		TANC2		HOMER2
	XIAP		CATSPER2		PHB		C3		KATNAL2		AARS		NUDCD2		CLGN		CCL14		COPG2
	CUL5		INTS8		HOXD11		GPR55		NFIL3		TTL		TINAGL1		SLFN13		TBC1D13		CNDP2
	CHUK		CDKL3		TMEM199		CR1		NENF		RPA2		TPT1		BTN3A3		PKM		BACE2
	VPRBP		TTC32		GCSH		HENMT1		BCL11A		ADARB1		FARSA		KCNIP3		MTSS1L		AQP7
	CRNKL1		ZNF783		SPR		ITGAD		FER1L6		MINOS1		ATP13A2		FBXO32		BMP1		PPARGC1B
	POLR1B		RNF207		C9orf116		CARD9		GLMP		FAM76A		NSF		LIPJ		FAM83H		POMGNT2
	TFAM		PCCB		GDPD5		STK17B		MYO1H		PPP1R13L		BICC1		CYP17A1		WFDC12		ARL4D
	DIS3		CCDC73		B9D1		SLFN12L		COLGALT1		DARS2		SLC22A17		CDKN3		ZMYND8		TMEM140
	BAZ2A		KRTCAP2		DDO		LOXL3		SHROOM3		SMU1		CKS2		AIF1L		GDF6		GNPDA1
	HMGN4		NUMBL		PRIMA1		ZMYND15		NONO		PIR		C16orf46		DCAF11		KNDC1		CALM3
	ZBTB39		HAUS5		BST2		VNN2		VKORC1		TMEM88		PKD2		GATS		KDR		ARMC9
	TRRAP		SREK1		TNS2		PALD1		NIFK		NFATC1		VBP1		CIB2		RHBDL3		ABAT
	CTNND1		TRMU		LRRC43		STAC3		GNAI3		PYGO1		NPLOC4		CCDC28A		MYOZ1		SEPSECS
	KIAA1429		TBC1D10C		RLN1		ACAP1		ATP2C2		C20orf24		STK36		MAP3K14		CCDC121		TMEM19
	GTF2A1		TIAF1		SEMA3F		CPVL		NOL11		DHRS13		PSME1		SLC35A4		ALG2		AGPAT4
	RNF6		ZNF300		ESM1		FASLG		CTNNA2		FAM47E		NLE1		PCNX		SLIT2		IMPDH1
	ADAM9		C1QTNF6		RUNX1		MICB		FAM3B		MYL12B		HSCB		IK		MT2A		WNT2
	MOSPD2		AKAP8		GEMIN6		IRF4		B4GALNT3		SETBP1		PMAIP1		CARHSP1		PTPRU		MLYCD
	ZNF644		ADCY10		TPM4		GPR82		EFTUD2		C4orf3		CXCL14		FAM124A		MKX		FGF2
	GADD45GIP1		CRIPAK		VPS25		LIPA		CDKN2C		FRY		RPS20		LIN52		STARD7		CHAD
	NAF1		CCDC116		RUNX1T1		ZNF385A		EXOSC2		AKR1B10		C16orf70		RASL11A		MMRN2		FAAH
	AIDA		EXOSC9		FOXJ1		OAS2		SCG3		METTL25		VRK1		GPNMB		DACT1		CYFIP2
	NUFIP2		LPAR6		RAMP2		OPRL1		COA4		MOCOS		LIN9		FUK		GIMAP8		CASP8
	BLOC1S6		HSF4		MIPEP		HS3ST2		ANP32E		IPCEF1		RERE		STYX		TTC39B		LOXL1
	MIB1		DDX11		CASQ2		SDC3		ATR		AIF1L		NCDN		ASAP3		LAMB3		ABCA4
	KCTD18		DDX55		GLS		SLC31A2		CTDNEP1		TPM1		ISCA2		PRKAG2		YBX3		MRC2
	C16orf72		C12orf65		ERCC2		PDE6G		FAM102B		SHB		WDR63		SLC25A33		H6PD		IGFBP2
	FBXO28		FBXO46		ABL2		2022-09-06		RPL37A		CPTP		NUB1		TMEM145		ADCY4		CDH3
	WDR26		2022-09-01		SLC2A3		TNFAIP3		MAB21L3		PRRG4		ATG9A		AIG1		PPFIBP2		ACADS
	ZNF260		CABP7		ANGPTL4		FGL2		ADH1C		SHROOM3		NPM3		ACSM1		TTC7B		DOK5
	NCOA6		CHRNA10		C21orf62		C11orf21		GLCCI1		NFYC		TNRC6A		KAAG1		FAM110D		PHYKPL
	DMXL1		C21orf59		SERINC3		RNASE2		COIL		NFKBIA		NDUFB5		PPM1L		CLEC1A		ACBD4
	SMCHD1		SRSF6		GJA5		EMR1		IRAK4		WDR12		PA2G4		SLC39A9		ISCA1		PTER
	STK24		CROCC		TMEM98		UBD		GSDMC		WWP2		SH3PXD2B		HSD3B7		KCNG3		TACSTD2
	MTMR12		PPT2-EGFL8		LRRC10B		GPR84		NR3C2		LAMC2		EMD		PRR19		ACRBP		TMEM132A
	ATF7IP		ZNF446		PSPH		CCDC88B		ZNF778		AQP11		LSM5		MIPOL1		HERC1		ZNF541
	BRAF		UBXN11		ST6GALNAC3		MEI1		C8orf58		KANK3		VPS51		DLGAP5		EFNA3		IL32
	ZC3HAV1		MAPK15		LDHB		TRAFD1		APEH		TEF		TMEM236		TOR4A		ERI1		SCARA3
	FNIP1		HDAC7		APITD1		CYP2S1		LRFN3		EPS8L2		ICMT		TMEM139		PRODH		FADS6
	ZNF776		ZHX1-C8orf76		SPATA17		CCL18		TRAK1		DENND6B		NAMPT		RAB3IP		P4HB		RNF39
	EXOC2		ACCS		PTGIR		GLIPR2		DNAJA4		MPHOSPH9		KDM4A		TRMT5		PRLR		AIG1
	DUSP16		FAM76B		IFITM2		SAMD3		BTF3		OVOL2		CTTN		MTMR2		SLC52A1		ALDH8A1
	ALKBH8		PCGF3		HEY1		FRAT1		SCAMP5		HS3ST1		DAP3		LRP11		HSP90B1		SLPI
	ZKSCAN8		LRGUK		NDUFB6		CTD-2370N5.3		LRRC9		AQP9		RIMKLA		ATG2B		VWA5A		TERF2IP
	NFATC3		MTG2		RAPGEF5		MGAT1		NOC2L		MAL		IPO13		PFKP		PCDH12		NAT1
	QKI		ARRDC5		APOO		FKBP15		PSCA		SURF6		KCTD21		LRRFIP2		CYYR1		SLC10A2
	IDE		RAPSN		NEURL3		S100A4		MPV17L2		CMSS1		TEAD3		DHRS7B		CCDC150		PALM3
	USP47		KIN		FAM189A1		CYTH1		LMO7		UBR7		IFT140		TMEM14C		CRY2		CBWD1
	UTP20		ZNF345		ZMYND10		TIGIT		MAF		GSN		ABAT		TMBIM1		HEY1		DNAJC22
	SMC4		CLDND2		NDUFAF5		LINGO3		MAP1LC3A		DAPK1		HEXB		SYTL2		CALHM2		VPS13A
	SBF2		SAMD10		DPY30		LILRB5		ZNF852		ILDR1		CCT8		RNF44		HSPB6		PHKA2
	URI1		GIGYF1		DACT3		DUSP2		RPL10A		RFC4		TMEM147		NUDT14		KMO		PNPLA3
	ZNF805		SKP2		PRKCH		RNF130		GPATCH3		YTHDC1		ARX		CEP85		CDK2		SUSD2
	MIS18BP1		GOLGA8A		MFGE8		KLRG1		PSG5		JPH4		FHL1		MREG		HTATIP2		LMO4
	CPSF6		KIAA1841		CACNA1H		BTN3A3		ADCK3		RGL3		RPL26L1		CLDN8		MAPK10		L1CAM
	PATL1		PAN2		TEFM		SERPINB9		MAPKAPK3		RIMKLA		UIMC1		HEXA		SYTL5		RGL1
	TRIP11		ZNF529		NPM2		CFP		DDOST		NEIL3		PHACTR4		GPR19		TCEANC		LIPG
	VPS54		HEATR9		FANCC		IGLL5		LIMA1		BFAR		GCNT3		ARL4A		CREB3L1		SLC5A1
	SMARCC2		REM2		ASAP1		FUCA1		SUPT4H1		DNAJC8		GADD45G		DRAXIN		RNF128		ACAA1
	QTRTD1		HAUS8		FAM96A		TMEM71		HOXA4		ABHD11		APEX1		METTL17		YWHAZ		GLIS1
	EFCAB14		AHCYL1		WISP1		CCL3L3		SYCP2		RSBN1		PUS3		KLHL4		CCDC178		ATXN7L1
	STAU1		TMEM175		MRPL35		AP1S2		CAPS		OAT		METTL18		C2orf72		COX7A2L		CCDC68
	CHD6		PRR22		MYL4		TESPA1		MAPK12		PMM2		DAD1		TOX4		ANO1		CTF1
	EDEM3		TRMT13		ADAMTS5		RPS6KA1		NIT1		SLC39A11		CDCA7L		RNF144B		TUSC3		ADRA1B
	ANKRD13C		PRICKLE4		NAA20		ATG7		ADPRHL2		LRRC59		PSMD8		LDLRAD3		CYP20A1		AQP11
	NAA15		C1orf228		STK33		CTLA4		EIF3I		FAM78B		SLC35F6		KCNMB4		DDX60L		AK4
	HCFC2		SRSF7		SMIM19		S100Z		RCC1		FAM218A		CDKN1B		APOPT1		BGN		NXN
	ARL2BP		PCGF1		NUAK1		P2RY12		EIF3B		PPP1R8		KCNJ16		HSD17B6		CFH		TMEM120A
	STAG2		IZUMO4		SPARC		CD101		AQP5		RHOB		ALDH8A1		BBS12		TMTC1		DOCK8
	TGFBRAP1		ATP5B		SYNE3		RFTN1		PLAGL2		HDAC11		ZNF3		DCTN5		SPOCK1		C9orf16
	PALB2		CNPY2		INHBA		FAM49B		PLEKHB2		RASAL1		C11orf1		SLC19A3		PLAT		SCP2
	SNX13		TAS2R19		HTRA3		APOBEC3G		CINP		KLHL4		SH3BP5L		WBSCR17		KANK3		CRAT
	EPRS		ZNF789		PYGM		FNBP1		THAP3		SDC4		UBE2M		TOMM70A		UPK1B		SH3BGRL2
	HMGXB4		LPAR2		JAM3		PLB1		SCAMP3		TRIM16L		TXNL1		CCDC126		PTGFRN		PLA2G4C
	SNX19		ACO2		VAMP8		APOE		FAM189B		NUDT5		EIF3L		EEF1A1		CIDEC		GPR173
	RBM12B		YAE1D1		ZSCAN16		P2RY8		ADCYAP1		XRCC2		RFK		C2orf15		ARPC1B		RP11-644F5.10
	FAM179B		CEP152		ABRACL		CLEC2B		C12orf75		RBM8A		PES1		RASAL1		KLF2		SPRED3
	KPNA3		PIGL		MRPS7		PLAUR		CEL		LRRN4		TECPR2		PPP2R5E		CRHBP		SEMA4G
	NCOA3		BNIPL		ELK3		XCL2		ALPK3		CALM1		MRPS35		BLNK		ZCCHC24		STAP2
	ZNF724P		NUPL2		GRM5		CEBPE		CAAP1		TICAM1		KAZN		OR1L8		MAD2L1BP		SLC29A1
	HIVEP1		PRRT2		FLI1		NAIP		TNNC2		HSPA1L		MAD2L1		PVR		EBF1		TRIM6
	EEA1		PILRB		QRSL1		DHRS9		RGL3		ZFYVE19		GTF2A2		BTN3A1		HMCN2		BPHL
	VEZF1		TBC1D3L		HIGD1B		BTLA		TIMD4		EHF		ZMAT2		ABCB9		EFR3B		EPB41L3
	DHX29		FGFR1OP		GPS1		IL21R		PES1		PRSS22		TLN2		VTI1B		ARRB1		LAMC2
	WAC		ARHGAP11B		NRTN		DPYD		TRNT1		NOXA1		FRG1		UAP1L1		TACC1		MAGEL2
	NBR1		MICAL1		IL13RA2		LHFPL2		ARL8A		DACT2		MAP2K5		C16orf96		OTUB2		USP2
	SYNCRIP		QRICH2		SPG21		SIRPB1		KCNJ8		HOOK2		C12orf57		OSGEPL1		SUCNR1		SGCB
	SLMAP		CALML6		GALNT15		ITGA4		SDF2		H3F3B		TSG101		CHGB		PDE3A		CBX1
	ZNF384		LRP10		CCDC51		CD79A		CDCA4		TMPRSS4		FAM96A		UNC5CL		C1QL1		FASTKD3
	ZYG11B		RAPGEF6		PPP1R42		IL17RA		ATP8B4		KIAA1614		LLPH		CD22		FAM122A		CD70
	PTAR1		ASIC3		COX7A2		IL2RA		C4orf19		OTUD7A		HSD11B2		PRMT8		CXCL1		GMPR
	C10orf12		LRRC69		CHSY1		PIM2		SLC25A35		TSC22D1		FOPNL		GHDC		LMLN		EPPK1
	ZNF664		APOBEC3D		PINX1		CECR6		NHLRC4		GIPC2		MCM7		NIT2		PDE5A		S100A2
	VKORC1L1		VDAC2		ZNF423		ZNF438		DNM1L		PLAT		TMEM126A		GRM1		LRRC41		CACNB3
	OTUD4		CTD-2369P2.10		EIF3K		TRIM22		UBE2E3		CCND3		INTS10		DDA1		TASP1		TMEM200A
	KCTD20		NPIPB3		TMEM17		FXYD5		DPYSL2		HEXIM1		COPS2		SEC23A		LHCGR		C11orf70
	R3HDM1		AMY2B		TMEM221		CSF1		USP35		NCK2		MT-ND4L		RCN2		SMTN		TM7SF3
	NDUFA3		DONSON		AATK		FCN1		RNF187		CDK11B		SETD9		SLC1A1		POLD4		ZNF189
	GOLGA4		HAUS3		PCSK4		TIAM1		HILPDA		CBY1		PTPRS		DNAAF2		TMED6		PPP1R36
	UBXN2B		C3orf62		GRAPL		SH3KBP1		TAGLN2		MTHFR		BAG1		DLST		ENG		PAQR8
	C5orf51		PCSK4		TSFM		CCDC109B		HAUS4		NOC2L		SSRP1		NOV		ADCY1		SERPINF2
	MEF2A		TTC21A		ARHGAP17		OLFML3		PSMB1		UNC93B1		ARL14EP		ELP2		SLC22A13		SCIN
	GSK3B		MAP4K1		BCL6		MZB1		TMPPE		KIAA1456		FRMD4B		DICER1		CCL19		FAM132A
	ZBTB44		CNTD1		CD36		C1S		FNDC5		SERP2		DKC1		NHP2		DDR2		PTK7
	PAK2		NIPSNAP3B		FCRLB		MS4A4E		RMND1		C1orf123		C14orf93		MARK1		TPI1		TUBA1A
	RRM1		LPIN3		OMA1		SIGLEC5		C1orf123		CENPA		VIMP		SLC25A28		MYCT1		MAST3
	CNOT4		EML3		MOGAT1		ACP2		PTK2B		BOC		MAD2L2		SQLE		KLHL22		TESC
	ZZZ3		KRBOX4		CSRP1		CLEC4E		RIT1		WDR54		EPHA7		CDC25B		EFCC1		PYGB
	PIGN		SLX4IP		MYL3		FAM65B		EDARADD		TOE1		RPL22L1		HIF1A		BET1		CYP3A7
	KIF20B		PRR4		NCOR2		RAP2B		ZNRD1		EHD3		ATP6V1E1		GCOM1		SMIM8		C2orf72
	ZNF765		KLRK1		DNAI1		TMEM150B		MECOM		CBX7		POLE3		POLE2		PODXL		IGDCC4
	PDCD6IP		SDHB		FHIT		ARRB1		RAI2		PRMT3		RACGAP1		HUS1		OGDHL		FAM127C
	COL4A3BP		AC008074.1		ATP5G1		CD1C		ALAS1		UGDH		SLC25A6		SNX8		RASGRP2		GRHPR
	PDZD8		MYH3		CPT1C		HLA-F		IFNGR2		RPH3AL		NR1H3		SLC13A1		HYLS1		AGPAT3
	BMPR2		TAS2R20		COL12A1		CLEC9A		RPS10		TINF2		RIOK2		C10orf2		DNTTIP1		AFM
	TOR1AIP1		CNPY4		FOLH1		PARP15		DAXX		TRAF7		RBM3		UST		SPARCL1		ZNF853
	WWC2		GLI4		HEXIM2		PRKCH		CTSL		CCT5		LRR1		STON1		TCAP		PERP
	PBRM1		PTBP2		TMEM169		CLIC2		FKBP7		LAMB2		DDX59		EIF2S1		CA4		GPRC5A
	ZNF623		ZFC3H1		SAT2		ANKRD44		TP53INP2		YY2		ARMC9		TM6SF2		ADAM28		TMEM130
	AP3B1		TAS2R14		NRP2		ABCD2		FBXO6		SCD		ACTR3B		ZNF536		SLC3A2		C20orf195
	NPEPPS		C12orf76		PIH1D2		CHST11		TTR		LMO4		OSBPL9		G0S2		FCN3		C2orf82
	AVL9		ALDH1B1		COX11		TRANK1		RNASE4		ZNF559		SSH2		SEMA6A		PLOD1		ENOSF1
	YTHDF3		UBAP1L		NAGLU		GIMAP7		SMARCE1		FAM84A		BABAM1		TPST2		SERPINE2		CERS4
	C12orf66		IL23A		CFAP61		HAMP		TUBB6		YWHAG		KARS		SLC8A2		MED9		FZD6
	ATP2C1		TACC3		TIMP3		BTN2A2		ST6GALNAC2		FZD4		TMEM116		PYY		TCF21		SLC39A14
	PDS5B		TVP23C		MALSU1		KCNA3		GAK		IGSF3		ZMAT3		GALNT11		SURF2		HOXB6
	TRAF6		C11orf73		DLC1		GPNMB		ITPR2		AQP1		ZNF436		CEL		AP3B2		NGEF
	INO80		NTN5		CHCHD5		LTA		ZNF493		SYNE2		UBL4A		MYCBP		YBX2		INADL
	DCP1A		UNC13D		COL1A2		GPR68		HTRA1		ZNF443		SLC13A2		TC2N		PRSS35		TSLP
	KAT6B		WASH1		CALCRL		RAB42		FAM136A		TIMELESS		HOGA1		TMEM30B		TSR2		UBA5
	MIEF1		GLIPR1L1		SEC24D		HLA-DQA2		BHLHE41		TTLL6		SULF2		PPP1R7		CPXM2		KCNK10
	BBS10		PLEKHG2		FBLN2		BIRC3		NRBP1		CCT6A		MON1B		ABHD12		PAPSS2		TMEM107
	MTMR1		APOBEC3H		UQCC2		PPT1		TTC27		TPRG1L		NAA60		RHBG		TXNDC12		DMXL1
	ZFX		SPEF2		ADAL		GIMAP6		MAFA		ICA1		UBE2L6		OXA1L		C12orf74		FAHD1
	REL		SLC25A5		GBAS		CHIT1		BAALC		CCND1		PC		LRCH1		COX7A1		SEPHS2
	SYNJ1		B3GNTL1		METTL9		TNFRSF8		USP53		MRPS23		ARMC10		TDP1		PPP1R14D		DAG1
	C5orf22		ERICH6B		ATP6V0E2		DOCK8		POLR2D		ZFP28		VWA9		DEXI		DFNA5		METRNL
	BMP2K		ERAS		NPTX2		TMC6		MAGOH		UST		RBM7		DOK4		LDLRAD4		DDAH1
	IPO9		ATAT1		NEU1		DUSP22		SLC14A2		ARHGAP10		FANCG		FAM81B		KLHL23		STRIP2
	PRPF8		C7orf55-LUC7L2		C6orf223		ARRDC5		FXYD4		TNFSF12		SQRDL		TK2		SYCE1L		SLC25A46
	C11orf58		FAM71F2		GIMAP7		IRF1		CEP152		LENG1		C15orf57		TMEM263		DCBLD2		FZD2
	ENTPD7		ANKMY1		GPR176		RNF166		VAT1L		KCNMA1		SMIM20		KCNJ16		TNFAIP8		LCN2
	KMT2E		DCAF8		ATIC		CLEC17A		LYAR		GLRX3		ZNF512B		ADAMTSL1		GPBAR1		ARNT2
	PPP1R12A		DDX39B		AAGAB		SECTM1		DHRS2		WASF2		TMPO		PSORS1C1		ADRA2A		S1PR2
	FEM1B		KHDC1		AMZ2		ALOX5		CGNL1		LIMS2		WDR61		MACROD2		SLC25A33		GPER1
	IARS		CLDN15		LIAS		PDE4B		ZNF431		CXCL16		PHYHIPL		AGMO		EFNA1		SLC25A43
	NCKAP1		ORC2		KIF6		C19orf38		CREB3L4		SPATA2L		COA1		CYBA		GRAP		MAPRE3
	ATXN1L		SREK1IP1		PRRX1		PLAC8		CERS2		ZNF433		EIF4A3		RAE1		GIMAP1		TMEM176A
	POC1B		PHYKPL		NT5M		PYCARD		PPM1E		CALCR		SLC36A2		ANXA4		PROM1		SCRN1
	RIN2		RP9		RFX8		ACP5		GCNT1		YTHDF2		XAB2		TMEM63C		TBL1XR1		MRAP2
	DNAJC3		RASAL3		COL21A1		NPC2		CD97		NECAB3		ATG12		ACTR10		NDUFA10		CTAGE5
	NDC1		CIR1		LINC00493		HLA-G		FAM63A		ECE1		CLIP3		DRG2		F11R		PLCD3
	USP28		PSRC1		BAMBI		NLRC3		GRN		DCAF13		PRPF4		JADE3		GPT2		ROR2
	LMBRD2		BRD9		SEPHS1		CEACAM4		TNFRSF1A		NELFB		NUDT1		PLEKHA1		SLC2A12		PNMA6A
	FUBP3		CTSD		ASRGL1		ADAM8		RPL26		FUCA1		ZNF705A		HINT1		SLC16A3		PEBP1
	IMPACT		ASXL1		THAP8		SAT1		UBL3		C15orf39		CACNA1E		MYO1H		MAP1LC3A		FOXK2
	TRMT61B		ZNF266		ACSS2		CXCL9		FKBPL		HUNK		CARHSP1		IRX5		MRPL2		CHCHD7
	ZNF143		POGZ		LYVE1		HAVCR2		GDE1		CLU		SNRPC		RMND1		SLC9A3R2		ULBP1
	HIPK3		NEIL1		PRPSAP1		SIPA1		KCNE4		MARCH9		AAK1		KLHL26		TIE1		ARL3
	RAB10		VN1R1		ADM		C1R		STC2		CCL28		SCMH1		HEXIM2		TONSL		PKP2
	SCRN3		AP4B1		FAM185A		TAP2		THAP11		TMEM139		CWC27		RPP25		SULT2B1		INHA
	FAM13B		XAF1		SIRT5		ADPRH		DTNBP1		DDX20		CHDH		KLC4		HEPH		CHPF
	ADAR		EMC3		SUPT4H1		IL4I1		RHOC		HOOK1		GYS1		DARS		YEATS2		MYO1E
	EXOC8		ATG12		NDUFB5		CLEC1B		BCR		HNRNPUL2		SECISBP2		LAPTM4A		ATP5A1		HADHA
	AURKAIP1		EGLN2		EEF1E1		H2AFY		HDAC2		MMAA		RAB11FIP3		RNF32		NPY1R		TRIM14
	TBC1D5		ANKS3		TMEM184B		TREML1		TMCO1		ZC2HC1C		PAIP1		EEPD1		TES		STX3
	FIP1L1		DIS3L2		FUCA2		FCER1A		DSP		TARS		PPP2R5B		ITPR2		KCNC4		HSPA9
	CEPT1		ATP2A1		CLTA		IFI30		CPEB3		ZNF540		FAT1		ARG2		COL4A4		BTF3L4
	C11orf30		CPPED1		BCDIN3D		TAP1		NR1H4		ZNF613		MPL		SERPINB1		C2orf88		CD276
	BCOR		ZNF558		IDH3B		CD83		ZDHHC13		ABCC2		PTH2R		ZNF33B		OSTM1		DDX58
	WRN		INO80E		RWDD2A		CD302		SYDE1		PITHD1		C12orf29		FAM169A		CTC-534A2.2		RAB34
	SLK		KCTD13		MYOM1		CD209		LYNX1		SCMH1		ATP5L		PSG4		GNA14		ATOH7
	ZFP64		CCDC7		BAHCC1		GALNT6		RIOK1		MAML2		NSDHL		G2E3		SCN4A		ACOT6
	ANKRD40		ZNF337		LRRC20		TRIM14		KDELC1		PCP2		TSPAN5		C1orf95		S1PR1		CD44
	TGS1		SLC25A27		NRIP2		PSTPIP2		BTF3L4		TYRO3		ALKBH7		ERP27		ANXA6		MFAP2
	OSBP		RP11-644F5.10		PCYT2		IL34		FAM60A		ITPKC		UFC1		TSGA10		TNFRSF10B		FNDC4
	CUL4A		TBX6		SPRED3		CES1		KDF1		ARF6		ZSWIM5		NRG2		RUNX1		ALG14
	PURA		GTPBP3		PPIL6		ETV7		CAPS2		BMP6		MYO1E		C1orf53		SCN8A		ADD3
	ZNF619		AP4M1		PLEKHG2		SH2D2A		EIF2B2		ZNF671		RAD1		CD200		IGF2BP2		PLAG1
	MAGT1		APBA3		PHLDA1		OSM		PRPF40B		AC245100.1		RHOBTB1		ORC5		JPH4		NAT6
	RSPRY1		TARBP2		SYT14		VMO1		NUDT9		DFNA5		ALG5		BMP7		EGFL7		SLC5A11
	ZMYM4		WIBG		COQ10A		HHEX		RPL7		TRIM15		RAD23A		CCDC148		MOB1B		LYG1
	NDUFB8		TVP23A		MRPS16		P2RX1		TK1		BOLA3		CSDC2		AREL1		FLT4		DIAPH1
	CCP110		CLHC1		ZFHX3		PTGS1		MYRIP		DDIT3		IQCG		PSG5		PEAR1		SLC3A1
	YAP1		GALK2		NDST1		LACTB		CDH2		CDC25C		AGO3		PLAGL2		SUSD5		CFAP45
	POMK		MSH5		ARHGAP23		ACER3		CACNB4		SMIM19		GS1-259H13.10		IRS2		FRY		GGN
	SNRNP200		HADH		OSMR		XXbac-BPG181M17.5		ABCB6		HMGN2		DPM1		NBL1		LPL		ACKR4
	ADAM10		TTC23L		PEBP1		RARRES3		TMEM14B		NKAIN1		SPON2		CPO		ITGA1		SEMA3C
	ICK		VTI1B		ZDHHC4		PSMB9		PRPF38A		GCNT3		TARS		PDE4D		CASP8		CRYM
	PAPOLA		FAM218A		HES6		ADRBK1		PSMD11		ARHGEF37		MRPL54		MGMT		FNIP2		MAD2L2
	WDFY1		PARP12		FCN3		UNC13D		FAF1		TGFA		CIZ1		LRRK2		MVB12B		EGLN3
	USP42		MTERF2		GNAI2		SOD2		YIPF3		SPATA6		DCUN1D5		HIF1AN		RAP2B		P3H1
	ZNF510		CAPN15		LCMT1		LGMN		PLCXD2		RAB36		SSTR2		GRIN2A		CKMT2		CYP27C1
	PTBP3		FIZ1		CCDC74B		KIAA0930		ALPL		SLC12A4		ILVBL		PNPLA2		NEDD4L		NIPSNAP1
	VEZT		RP5-864K19.6		CBLB		IL1B		SLC38A6		RSG1		SFR1		CCNK		FUT1		ZFHX4
	MKL2		ZNF487		TMEM251		GPR31		JMY		CPSF3L		APBB1IP		GUCY2C		GXYLT2		SFTA2
	PRRC2B		HAUS7		COL1A1		LRRC8C		CERCAM		CKS2		UQCRFS1		SERPINA5		GJB2		SYNGR1
	DCLRE1A		ZFP69		NIF3L1		SH2B3		GYG1		C17orf53		NFIA		HIST1H2BJ		SMIM12		LRFN3
	CKAP2		ZNF519		CHCHD3		CERKL		FAM83F		C6orf132		RCE1		C21orf91		ZNF503		CRABP2
	MCM9		TUBGCP6		CTHRC1		APOBEC3H		PDLIM2		CNTN4		ARSB		KIAA1919		DNAAF3		LYNX1
	USP10		IGF2R		TCTEX1D2		CTSB		AMFR		BAHD1		AAED1		FAS		CES4A		KIAA1191
	VPS4B		SUGP1		CFAP46		IGFLR1		ASTN2		PPIF		CASP9		RBP5		AP3S1		GPR87
	MSH3		SCLT1		GGT5		PDCD1		ISCU		CCNE1		TMEM258		NEFL		C4orf26		DHFR
	KRAS		OSBPL7		ACP5		HLA-C		TBC1D4		ZNF763		AGO1		STX1B		ARL10		ST5
	NOMO2		TPH1		AIFM1		ATP2A3		ZDHHC21		MBD2		MRPS12		DGKH		NOL7		SYT16
	PRKAR1A		PHF21A		GALNT2		SIRPD		LPCAT2		DENND3		EFCAB12		SS18L1		ARMCX1		TMED6
	AHCTF1		GSAP		BIVM		DUSP10		KRTAP5-1		DNAJA3		SOX6		YWHAE		DDIT4		ESPL1
	THUMPD1		LY6G5B		PTPN3		C1orf54		SRSF12		MEPCE		RPL36A-HNRNPH2		MFSD6L		EDEM2		PI4K2A
	LRBA		CFAP70		NPHP1		APOL6		NIPAL1		CAPZB		MRPL1		RAD51B		S100A11		HNF4G
	KIF13A		BCKDHA		MRPL1		CXCL10		ZDHHC2		BMP2		MMGT1		NUCB2		GJB3		TNS1
	ZC3H14		MUT		SMTN		DCSTAMP		AKR7A2		SMDT1		ZNF827		SEL1L		PAPPA2		ERC2
	WDFY3		TP53I13		KIAA0922		CLEC5A		ARPC5		ZNF615		GDI2		PACS2		LOXL2		PNMA2
	ATP5D		CYP2R1		TMEM116		PPM1M		ZDHHC7		FNTB		DISP1		CDC20B		NDUFS3		DUOXA1
	GOPC		RBM34		MAP3K6		HPGDS		PABPC4		ATP8B1		TRIM63		C8orf76		ANO3		ETFB
	SPAG9		PASK		MTUS1		CD82		ACAD8		ELOVL5		ZFHX2		CHD8		ARX		UBD
	FNDC3B		C1orf100		IGFBP3		SLC11A1		ACTN1		SRXN1		PARL		MAGIX		ZP1		HINT1
	SAMD8		CARD8		ACSM1		PTGDR		ZFP57		SZRD1		EMC4		CLMN		FMNL3		MAMSTR
	CLCC1		AL109659.1		PPP1R12B		FMNL3		VSIG2		PLCD4		SLC35E2B		GINS3		IKBIP		TP53INP2
	GALNT4		BRAT1		SPEF1		CYSLTR1		TIMM10B		NOL9		SLC25A5		TCTN1		SGCD		SLC35D1
	CREB3L2		FCHO1		SLC44A3		DRAM2		ZNF44		BCL11A		FAM200A		ENKD1		PARP4		SULT1C2
	YLPM1		SSBP4		TGFB1I1		IFNGR1		THAP8		ABI3BP		ACTR6		CTNNA2		CLIC5		GPR115
	TPP2		ING5		RXRA		TMIGD2		ALG6		MTFR2		TMEM251		SLC52A3		RDH14		TADA3
	UVRAG		CFAP69		GDPD1		ICAM1		RPS13		VSTM4		NSUN5		MMACHC		FBXO9		ZNF195
	GXYLT1		GNG3		ELP5		CD97		IL27RA		CACNA1D		EIF3B		DYNLRB2		EMILIN1		PMM1
	ATP10D		ZNF75A		IFT27		UBE2L6		JADE1		PCCB		CORT		METTL3		CHRM3		KRT23
	TCAF1		RWDD3		INPP4B		LACC1		GPAM		EPC1		APTX		TLR3		PIK3R3		PLEKHA6
	CEP120		PGBD1		ATP5J2		TSPAN32		FAM135A		XPO6		DCUN1D3		OSBPL6		CKLF-CMTM1		BFSP1
	ZNF507		PRDM15		SEMA3G		FAM105A		FTH1		POU5F1B		LIPT1		PFKFB2		KIF2A		WNT7B
	NEMF		NXF1		EIF2AK1		C9orf91		CASZ1		POLR3G		CWF19L1		SNAPC1		THY1		PLCH2
	USP6NL		CACNB1		STARD13		VENTX		SNW1		APP		TBCK		MXI1		CCDC81		TNFAIP8L1
	RNF38		SYNGAP1		MRPS14		RAB32		DIRAS1		CHRNA5		STOX2		KIF2C		RNASEH2A		GALNT7
	DDX60		PANO1		MRPL46		KCNK6		KCTD15		HN1L		GATS		NPHP1		MRGPRF		KANK1
	ATE1		CPO		C10orf67		ITM2A		LIPM		NFIB		AIP		GYG2		PKP3		TNFRSF21
	PDPK1		MAATS1		GATB		EMR2		TXK		OIP5		NEK11		EZR		NEFM		CAND2
	SRBD1		PPWD1		TTC25		M1AP		TIPIN		ITM2B		PPP6C		ALDH1L2		YIPF4		GHR
	KLF11		SGK494		ASAH2B		RAB7B		MAN1B1		SCNN1A		IL18		ACSBG1		OSBPL3		KIF21A
	ABCE1		C16orf93		OVGP1		GBP4		DNTTIP2		KCNG1		MTL5		ACIN1		NAT14		PLAUR
	ZXDB		IRF9		THSD1		CCL8		ST3GAL1		NEK2		GTF3C5		HLA-G		NOTCH3		GJB2
	CDC23		PGK1		HOXA3		HECA		NLRC5		PRKD2		C14orf166		KCTD16		GIMAP6		CISD3
	SOCS6		SLC35C2		ISCU		CD1E		AJUBA		PAF1		NMD3		MTMR11		ZBTB22		TCTEX1D2
	CHD8		MEF2BNB		SLC9A3R2		2022-09-01		TMEM255A		TMEFF1		TSPAN18		TPMT		IL17B		FKBP1B
	RAB11FIP2		KLK14		COX7B		POU2AF1		RIMS2		HOXD1		METAP1		DUSP22		EID1		ATOX1
	ICE2		FBXL12		TIGD4		TMEM154		B4GALT3		PRR11		DUSP12		CHRNA7		CIT		NUGGC
	HSPA8		TYK2		ERP29		SLC18B1		C15orf52		ZNF470		CYB561		DTNA		TPPP3		ALAD
	RNF20		SARS2		ATP6V1F		HMOX1		SERBP1		RBMXL1		DDT		SDR39U1		CARD10		GLI3
	PKN2		SNRPA1		SPA17		ADCY7		PDHB		TPPP		MRPL36		CDCA4		AK4		GPR63
	RB1CC1		CPT1B		CYCS		PADI2		ITPR1		SLC35A2		BTBD9		TNFRSF21		MYOM1		PIANP
	ZNF780A		ZNF202		CDC42EP3		RPGRIP1		MRPS25		C9orf156		MRPL32		CHKA		ZNF541		WDR63
	BROX		TTN		SMIM4		LAG3		SYF2		RING1		PRUNE2		TFR2		SLC25A25		DYSF
	NCOA4		THBS3		UQCRFS1		GSDMA		MAP1LC3C		MYL12A		DNAAF3		ZMYND10		TSPAN5		PPM1J
	RNGTT		RUFY4		LAMTOR5		GRK6		DIEXF		WDR25		VANGL1		PGPEP1		NDUFA8		TTYH3
	POM121		LRRC37B		HMBS		RLTPR		ADORA2B		WDR89		DBF4		DDX24		UST		KLF15
	YIPF5		SNRPF		MRPS23		IRAK3		PDCD2L		TBC1D7		GSS		VCAM1		PGK1		FBP1
	HPS5		HMGCL		ROBO1		NLRP12		DVL2		PRR29		ORAI1		SESN3		ADAM9		TUBB2B
	RABEP1		KLC1		COL6A2		IKBKE		MBNL3		GAREM		KCNC3		ERGIC1		ZNF416		SLC4A3
	TNKS		CCDC39		C14orf2		ARHGAP22		PROS1		SLC5A6		RRS1		IL1RL2		SNX9		ALPL
	CASP8AP2		PRSS50		COQ5		ELMO1		R3HCC1		TRIM29		FAM174A		NSUN7		DPP3		IER3
	ZCCHC11		GBA		FBXW9		MYD88		TSPAN31		ANKRD7		PTPRM		AFTPH		CPT1A		FGFR1
	ACBD5		RBM4B		TMEM126B		PTPLAD2		HTRA2		SRRM1		SEC31A		NOS1AP		MAB21L3		RIN1
	DCAF12		IFT80		PET117		CHRNA1		GRHL2		PLXNB3		ZFAND2A		LRRC16B		FAM69B		FGFBP1
	CEBPZ		GABPB1		LLGL2		SLC24A4		TMEM33		TPX2		CCNB1		LYRM4		LTBP2		ETFA
	MFSD9		SLC26A10		SNF8		NME8		NID1		KLHL26		CNBP		VTN		TIMP4		URGCP
	SLC24A1		AGBL3		IL15RA		CARD11		PDLIM1		DAP3		STYXL1		LAPTM4B		RASGEF1C		CPD
	EXOC5		IMMP1L		EID2		PAQR8		CCL2		RBMS2		ACSM5		FAM184B		PRKG1		ULBP2
	ATF2		ADRBK1		NDUFA6		HLA-A		NKIRAS2		EFHD1		KLLN		ZNF433		TFEB		PEX11A
	MPP5		ZNF30		MKL1		VAMP8		ARAP1		CD164L2		ABHD3		SPINK1		B4GALT5		PTGDR2
	NEK7		DNAH14		SPAG7		CXCL12		KRT7		ADAMTSL2		JPH2		CETN2		GRASP		UGT2B7
	ZXDA		CPT2		PDLIM5		SYNE3		C4orf36		NEDD9		RPF1		CKB		TMEM55A		TINAG
	HEATR5A		WDR83		TMEM203		CCL24		PABPC1		GCKR		TBL2		C15orf65		DHRS13		KLHDC7A
	RALBP1		ASAH1		TRPC6		STAB1		ATP6AP2		SDPR		AGPAT4		CNGB3		ABCA12		AQP3
	KIF16B		PHKA2		CLDN5		RAB20		NEK6		GJB3		PLXDC2		MCC		MDM2		HRH1
	MTMR6		ZNF512		SPSB2		TNFRSF17		PEA15		PEF1		TMEM27		SEC14L6		FAM134A		ITGB6
	GLTSCR1L		P2RY11		C19orf52		XCL1		CCDC43		CHPT1		RBP4		BCDIN3D		FASTKD1		TMEM201
	NUP50		GDF9		PMPCB		SERPINF1		COA6		BRD1		GOLGB1		TRAP1		F7		COL4A6
	HNRNPK		CRYBA1		ATRAID		RELB		MCM7		SHCBP1		SGSM2		CCDC173		CEBPB		TMEM26
	NAA25		CDK5RAP3		DECR1		MRC1		RPP14		ANAPC5		JTB		COL28A1		BTBD11		BAI2
	NDUFS5		SLC9A5		PPM1F		CHI3L2		GEMIN4		MTMR10		TMEM187		E2F8		ZNF467		FGD1
	NCOR1		MTHFD1		MRPL48		KCNMB1		PPP1R8		CTSF		POLR3C		OSBP2		TMEM242		CAT
	UPF2		LEMD2		PDE10A		TOR3A		SMTNL1		TRIM16		PHLPP2		PPP4R4		SLC6A6		CPXM1
	ZC3H7A		NBPF11		FAP		ANTXR2		NACA		LECT1		DOK4		VPS18		BEST3		PUS10
	XPR1		TRAPPC12		PHYHIPL		PIP4K2A		NRAS		PLLP		TTC1		UBE2B		FAM101B		SUMF1
	RB1		FNTA		ANKDD1B		CAPZB		RPS29		NTSR1		MZT1		SLC4A1		FAM189A2		LECT1
	FASTKD2		RBMX2		KCNMB1		C10orf105		APOO		SORL1		CXCL6		TINAG		FBP1		WDR86
	ARID1A		TPP1		TSPAN15		CX3CR1		IPO9		STRADB		GNG10		HEPACAM2		C3orf70		ABHD14A-ACY1
	NSUN3		TEX29		MTCH2		CXorf65		UCK2		RPL36AL		PRKAG1		BZW2		PVR		TTLL1
	CDC27		GPCPD1		LAMB2		IFI16		MRPL10		AMH		RINT1		CDNF		ETHE1		GSTK1
	NFKB1		DCST2		NAPEPLD		RNF125		TESPA1		CHST14		NDUFA4		SERINC5		PDZRN3		RBM47
	UBN1		EFCAB10		CLYBL		GIMAP5		FAM102A		CACFD1		FAM124A		TPBG		MACROD2		RAB29
	SEL1L		TMLHE		CCDC102B		FOXP3		ZYX		RAB17		GNB2		MAT1A		EDNRA		DOK4
	SENP2		DDX47		ASPN		FCRL3		LIMCH1		IRX3		ADAMTS9		HRASLS5		NOTCH4		CPNE4
	USP16		SYCP2		KHDC1		GRN		SAT2		MUC20		RRM1		IL32		SCNN1A		LINGO2
	COG6		PHKG2		DNAJC30		MAP7D1		ADIPOR2		ECE2		MMAB		DDX58		ADA		MBOAT2
	CIAO1		PRPF38B		AIF1L		ARPC1B		ARHGAP8		CD81		MYL9		ACOT13		TRIM55		HSD3B7
	RBAK		PTPLAD1		CRYBG3		MB21D1		TRIM65		GDF7		BFAR		KIAA0586		COPS8		ACOT13
	FAN1		WDR90		CCL14		VNN1		MRPL45		PTGR2		ETF1		MAFA		PPM1F		SIM1
	PTPLB		TRIP10		TMEM186		GPR132		UBP1		ENPP1		GFM2		C6orf106		INTS12		SLC47A2
	SF3A1		PLCXD1		CA12		SDCBP		INPP4B		TPPP3		CCT5		MICA		FLVCR2		CNPPD1
	BLOC1S1		TUT1		SEMA4C		SERPING1		FAM104B		ITGB1BP1		SMDT1		MMS19		PLS1		MEIS3
	KLF3		HECTD2		THBD		PLD3		MINA		MED11		RAN		HCAR1		RBBP9		OVOL2
	C2CD3		ADAT2		IL3RA		ATP6V1B2		ZNF621		ATOH8		MEGF6		APLP1		DYNLL2		NABP2
	CRYBG3		CLIC3		ATPAF2		OAZ1		EXPH5		TOB1		CYP17A1		ITPR3		FSTL4		PLCD1
	PPP1R3D		MIIP		COQ3		UNC93B1		JMJD4		CCDC71		MRPL30		DENND2A		KCNQ3		TMEM104
	UBE3B		ATP6V1H		GIMAP4		ATP8B4		PEG10		ARHGAP29		LAS1L		HGD		MCCD1		RETSAT
	PET100		NFE2L3		CENPV		ITGB7		HORMAD2		KDM1A		DLG1		CACNA1S		UNC5B		ACOX1
	UFL1		U2SURP		C12orf73		CHRNA6		GNA11		EML1		C20orf196		DHRS4L2		NCOA1		MST1
	UGGT1		CYHR1		TMEM177		BCAT1		GLS2		ALDH1L2		PIN1		NEURL2		CD248		FABP6
	TNPO3		SDCBP		C3orf33		CYB561A3		RPS3		SAV1		GLP2R		UBA1		COQ3		CLDN2
	SETD2		HNRNPH1		ALDH5A1		COL8A2		ZNF691		MDP1		LGALS3		YLPM1		NOVA2		SCGB1D2
	PPFIA1		ISYNA1		LIPC		NADK		MARCH10		NTN4		TTC28		THADA		RWDD1		VTCN1
	DARS2		CCDC157		PLOD1		A2M		SLC35B2		FAM45A		SURF1		SLC16A7		REXO2		TFAP2A
	METAP2		AP5Z1		CCDC13		SPIB		CDCA7L		FAM69A		IAH1		LRAT		MTFMT		KBTBD11
	DNAJB14		TIAM2		PDE1C		CALHM2		BLOC1S4		CHST4		ROR1		ACOT1		BCHE		RP11-33O4.2
	FBXL4		NAA10		FXN		APOL4		RPL12		ZNF672		NUDCD1		DMRT2		NIPAL3		C16orf87
	CASC4		SPDYE5		TCF7L1		PAK1		PLAG1		HMGB1		SUB1		TMEM43		CLN6		PAPSS1
	ARID1B		CHKA		AFAP1		APOBEC3C		RAB4A		TRPC4AP		TK2		REEP5		TAPT1		MAP3K3
	WDR7		ZNF841		MKKS		TAPBP		NRIP3		ZCCHC3		DGKQ		SEMA4G		DIRAS2		RASSF4
	TAF1A		HPX		ASNA1		ARHGEF6		FAM161B		ELOVL1		TCP1		GPANK1		TMEM145		MAP7D1
	KLHL28		NSMCE4A		ELL2		MYCL		CD9		FGFBP1		MAP4		ANAPC16		UBE2QL1		FAM127A
	ZNF318		ICA1L		IFITM1		LAP3		MSC		ATP8A1		RGS12		FNDC5		SFRP1		OCIAD2
	CYB5D1		ZDHHC17		FAM136A		REG1A		SDCBP		BUD13		FAM24B		SLC4A5		MCOLN3		FIG4
	ATM		N4BP2L1		SLC43A3		MS4A14		TMEM121		PEX11G		SIVA1		NXPE4		DACH1		CPEB4
	RP2		PAN3		DKK3		MARCO		NAT8L		CSNK2A2		DNAJC11		PATL1		TRIM46		HOGA1
	ERAP1		AC006547.14		LACTB2		PRR5L		DEFB1		RHOU		OARD1		ZMAT2		CUTA		MTHFS
	SCAPER		CHP1		TBC1D2B		KYNU		S100A10		CLEC3B		CSNK1G3		IFT88		ELOVL3		KCNK5
	TCEB2		RAB40A		NDUFB9		RASGRP2		PCP4		CDK4		C7orf50		GLIS2		RIMKLA		KIAA0141
	ESF1		TNRC6A		OGDHL		FES		STARD3NL		RAET1G		NUP155		CRYGN		TMEM199		SMARCD2
	CLASP2		NEK3		SFRP2		PCGF2		GCSAM		SSC4D		ZSCAN1		PTER		SMPDL3B		ADI1
	TSR1		ARHGEF25		RAPH1		JAK3		MED30		PLK3		TBC1D15		STK39		NMUR1		TBX10
	THOC2		SARNP		PLAT		DTHD1		TTLL12		SHE		AP1G1		MRPL10		G6PD		PTX3
	HNRNPF		PAM16		ADRA1B		BTN3A2		ANKRD29		PRKD1		CBLL1		CISD1		WFDC3		PBXIP1
	UBR2		WBP2NL		ST7		STX6		SRM		KDM6B		SLC25A40		KCTD6		RAB27B		UBASH3B
	TTC33		RANBP17		ORC4		SEMA4A		NUDC		BCL2L15		MMP14		BCL11A		SPTBN1		FN3K
	TXNDC5		CEP131		B4GALNT1		VASH1		MEAF6		ARVCF		METTL5		MOCS1		GAS2L2		PRUNE2
	RAB6A		ODF3B		DBI		FAM129A		ZNF99		KIAA1211		EXTL3		PPME1		MPC1		TRIM35
	TMEM209		C2orf82		HYAL2		NAGA		PSMB4		GRINA		MAP2K4		SCAMP5		SAMD5		SLC25A20
	PUM1		POLM		MRPL34		CASP4		COA7		FAM200B		KCTD4		NUP88		SLC2A8		ESRRA
	ERC1		PSMG4		TIMM50		CD5L		CYGB		SERTAD4		POMP		NPTX1		B3GNT2		FUT2
	TAOK3		PUS1		FAM163A		PPP1R18		MZT2B		RPF1		C17orf51		SLC26A7		IGSF5		C1orf210
	MFN1		ZSCAN30		MRPS5		TMEM255A		SCIN		KPNA2		ZCCHC9		TM7SF2		ERG		NCKAP5
	ZNF317		CHMP4A		TRUB2		CAMK4		TADA2B		RNF144B		APOA1BP		NDUFB1		TRIL		APMAP
	PCYOX1		ADH5		PTP4A3		SELP		TFPI		SMAD7		ATP5SL		CCDC68		B3GNT5		SHISA3
	POGK		MMGT1		IFT20		BTN3A1		PLA2G12A		COX4I2		DHRS7		GAL3ST1		KCNA2		RUNX1
	TRMT1L		TMEM249		NME5		TNNI2		ZNF154		SPATA6L		IL12B		AZIN2		LAPTM4B		PNMAL1
	LMBR1		SULT1A3		SRGAP2C		ZNF683		XRCC6BP1		RAMP3		HMGA1		RRAS		BHLHB9		PDZK1IP1
	HECTD1		AGAP5		LDLR		ARPC5		GUSB		VAMP2		CD9		TMEM159		PTTG1IP		DHRS4L2
	SLAIN2		ANKRD39		POSTN		ST8SIA1		NUDCD2		ZNF823		NDUFB11		TTLL5		KCTD21		HYAL1
	AASDH		PSTPIP1		UTP18		KCNK13		MED6		EXO5		NHS		CARD6		METTL7B		VDAC1
	ZBTB24		TAS2R4		TSGA10		SCPEP1		ALKBH5		RNF208		MRRF		SOWAHA		RRP36		GYPA
	KLHL15		SIRT7		ZBTB38		SLC46A3		WDR48		TPRN		ABCB5		ACSS1		APOBEC3C		RP1
	SLC25A46		ZC3H3		COX18		SOAT1		CORO1C		CDK20		TRIM62		ZNF98		SYT16		IL1RN
	SEC63		HEXDC		SETDB2		SAMD9L		GTF2B		VWA7		BIK		PRKAB2		RNF19A		NPR3
	FKBP2		KCTD17		IL33		CYLD		HDAC11		SLMO1		WBP11		IL1R1		RALGAPA2		EPS8L2
	ZNF737		EFHC1		ARHGAP40		FAM46C		CCBE1		ZNF264		RBBP8		TTC30B		RHBDL2		SSC5D
	PEX13		RHOXF1		ACOT13		NRP2		SHC1		MAP3K1		FAM151A		SLC17A1		NHSL2		HAGH
	VGLL4		STX2		STX7		CHCHD6		ANKRD9		TLE2		PARVB		KIF9		GPRC5B		FGFR4
	TCP11L2		WSB1		FRMD8		CAPG		PIP4K2B		PBXIP1		ZNF138		VPS13D		CCM2L		PLP2
	KIAA1143		MS4A14		FBXL2		GNAI2		IKZF4		SHOX2		SLC25A3		NPR3		HPR		GLRB
	CACUL1		PTTG1		RFTN1		NLRC5		FAM221A		ZNF324		NFU1		EPHB3		FZD7		RBM15B
	HSPA13		TCOF1		GGCT		CD1D		SFRP4		IL1RL1		ATP6V0B		STAP1		NR0B2		CISD2
	NOLC1		ZNF605		COX7C		IFNGR2		MROH8		NPY1R		FREM2		FBXW4		GAS2L1		LPPR2
	ARID4B		ITGA2B		SEC14L1		RFX5		ZC3HC1		MTURN		BLVRB		FBXL16		DGKG		EPB41L4A
	LRRC16A		GOLGA8N		AKR1C1		RGS2		SH3PXD2B		ZNF711		PPIA		ZDHHC6		RASD1		SOWAHB
	TBK1		NPIPB11		GLB1L2		IL27		SLC25A12		ATP6V1C1		CAP2		FBLN7		TC2N		CHDH
	MSH6		PPM1M		C15orf40		TNFRSF9		GALR1		DNAJC1		VDAC1		IFT57		A2M		OGG1
	ITPRIPL2		THTPA		CPEB1		UBE2F		PDGFA		MYOM1		GPN1		PAOX		CKLF		FOXP1
	CTTNBP2NL		TSPYL1		HRK		ZNF101		BPIFA2		PDZD11		C1orf186		CALCB		CLEC14A		ROM1
	GPATCH2L		NPHP1		CIRH1A		APOC2		GLIS1		ZBTB8A		HOMER1		SLC45A2		TGFB1I1		ZYG11A
	SLC35A3		HOXC8		ZBBX		AIM2		TPM3		ZNF879		FAM160B2		FAM81A		ADAMTS14		CACHD1
	MACF1		ZNF775		CNTN6		BLOC1S2		WNT3		SLC13A3		SLC25A17		RPF2		GOT1		CXCL6
	ZNF106		DNAH17		TMEM246		IL18RAP		CGREF1		SETD3		CTXN1		DHRS7		TOM1L2		CLEC16A
	GSPT1		CABLES2		GRB7		MR1		OVOL1		FAM84B		SLCO4C1		NEMF		RANBP3L		NOSTRIN
	DHX8		CNIH1		LRRC70		FAM53B		PHF7		KRT81		TRIM67		CHD1L		LRRC10B		HOXB7
	METTL14		IL15		SSBP1		TMEM229B		KIF3B		CD1C		NOSIP		FBXO34		DHCR24		NANOS3
	TM9SF2		MUS81		USMG5		ZNF80		SORL1		TAS2R31		SEC61B		CARD14		IFNAR2		PRAF2
	C19orf70		TTLL9		CNN1		P2RX5		CKLF		TRAPPC3		NDUFS3		SYBU		PPAPDC1A		POLR2E
	ANO6		SMN1		GPR3		S100A9		TMEM14C		HES4		CDK7		TSPAN31		TGFA		LIPH
	ZBTB38		FAM160B2		ENDOG		TREML2		SAP30BP		RAVER2		TBPL1		RPS24		FGA		PC
	DCK		HSBP1L1		DPH5		HIVEP3		TRIP10		ZMYND12		ENTPD7		C4orf51		PEA15		SH3RF2
	TBCCD1		ZNF493		PDIA5		GPR25		RARA		ARHGDIB		IFT172		LY6K		PRADC1		TCN2
	GNG12		GNLY		PCBD1		MAP3K8		GMPPB		MAGOH		SRSF3		VPS52		RASIP1		L3MBTL4
	ESYT2		DLAT		MRPS35		STAT4		SNX3		SRSF4		APH1A		OGFRL1		GNG8		GNL1
	TMEM219		UBA7		GPR20		CCDC170		SFR1		GPR156		SUMO2		PDF		TBX3		ETV1
	CEP97		TRAF2		KTI12		DPEP3		VDR		ERBB3		KCP		ARHGAP27		TCN1		CALM1
	GCC1		HNRNPUL2		DNAAF3		CYB5R4		LRIT3		IQCC		AP1S1		CRYZ		DCLK2		EFNA4
	NFXL1		DHDDS		SEPN1		CTSK		EMID1		GNB1		ACAP3		WDHD1		TTI1		FAM124A
	TRPM7		LRRC37A2		HSBP1		C19orf84		HACL1		QRFPR		RRP9		ENTPD5		C4orf47		TMEM163
	BTRC		FAM228B		RRAGD		PSMB10		NUP85		METTL8		MKKS		RP11-176H8.1		PINX1		PLEKHA5
	SLC30A7		FAM183B		MICAL2		CYP27A1		PPP1R9B		HOXD8		RNASEH2B		ARF6		RAPGEF4		ABCG2
	WDR36		ACO1		NGFR		JAKMIP1		PDCD6IP		TMEM107		PLP2		NXNL2		LIPH		NAPRT
	PPIG		TRABD		C11orf71		ABCG1		FAM71E1		SIVA1		HIGD2A		NT5DC4		BACH2		AKR1C3
	TBC1D23		DNMT3A		POLB		VWA5A		AC108938.5		CPA3		LRRC41		CDH11		TGFB3		KSR1
	ZNF616		C1orf131		PARS2		C5orf58		ZNF540		FAM57A		HSPB8		TRIP11		PI16		EREG
	CPNE3		GTF2H4		ITGA11		MERTK		C1orf50		ING1		MRPL16		SLC12A7		HAPLN2		TLN2
	KPNA6		TAF1D		KIAA0895		HSH2D		SUPT3H		MCTS1		GGTLC2		C11orf49		TCEAL1		BAAT
	EXOC6B		NFKB2		LDLRAD4		RUNX2		TMEM8A		CENPO		MATN2		KARS		TMEM178B		ADORA2A
	C6orf120		DGUOK		SPRYD4		GRB2		CADM4		MKNK2		TMEM238		ARSI		FAM26E		CRHR1
	MTX3		FRS3		ERAL1		GPR150		SLC16A2		SYK		AGRN		NOL7		KIAA1462		FHL3
	SLC35A5		CHMP5		DTNA		SYT6		RPS15A		NPNT		COPG1		ART3		ANKEF1		DSE
	ARL5B		RHPN1		CBX2		VCAM1		ZEB2		RERE		SAMD15		CDR2		C19orf80		PCOLCE
	CD2AP		TAF4		MCUR1		HSPA6		LMNA		TRNAU1AP		C11orf58		NRIP3		OTUD7A		AR
	CREBBP		GMPR2		SPRED2		RAB27A		HEXA		NGDN		PYROXD2		ZBBX		ST6GALNAC2		CTIF
	TM9SF3		MED25		METTL23		TMEM110		ANKRD28		ASPM		RAE1		NCS1		TNFAIP8L3		ACAA2
	TFCP2		GDPD3		STRADB		FCRL5		PKIA		SNRPD3		TTC9C		TREH		COX7A2		C6
	FARP2		BLOC1S3		SPRY3		RAP1A		ARHGAP12		RSPH1		TTF1		LRRC31		SUCLG1		SMTNL2
	AGFG1		CCNA2		SH3BP5		S100B		ROPN1B		GPM6B		ASNS		APOBEC3B		SNAP25		AP1AR
	CDV3		NRF1		pk		KIAA0513		C1orf198		JAG2		ITM2A		HCAR2		OXCT1		RFT1
	ZNF217		MDH1B		G6PC3		CD79B		GNPAT		PSMC2		DDAH1		LSAMP		IER3IP1		GPR114
	CEP170		ISY1		GATA2		EPB41L2		GPR135		SP6		DDX50		PHF20L1		GPR4		RNF150
	CDYL		ANGEL2		DCLK3		SLFN11		MKKS		ASIP		TMEM63A		COA7		GRK5		TDRKH
	KPNB1		IMMT		CDK20		MS4A1		KATNA1		C6orf120		HAUS1		SPTB		AIM1L		ALDH1A2
	MCM8		TMEM150A		LSM4		GHRL		NDUFAF5		FAM110A		C14orf2		KIF16B		NKAIN1		GNB3
	MARCH7		RCN3		PANX1		MX1		GAB2		MESDC1		GGT1		C19orf57		HS3ST1		IRF2BPL
	CLPX		TMEM138		PEAK1		ARPC2		TMC5		PSMD2		ALCAM		ITM2B		MRPL34		PIGT
	ZNF669		MRPL45		CBR1		FCRLA		GAREML		ZBTB45		TOR1A		CAMK2G		CORO2B		PRSS22
	C5orf24		MDM1		PRKAB1		CCL2		PNP		GJA1		UBE2D2		FLVCR1		PALMD		ST6GALNAC5
	RHBDD1		CHKB-CPT1B		SVEP1		ACKR1		CUTA		OCRL		SPSB1		POU3F3		GSTM5		MPI
	LEMD3		RBM5		OR51E2		B3GALT4		DNAJC5		SLMO2		IPO7		STRIP1		SH2D3A		PRICKLE1
	ETV3		ACTR10		C9orf9		TMEM173		GTF3C6		CLMP		SEC61G		DAGLA		DDOST		RNF182
	DST		GOT2		MTFMT		HAPLN3		EIF2S1		CD58		HEXIM1		GSKIP		RSPH1		AXIN2
	ALG10B		PEX19		SLC7A1		ELL2		RPL18A		BCDIN3D		C1RL		SYNE1		DHRS4L2		BST1
	DYNC1I2		C12orf73		POPDC2		DERL3		MAGI3		DOCK9		STXBP4		GZF1		TXNL4A		OXER1
	HRAS		C19orf44		ZC2HC1C		SGK1		GUCY1A3		SH2D6		IMMP2L		SLC23A3		KCNB1		ACO2
	RANBP9		ACAT1		RIBC1		C5AR2		RBMX		ITPKB		RRP7A		PPIL3		DCPS		ANXA2
	UTP23		POLR2H		FAM46A		NPFFR1		ZNF165		MURC		KDELR1		LEPR		SNTA1		GNL3
	ROCK2		CRLF3		CPNE5		PHACTR1		MSH6		PLA1A		MRPS24		TOMM20L		RXFP1		PVRL2
	SF3B3		UBE2C		C14orf142		GIMAP8		USP7		FCGRT		FAM175A		C9orf91		DMBT1		FAM189B
	KIAA0825		ZNF84		SCEL		ZFP36L2		PFKM		BZRAP1		TRIM3		PLCXD1		HS6ST1		UBTD1
	ARHGAP42		EIF2B4		ECM1		KCTD12		ANGPTL1		SLC19A3		MRPL48		PTPN18		PLEKHG7		ZSWIM4
	ZSCAN29		ZNF74		NDUFA10		CREBL2		CDIP1		MTMR4		SND1		SNX33		PDGFB		RHOBTB3
	TCF20		FAM179A		P2RY8		SEMA7A		ZNF664		TCEB3		IGFBP7		GPR157		SH3RF3		GGH
	MORC3		RASSF1		RNASE10		RNF175		C12orf57		ALG3		SLC9A1		NIF3L1		LAMC3		CES3
	DCAF6		MLKL		CBR4		APBB1IP		CACYBP		OAZ2		CCRL2		LPAR4		C17orf58		CCNO
	SNX6		KRTAP5-10		CNRIP1		CCR8		CYR61		PPP1R1A		TM2D3		IFIT1		CXCL6		NEURL1B
	GPR180		H2AFX		CLDN3		TNFRSF11A		AP006285.2		HJURP		STS		GAS2		ULBP3		MAPT
	LNX2		RP3-461F17.3		MRPL22		DSE		DHX40		CTSG		CYB561D1		NPW		RAB28		PAOX
	POLR2I		ZNF862		TMEM106C		CXCR5		UNC80		LRRC75B		ACAD10		GLDN		AP1S2		HOXB2
	AC092835.2		CARNS1		ZNF396		KLHDC8B		CD3EAP		MAT1A		SLC30A7		PTH2R		TSPAN1		PCSK6
	RELL1		LDHD		POP5		FAM177B		FKBP3		CDCA7		ZBTB26		FSD2		TPPP2		TYMS
	GMPS		GADD45A		TBCE		PIGR		PSMB2		CLDN10		SOBP		SLC22A2		CHMP4B		HMGN3
	TRIM37		LIG1		AC245100.1		TVP23A		MAD2L1BP		POPDC3		CLEC16A		UBAP1		CYP4F11		AFTPH
	ZNF12		HSPB11		DNAJC28		NAAA		COX18		FCER1A		PSMB5		CPN1		KCNJ1		BTNL9
	EVI5		C1orf101		ACP1		PIK3AP1		ERAL1		TKT		PRPS2		DHDDS		GPC3		SCAMP4
	TLK1		LRRC66		TRAPPC13		MAP3K5		CBX1		MCF2L2		TTLL12		SMPDL3A		BCL6B		BNIP3
	CNOT6L		KCND1		CDH17		SMCO4		NEU1		MAP2K3		RDH12		FAM210B		PLCG2		COL6A1
	BTBD1		THUMPD2		P2RY14		GRIN3A		PKN1		ZNF44		PLEKHA5		KLHDC2		DDX27		UQCRQ
	ZNF253		HMG20B		PIAS3		F13A1		ADIPOR1		SLC25A23		KPNA6		ZNF488		QSOX1		RUFY3
	FAM20B		CLTC		MICU2		CCNB1IP1		RPS4X		KRT8		SFT2D1		ZBTB5		GSS		CNP
	IPO5		MFN2		MRM1		MICAL1		TOMM20		FAM110B		DNAJC16		LRRC6		PIGT		GPM6B
	ADNP2		TMEM178A		ADAMTS12		FAIM2		SMO		FAM110C		PSMC6		TSEN15		ZER1		TXK
	SEPT11		SIN3B		MCU		PITHD1		HAGHL		RPS6KA2		ZNF213		MRPS18A		CPNE2		RNF19A
	MRE11A		RASSF7		NUDT7		ARID5A		HYAL4		YY1		NONO		KCNS3		FBXL3		CYSTM1
	CSTF2		ACSL1		C6orf165		IL13RA1		GPSM2		XAB2		VPS53		ELAVL2		MAP7D2		PTGER2
	LMTK2		ERMARD		MCAT		RAB33A		GYPC		MFHAS1		CACYBP		SPON2		BTBD9		ABHD10
	SPATA5		TMC8		NIPSNAP1		CCSAP		RPL39		CAMSAP3		ACADVL		KTN1		C6orf136		NR1H4
	SLC35F5		AHI1		VPS33A		TOR2A		RP11-849F2.7		AES		SERPINA7		COLCA2		TRIM63		GGT1
	ARHGAP12		ZBTB48		CCDC113		JPH4		BCO2		TROAP		ANGPTL7		DYX1C1		CMTM1		RABGGTB
	VAMP7		SNRNP35		FBXO36		BST2		MYL6B		LCMT2		SATB2		DUSP9		CLCF1		NPAS3
	YWHAQ		ERCC3		STK16		MMP25		STIM1		APITD1		CXorf56		HOXA11		GLP2R		CDK5R1
	PEX12		XRCC2		RPP30		RPS6KA4		NFKBIE		RP5-850E9.3		RAB36		ZNF99		PTPN1		KRT222
	ZSCAN20		LARS2		FAM104B		NFKBIE		CDS1		EYA3		PKN1		SLC2A12		MAP7D3		MMP24
	NCAPG2		ANKRD53		GGTLC2		FAM159A		ESD		HID1		LUZP1		SLC6A15		NR1H4		ACKR2
	GPR107		RECQL4		TMED6		CLEC12B		MZT2A		MCCD1		SVIP		ZNF839		FAM198B		PEX5
	AMMECR1		PHKG1		TPD52L1		MPP1		HSCB		ITPKA		TINF2		ACBD4		APOB		TUBB3
	C1orf109		PHYH		TRIM67		PRDM8		CDKN3		YKT6		ATP4B		HYAL4		ACTBL2		HMGA1
	DBR1		SEMA6C		ANAPC7		MX2		GBA		ZNF136		DNALI1		CREBRF		PCNXL2		SAT1
	TASP1		PRRT1		CDK5		IL15		TEX264		MAD2L1		RHEBL1		GNAO1		AP1S3		FAM114A1
	ZNF524		KCNK7		BNC1		MEFV		SCAMP1		C19orf40		DMKN		ECD		TXNL1		SNX5
	DTWD2		KRBA1		SLC6A1		CAP1		KIAA2018		INSC		ING3		C1orf21		RXRB		MLLT11
	SEC22B		EMC1		MYOCD		LRRK1		2022-09-06		BMP4		RTCB		RAB15		NDUFA4		CLYBL
	POLR3A		ZNF169		CHCHD1		EMR3		NBEAL2		SPATA18		MRPL46		MDP1		NTRK3		APLN
	CYFIP1		MDS2		MRPL44		IPCEF1		CBLC		IGFN1		CLDND1		MFF		BNIP3L		TNFSF9
	INIP		ZNF517		RGS7BP		MIPOL1		LETM1		TES		STRBP		ARHGEF40		EPHB3		SLC27A1
	COPA		DMAP1		ARV1		SLC8A1		USP4		VSIG10L		ATP2B2		MACC1		ARHGAP20		GABRA2
	CTDSPL2		DEF6		C7orf55		VOPP1		MAL2		IER5L		NOL7		CCDC178		RNF114		C17orf51
	WDR43		AL023806.1		FOXS1		FBP1		FAM149A		SPTLC2		MRPS36		KANSL1L		FAM107A		HSD17B4
	HNRNPU		LRRC36		AGO2		ANKRD22		ADTRP		EZR		PDZK1IP1		MYZAP		NOL3		NRXN2
	DPM3		CD160		FNDC3B		FTL		FGD4		DIRAS1		MT-ATP8		CXorf57		TNFRSF1A		GLO1
	CDK13		MROH6		SHC1		PLXDC2		ESRRA		ZNF554		NRIP3		METTL5		SNAPC5		IGF2
	GIT2		PNKP		FAHD1		KAL1		LNX1		IFT43		DEDD2		SMYD5		SLC8A2		SMEK2
	RPRD2		ZNF518A		COMMD9		CASP5		PFN2		KDM4B		KIAA1217		GCH1		MBOAT7		MINPP1
	NUS1		COMMD7		MAP4K4		P2RY6		CNTN3		GTPBP1		CEBPZ		EIF4EBP3		INPP5K		CYP2C8
	DENR		LZTR1		CYSLTR1		CCDC152		MID1		KCNMB3		NPAS2		GPR108		FABP4		HSPD1
	MAPK1		ZNF513		CA9		GPX1		ABHD10		LHFPL3		ARPC5L		ACVR1C		MYRIP		DENND5B
	HMGCR		BZRAP1		F3		ERMN		MKRN2OS		ERH		POLB		PLCD3		TNFRSF12A		HSPB8
	CCDC88A		ITGB1BP2		ATP6V0A1		RTP4		HNRNPA1		TSPAN18		VPS13D		PPEF1		EGLN3		FASTKD5
	CDC5L		TMEM44		MMP16		ARAP1		NRXN2		SERTAD3		CEP120		DHX40		DYSF		TEAD2
	OPHN1		PDSS2		NSUN5		NXPE3		C12orf74		ZNF580		APITD1-CORT		SLC24A2		GGA2		TMEM38B
	XPO7		RP11-295P9.3		SLC38A6		BIRC7		AC004076.9		IQGAP3		VPS29		ACY1		CRLF1		HIST1H4H
	TBCEL		KIFC2		RGS16		CD68		ATP13A5		HRK		OXER1		AIFM2		SLC44A4		DHDH
	HPS3		C4orf3		VEGFC		TNF		TRIM68		PLCH2		FOXN4		AKAP6		LINGO4		TTC9
	AFF1		SUPT20H		DNPH1		TOX		NRG4		ABCA12		SF3B5		MBLAC1		SYBU		TGM1
	DCUN1D1		SHFM1		SMPD2		TBC1D22A		ZNF91		TMPRSS3		FPGS		STX8		ISCU		DHRS3
	DROSHA		FBXW7		EFNB2		JAK2		CDC42BPG		ADPRHL2		PLEKHA6		KIF24		PPP2R3A		IL18R1
	EFR3A		SEC16B		GRTP1		CNPY3		SSRP1		AL589743.1		PSMA1		MGLL		KIF26A		SPIN2B
	SLC25A40		PHB		CLUAP1		CXCL11		SRF		BCR		PLEKHM1		RWDD2A		UBE2I		C1orf198
	NIN		EVL		SLC45A1		ARHGEF3		CRYBG3		PNRC2		C5orf30		ZYG11B		MVP		ZNF713
	ANKEF1		ATAD2B		WDR63		JDP2		SCARB1		FZR1		ITSN1		ABLIM1		PMF1-BGLAP		MRPS36
	ZNF24		ACOT2		ITGB1		STAT1		C14orf166		ZNF695		AGPAT6		PCP4		CD34		STON2
	CD46		LAMP2		LIMS1		S1PR2		ESRRG		RBPMS		MT-ND4		ZNF726		CCDC80		EXOSC7
	UBFD1		TXK		COMMD6		GBP1		SCAP		HS6ST1		HDAC3		CLCNKA		KLHL38		ASL
	ARPP19		NHLH1		ABHD11		LSM10		SCGB1D2		MGST1		SYPL1		MBOAT1		ARMCX3		SLC33A1
	MCMBP		KIAA0895L		RRAGC		CD44		REXO4		BGN		EXOG		AIMP1		PAEP		ENTPD3
	MANEA		NXF5		PRKD2		APOBEC3D		LYRM4		DEPDC1B		NME1-NME2		MAD2L2		RCBTB1		UCN3
	MIA3		RAB40AL		SLC16A3		SPIC		APH1B		MAGIX		TTPAL		RPL26		FAM212A		COL11A1
	SSFA2		HOXC5		FILIP1L		MARCH2		ZMYM6NB		MGST2		PDCD2L		PHTF2		MCUR1		OPTN
	CSNK1G3		CENPK		ECI1		PARP9		PIR		ID3		POP7		FOXN4		KIAA1244		SEMA3A
	RBSN		PTGDR		CASC1		CD22		PRMT5		TRIM37		FANCE		NPM2		AGPAT9		SYT6
	RMI1		RBM17		FOXF1		FFAR4		LEPROTL1		GRID2IP		MED7		FGD6		TPM2		NUSAP1
	FBXL14		SLC26A6		SLC51B		SERPINB8		SLC2A12		KCND1		EIF5B		BSPRY		C12orf49		SLC1A6
	PHAX		TSEN54		SLC45A2		NANS		P4HB		RGS17		UBE2S		MAL2		GLI2		SGPP1
	RNF4		C17orf49		TGFBR2		ASAH1		ANKRD39		TMEM8B		NELFE		FDFT1		PPARG		PPFIBP2
	KIF2A		PGAM1		EID2B		PRSS36		ACTR8		NECAP2		HOXD3		SNCAIP		GPR20		RCOR2
	JAK1		EFTUD1		PPP1R9A		SAA1		RPLP0		COX16		PPP2R3C		VASN		PRKAB1		TGIF1
	FAM114A2		SLC17A5		TMEM14B		FCHO1		FADS1		ATPIF1		CLIC1		EPHA7		PHGDH		OTOGL
	TUBGCP4		C19orf60		ADARB1		SLC2A6		SLC26A4		TBC1D31		HOXA13		GLUD1		ITGA6		FAM189A1
	PTCD2		DGCR8		ALDOC		GTSF1		NR2C2		MOB3C		DNAAF1		TP53AIP1		CAPZA1		BACH2
	PGGT1B		ENPP5		FAM81A		ASGR2		TRAM1L1		KRT86		RAD23B		DZANK1		PHF1		VWCE
	MTOR		EFCAB12		TSPAN10		PARP8		IL18		CGRRF1		ZBTB20		METTL9		RRM2		FRMD3
	PRRC2C		NOP58		KCTD15		PLBD1		NSMCE2		PER3		IGDCC4		MUC20		HBS1L		CLDN14
	KAT7		KIAA1407		KCTD10		PPP1R16B		FAM89B		HPS5		MAN1A2		TXNDC16		RGS7BP		MOB3B
	PSMC1		CCNE2		TIGD1		C2CD2L		PDCL3		PLEKHG6		MTOR		TRIM39		ARL14		TTBK1
	C1orf112		HOXA2		CRISPLD2		CST3		TCEA3		PNMAL2		TMEM234		ABHD14B		EHD2		ZFP36L1
			RLTPR		SMIM6		S100A8		WDR75		PFKP		SBDS		EPCAM		NABP1		TNIP1
			TUBE1		ATPIF1		RABGAP1L		KIAA1161		MUL1		KIAA0319L		PGAM1		ZNF527		RGS17
			SP140L		TMEFF1		IGSF22		GMPR		PPL		TMEM100		CCDC134		OMG		TMEM42
			IGFLR1		EBF3		FCGRT		RAB20		ZP3		MAD2L1BP		FSTL4		MST1		ADSSL1
			RBM44		DUSP1		SERPINB1		N4BP3		RAD51AP1		ACTR1A		SLC22A8		MTO1		FAM129B
			C5orf63		PLA2G5		IER5		PUS7		HSPA9		ABCF2		HAUS6		PPP3CC		2022-09-06
			CCNL1		PGBD4		MARCKS		ZNF57		KLF10		PQLC3		CNIH1		KCTD3		MTHFD1
			WDR75		ATP11AUN		CCL13		SLC52A3		CRTC3		SCG3		LONRF1		GSE1		ATG7
			LRRC14		BTBD3		RCVRN		SCNM1		AL358852.1		LCA5		TMEFF1		GCGR		HMGCS2
			SUPT7L		MRPL32		ST6GAL1		SIM1		PIFO		TATDN3		NRK		PLBD2		OVOL1
			SCNM1		MSRB2		AMPD1		MFGE8		VAMP3		ALDH2		PCDH10		MYEOV		ORAI2
			RP11-864I4.1		NDRG1		NFATC1		IL10RB		C1orf50		HAO2		KLHL15		NME9		RALB
			GBE1		YAE1D1		MGAT4A		PTRH2		TFEB		TMEM183A		SEMA5B		VSTM2L		FUOM
			NUTM2G		BPGM				CIZ1		SNRNP35		FUT8		MPP5		SDK1		MCCC2
			TMPRSS9		SKI				HAX1		IL4R		RELB		ERICH1		C4orf32		VOPP1
			ANKRD32		ATP5L				PAK1IP1		BAG1		GNB1L		TTPAL		ARL15		FBXO17
			ZNF846		WISP2				LOXHD1		CDH17		HMGXB4		RFTN1		CA9		KIF5A
			ZNF638		FOXL1				CLPB		INMT		C21orf62		SLC2A8		KL		CNDP1
			CACTIN		HRSP12				ABCD4		SPATS2		STAP1		C4BPB		PLA2G2C		KCNIP1
			GEMIN6		UBE2D4				MESP1		PLK1		NIF3L1		NPAS3		MAP1A		FAM134B
			EIF2S1		METTL21A				LMAN2L		C19orf68		LEPROT		DBI		CLDN19		CALU
			TPM2		FHOD1				MFSD11		TOB2		TMEM14B		PPP1R13B		DOCK11		KLHL14
			LRRIQ1		SHMT1				OCLN		TCF7L2		KHDRBS1		SCN8A		TNFSF9		TANC2
			RNF34		MIEN1				ZNF555		B9D2		NFE2L1		GNG11		P2RY8		RANGRF
			ZNF333		YEATS2				SUSD1		MFAP1		ODF2L		UNC5D		BAX		KLHDC2
			ZNF101		NMRK2				CMYA5		TMC6		BEND5		SETDB2		SYCE3		TLR3
			ZNF432		NOL11				RPS5		SMIM10		TRAPPC2B		RSPH14		ENKUR		CXCL8
			PIGV		MGLL				ACSL5		ARSI		VCAM1		ATG14		ACOT12
			CTBP1		NRGN				CLIP2		XKR8		KIAA0368		NRG4		ZNF582
			HHAT		BGN				NAA40				GSK3B		LRRC39		SHISA6
			CBWD7		GALNT11				PSMD6				IGSF11		CCDC30		SIRT5
			DPP9		SHBG				PLCB4				ATRAID		TMEM143		MYOF
			ZNF514		GCAT				HS2ST1				LSM4		TP73		SLC25A51
					LOXHD1				CMC1				STX5		CNTF		SAMD12
					C11orf1				FABP5				SLC25A38		SHROOM2		KLKB1
					IGSF11				CUTC				NKIRAS2		C12orf76		CCL11
					PFKFB2				MAPRE3				CHCHD7		STRN3		FGB
					FAM45A				PPP1R3B				FMO1		NOTUM		PDCD4
					ATL3				LRRC47				EIF2S1		CLDN10		PTPRF
					EHD4				KBTBD11				COPS6		ARHGAP8		ACSL6
					CYP27A1				C7orf57				GPANK1		CYP46A1		USP51
					DDX28				UMODL1						BRINP2		TTPAL
					ITGA8				TBC1D7						GRIN3B		SCARF1
					SLC19A3				SLC35D2						RNASE7		NFU1
					RAB43				COQ2						RAB41		ZNF334
					TLN1				PYCR2						PNPLA3		WNK4
					COG8				MAEL						ZCWPW1		RNASE1
					UNG				MTX1						EXT2		PNPLA1
					DDX52				CHMP6						SPTLC3		ATP1A2
					SLC6A9				TRPC3						MBD5		LRRC8E
					FAM151B				ZNF439						USP28		GINM1
					TGFBI				RPS16						RNF167		STX7
					CCL20				SLC38A1						NEK11		IGDCC4
					MTX2				DIRC2						COL27A1		SRPX2
					FAM114A1				GATA6						SETMAR		SAP30L
					GNAL				PPP1R18						SNX17		RND3
					CUTA				LRCH4						MCU		TEX261
					EMC7				ARIH2						NKD2		HMCN1
					SLFN13				SYT13						TNFRSF12A		CXorf36
					PIGR										MCOLN3		ZNF451
					NRG1										BCL2L2		MRPL50
					SLC17A1										PLXNA4		GJA5
					KCNQ1										DZIP3		SLC27A4
					PTGES2										FOXN3		GRB14
					NDUFAF1										SLC5A10		ZNF552
					ATP5J										ACKR4		LSS
					RAD51C										SERPINB6		RMND5A
					QSOX1										UFSP2		FBXL19
					TNXB										B3GNT3		CD79B
					DNAH6										AUNIP		CMIP
					AL365181.2										CCDC65		CATSPER3
					WWC3										LRRC9		ZNF608
					C16orf71										DRC7		DLL1
					EMP1										ZNF714		ESAM
					MFSD3										THRSP		TNFRSF10C
					MRPL30										DLG5		UBOX5
					CD163L1										SHISA2		NEXN
					HSF2										CASC5		TNXB
					TMX2										BAG6		ABLIM3
					GIMAP5										FAH		ZNF568
					IQUB										RHOU		CAND2
					GOT1										WWTR1		FST
					SULF1										IQCD		FOSL1
					CLDND1										MRPL43		C19orf33
					DDX10										GMFB		RNF150
					KIF5C										CATIP		TNS2
					IL6										FANCM		UQCRB
					SLC7A2										KBTBD3		RGMA
					TYSND1										SEMA6D		PPP2R4
					SSX2IP										TTR		NAALADL1
					LRRC1										NCALD		IMPA2
					MFSD4										SLC1A2		TMEM211
					FAM132B										RASGRP1		RGS16
					MRPL10										VRK1		FCN2
					PLBD1										XYLT2		DCUN1D3
					RANGRF										AURKA		SVEP1
					SLC5A4										NCK1		AQP9
					PPP2R2D										DBNDD2		C9orf78
					APOE										UNC13C		KCNAB1
					MTX1										DGKI		SERPINI1
					DOK7										FZD1		SERPING1
					PGM2L1										PSMB10		MRPS31
					STRBP										PSD3		MEX3A
					ADCK1										BCL9		KRT8
					TADA1										FOLR3		WDSUB1
					GAL3ST3										PDP2		DUSP22
					ECSIT										ARL4D		APOD
					FAM49A										CEP250		CPEB3
					ATP4B										GPC6		TMED10
					ERGIC1										MMP14		LRRC55
					RPUSD2										RABGAP1L		ANKRD2
					DYNLRB2										UBIAD1		SUPV3L1
					SIRT4										RRAD		LOX
					LGI2										LRRN2		AQP7
															LYG1		TMEM130
															PSEN1		ANGPT4
															MLH3		GPRC5A
															SIRT5		RNASET2
															GRPR		MPRIP
															RXRB		SMAD6
															ACLY		MAGEH1
															FTO		MRPS18A
															BAG2		SERHL2
															WWC3		ATP8B3
															EFR3B		PF4V1
															TSSC1		ALPK1
															TAP1		CLN8
															SSTR2		HIF1A
															WRN		CCL28
															TMEM232		PMM2
															GCAT
															PPT2
															FBXW9
															CLNK
															CLDN11
															CHAC1
															PLEKHD1
															CALM2
															TMX1
															BSND
															SLC9A4
															ANKIB1
															TMC5
															CUX1
															FAM149B1
															ATP2C2
															UFC1
															TUBGCP2
															ATG10
															RBM43
															MAP3K9
															NIPSNAP3A
															L2HGDH
															FAM69A
															C19orf26
															EXOSC1
															B9D1
															DUSP26
															STX4
															WDR25
															RAPSN
															ERVV-2
															RAB11FIP5
															BTN2A2
															EIF2A
															STEAP1
															TRIM14
															EXOC5
															CTAGE4
															CSNK2A2
															TNNC2
															MIOS
															LAMB4
															BEST1
															KIAA1024
															SIRT2
															WDR89
															ATP6V0D2
															EDARADD
															RTN4RL2
															PKM
															ZSCAN5A
															PRPS2
															TTC25
															ICAM5
															DALRD3
															DEPDC1
															SLC34A2
															CTSO
															ASPHD2
															KCNJ15
															C11orf80
															PSMC1
															TSPEAR
															WDR5B
															YY1
															CYP27B1
															ZNF19
															ST6GALNAC2
															CDH1
															NR2C2AP
															PNRC1
															SLU7
															MINK1
															MAGI3
															ACTN2
															NEGR1
															RP11-1012A1.4
															OXCT1
															CFAP70
															CILP
															C6orf89
															TIGD3
															CEP162
															SPPL2A
															SLIT2
															AP3S2
															MARVELD1
															ABCC3
															CLIC4
															CDC20
															AGPAT5
															ACP5
															SLC35E4
															DNAI1
															CYB5B
															RTN4
															C14orf142
															TFIP11
															CELF6
															COLEC12
															HLA-F

## Sheet: LUAD
Module #1		Module #2		Module #3		Module #4		Module #5		Module #6		Module #7		Module #8		Module #9		Module #10
miRNA	mRNA	miRNA	mRNA	miRNA	mRNA	miRNA	mRNA	miRNA	mRNA	miRNA	mRNA	miRNA	mRNA	miRNA	mRNA	miRNA	mRNA	miRNA	mRNA
hsa-mir-328	IQSEC2	hsa-mir-30d	SFTA3	hsa-mir-146b	FAM126A	hsa-mir-34b	TEKT1	hsa-mir-193b	SRXN1	hsa-mir-4724	HNF4A	hsa-mir-146b	ABCB4	hsa-mir-338	C19orf25	hsa-mir-135b	LEMD1	hsa-mir-504	DDX19A
hsa-mir-224	RPS11	hsa-mir-664a	ZDHHC16	hsa-mir-194-1	FXYD3	hsa-mir-34c	C20orf85	hsa-mir-219a-1	PGD	hsa-mir-194-1	ANKS4B	hsa-mir-30e	ISG20	hsa-let-7e	PIN1	hsa-mir-3065	EPHX4	hsa-mir-542	FGF13
hsa-mir-423	CLCN7	hsa-mir-584	EPHX1	hsa-mir-664a	MXRA7	hsa-mir-210	WDR38	hsa-mir-187	OSGIN1	hsa-mir-194-2	EPS8L3	hsa-mir-1247	DHRSX	hsa-mir-15a	POU2F1	hsa-mir-675	ERMP1	hsa-mir-125b-1	UTP14A
hsa-mir-193a	RPL13A	hsa-mir-1293	TMEM125	hsa-mir-130b	BATF3	hsa-mir-1180	FAM216B	hsa-mir-22	AKR1C1	hsa-mir-221	SMIM6	hsa-mir-296	MEGF11	hsa-mir-6125	SKIL	hsa-mir-3074	SHF	hsa-mir-205	ARSJ
hsa-mir-92a-2	HMGB1	hsa-mir-31	GALNT11	hsa-mir-21	SPTB	hsa-mir-190b	C11orf88	hsa-mir-205	AKR1C2	hsa-mir-192	CDHR2	hsa-mir-1296	DUSP4	hsa-mir-4781	EIF5B	hsa-mir-93	TMEM55B	hsa-mir-450a-1	C16orf91
hsa-mir-92a-1	RPL5	hsa-mir-375	NKX2-1	hsa-mir-5698	ERN2	hsa-mir-133b	C9orf24	hsa-mir-625	TRIM16L	hsa-mir-3127	CLRN3	hsa-mir-2355	BPIFA1	hsa-mir-181a-1	ABHD17A	hsa-mir-21	MANEAL	hsa-mir-181b-2	CREB5
hsa-mir-147b	TPCN1	hsa-mir-30b	MPP7	hsa-mir-194-2	TSPAN8	hsa-mir-2110	MORN5	hsa-mir-129-1	PRDX1	hsa-mir-629	ANXA10	hsa-mir-769	FAM177B	hsa-mir-219a-1	PLEKHJ1	hsa-mir-6720	ASCL5	hsa-mir-424	MCF2
hsa-mir-639	RPS18	hsa-mir-6761	B3GALNT1	hsa-mir-3127	SKA2	hsa-mir-449a	C1orf189	hsa-mir-126	TALDO1	hsa-mir-577	CDHR5	hsa-mir-375	CRLF1	hsa-mir-1976	STUB1	hsa-mir-4797	PDE6A	hsa-mir-98	THAP11
hsa-mir-3607	ABCD1	hsa-mir-5698	PARM1	hsa-mir-335	CST6	hsa-mir-193b	APOBEC4	hsa-mir-146a	CYP4F11	hsa-mir-223	IHH	hsa-mir-574	TECPR1	hsa-mir-4443	APBA3	hsa-mir-509-3	FOXQ1	hsa-mir-125b-2	LDOC1
hsa-mir-3193	RPS8	hsa-mir-92b	GPD1L	hsa-mir-582	BACE2	hsa-mir-6510	C9orf171	hsa-mir-365b	GCLM	hsa-mir-215	IL22RA1	hsa-mir-552	ANKRD9	hsa-mir-4652	MON1A	hsa-mir-767	BAHD1	hsa-let-7c	TBL3
hsa-mir-326	RPS6	hsa-mir-196b	GPR160	hsa-mir-183	LRRC40	hsa-mir-203b	CFAP52	hsa-mir-4662a	PTGR1	hsa-mir-6510	SERPINA4	hsa-mir-181d	ATP2A3	hsa-mir-92b	DUS3L	hsa-mir-514a-3	GLDC	hsa-mir-503	MRPL28
hsa-let-7b	RPSA	hsa-mir-326	ARNTL2	hsa-mir-148b	CMTM3	hsa-mir-140	CDHR4	hsa-mir-129-2	UGDH	hsa-mir-582	REG4	hsa-mir-6718	MAGED2	hsa-mir-345	SNAPC2	hsa-mir-514a-1	METTL7B	hsa-mir-200c	DDX56
hsa-mir-34a	RPL21	hsa-mir-193a	NUAK2	hsa-mir-301a	GLO1	hsa-mir-184	STOML3	hsa-mir-1911	CBR1	hsa-mir-429	MYO1A	hsa-mir-548b	NOC3L	hsa-mir-155	UBXN6	hsa-mir-103a-2	TMEM92	hsa-mir-181b-1	YIPF4
hsa-mir-5091	LYRM4	hsa-mir-147b	SLC2A1	hsa-mir-29c	RNF139	hsa-mir-149	ROPN1L	hsa-mir-365a	UCHL1	hsa-mir-934	HNF1A	hsa-mir-3174	LCT	hsa-mir-642a	PPIG	hsa-mir-105-1	DEGS2	hsa-mir-450b	FAM120C
hsa-mir-1228	RPL7A	hsa-mir-182	ST3GAL5	hsa-mir-184	GLS	hsa-mir-30a	LRRC46	hsa-mir-210	CABYR	hsa-mir-95	TM4SF4	hsa-mir-148b	ALKBH8	hsa-mir-4797	NUDT14	hsa-mir-19a	CCL22	hsa-mir-4676	RAPGEFL1
[truncated: 1,283 more rows]

## Sheet: LUSC
Module #1		Module #2		Module #3		Module #4		Module #5		Module #6		Module #7		Module #8		Module #9
[truncated: 1,309 more rows]

## Sheet: Lung
Module #1		Module #2		Module #3		Module #4		Module #5		Module #6		Module #7		Module #8		Module #9		Module #10
[truncated: 1,183 more rows]
