# Supplementary material for: Identifying Tissue- and Cohort-Specific RNA Regulatory Modules in Cancer Cells Using Multitask Learning
Source: Cancers (Basel). 2022 Oct 9;14(19):4939. doi: 10.3390/cancers14194939 (PMC9563725; doi:10.3390/cancers14194939)
Supplement: Supplementary file 1 [file cancers-14-04939-s001.zip › Supplementary/SupplementaryTableS4(validated_TF-mRNAs).xlsx]

## Sheet: Sheet1
cohort/tissue	Ensembl.ID	HGNC.symbol	DBD	Is.TF.	TF.assessment	Binding.mode	Motif.status	Final.Notes	Final.Comments	Interpro.ID.s.	EntrezGene.ID	EntrezGene.Description	PDB.ID	TF.tested.by.HT.SELEX.	TF.tested.by.PBM.	Conditional.Binding.Requirements	Original.Comments	Vaquerizas.2009.classification	CisBP.considers.it.a.TF.	TFCat.classification	Is.a.GO.TF.	Initial.assessment	Curator.1	Curator.2	TFclass.considers.it.a.TF.	Go.Evidence	Pfam.Domains..By.ENSP.ID.	Is.C2H2.ZF.KRAB..
DLBC	ENSG00000025293	PHF20	AT hook	Yes	Likely to be sequence specific TF	Monomer or homomultimer	No motif	None	None	IPR001965;IPR002999;IPR007087;IPR011011;IPR019786;IPR019787;IPR022255;	51230	PHD finger protein 20 [Source:HGNC Symbol;Acc:HGNC:16098]	None	DBD and Full	not tested	None	None	b	No	No	No	5a, one of the source datasets predicts is as a TF	Arttu Jolma	Yimeng Yin	No	None	$#ENSP00000363112#ENSG00000025293#ENST00000374000#Other#DUF3776, DUF4537, LBR_tudor, MBT, Rad9_Rad53_bind,$#ENSP00000363124#ENSG00000025293#ENST00000374012#Other#DUF1325, DUF3776, DUF4537, LBR_tudor, MBT, PHD, Ra$#ENSP00000341900#ENSG00000025293#ENST00000339089#Other#DUF1325, DUF3776, DUF4537, LBR_tudor, MBT, Rad9_Ra$#ENSP00000413712#ENSG00000025293#ENST00000420233#Other#	FALSE
DLBC	ENSG00000134852	CLOCK	bHLH	Yes	Known motif	Monomer or homomultimer	High-throughput in vitro	None	Can also bind as heterodimer with ARNTL.	IPR000014;IPR001067;IPR001610;IPR011598;IPR013767;	9575	clock circadian regulator [Source:HGNC Symbol;Acc:HGNC:2082]	4H10	DBD and Full	Yes	None	Structure is ARNTL-CLOCK heterodimer	a	Yes	TF Gene_DNA-Binding: sequence-specific_DNA Binding_PMIDS:9616112;15147242;15500444	Yes	1a1, Direct HQ evidence	Arttu Jolma	Laura Campitelli	Yes	$#ENSG00000134852#GO:0000982#RNA polymerase II core promoter proximal region sequence-specific DNA binding transcription factor a#ISS - GO_REF:0000024$#ENSG00000134852#GO:0003700#sequence-specific DNA binding transcription factor activity#ISS - GO_REF:0000024$#ENSG00000134852#GO:0051092#positive regulation of NF-kappaB transcription factor activity#ISS - GO_REF:0000024	$#ENSP00000308741#ENSG00000134852#ENST00000309964#bHLH#PAS, PAS_11, PAS_3, PAS_9$#ENSP00000370723#ENSG00000134852#ENST00000381322#bHLH#PAS, PAS_11, PAS_3, PAS_9$#ENSP00000426983#ENSG00000134852#ENST00000513440#bHLH#PAS, PAS_11, PAS_3, PAS_9$#ENSP00000396649#ENSG00000134852#ENST00000435527#bHLH#PAS, PAS_9	FALSE
DLBC	ENSG00000123268	ATF1	bZIP	Yes	Known motif	Monomer or homomultimer	In vivo/Misc source	Only known motifs are from Transfac or HocoMoco - origin is uncertain	None	IPR001630;IPR003102;IPR004827;	466	activating transcription factor 1 [Source:HGNC Symbol;Acc:HGNC:783]	None	DBD and Full	Yes	None	None	a	Yes	No	Yes	1a1, Direct HQ evidence	Tim Hughes	Sam Lambert	Yes	$#ENSG00000123268#GO:0001228#RNA polymerase II transcription regulatory region sequence-specific DNA binding transcription factor#IDA - PMID:1655749$#ENSG00000123268#GO:0003700#sequence-specific DNA binding transcription factor activity#TAS - PMID:2196176, PMID:8401579$#ENSG00000123268#GO:0003705#RNA polymerase II distal enhancer sequence-specific DNA binding transcription factor activity#IEA - G…	$#ENSP00000262053#ENSG00000123268#ENST00000262053#bZIP#pKID$#ENSP00000448921#ENSG00000123268#ENST00000552487#bZIP#pKID$#ENSP00000448592#ENSG00000123268#ENST00000552510#bZIP#pKID	FALSE
DLBC	ENSG00000115966	ATF2	bZIP	Yes	Known motif	Monomer or homomultimer	High-throughput in vitro	None	None	IPR004827;IPR007087;IPR016378;	1386	activating transcription factor 2 [Source:HGNC Symbol;Acc:HGNC:784]	1T2K	DBD and Full	Yes	None	Structure has IRF3;ATF2;JUN	a	Yes	TF Gene_DNA-Binding: sequence-specific_Transactivation_PMIDS:1658708;2529117;9139739;10909971	Yes	1a1, Direct HQ evidence	Pratyush Das	Jussi Taipale	Yes	$#ENSG00000115966#GO:0001077#RNA polymerase II core promoter proximal region sequence-specific DNA binding transcription factor a#IEA - GO_REF:0000019$#ENSG00000115966#GO:0001228#RNA polymerase II transcription regulatory region sequence-specific DNA binding transcription factor#IC - GO_REF:0000036$#ENSG00000115966#GO:0003700#sequence-specific DNA binding transcription factor activity#IDA - PMID:…	$#ENSP00000264110#ENSG00000115966#ENST00000264110#bZIP#$#ENSP00000340576#ENSG00000115966#ENST00000345739#bZIP#$#ENSP00000376327#ENSG00000115966#ENST00000392544#bZIP#$#ENSP00000386282#ENSG00000115966#ENST00000409499#bZIP#$#ENSP00000386526#ENSG00000115966#ENST00000409833#bZIP#$#ENSP00000407911#ENSG00000115966#ENST00000426833#bZIP#	FALSE
DLBC	ENSG00000118260	CREB1	bZIP	Yes	Known motif	Monomer or homomultimer	High-throughput in vitro	None	None	IPR001630;IPR003102;IPR004827;	1385	cAMP responsive element binding protein 1 [Source:HGNC Symbol;Acc:HGNC:2345]	1DH3	DBD and Full	Yes	None	Structure is a homodimer	a	Yes	TF Gene_DNA-Binding: sequence-specific_DNA Binding; Transactivation_PMIDS:14593102;15054091	Yes	1a1, Direct HQ evidence	Pratyush Das	Tim Hughes	Yes	$#ENSG00000118260#GO:0001077#RNA polymerase II core promoter proximal region sequence-specific DNA binding transcription factor a#IC - GO_REF:0000036$#ENSG00000118260#GO:0003700#sequence-specific DNA binding transcription factor activity#IDA - PMID:8798441$#ENSG00000118260#GO:0003705#RNA polymerase II distal enhancer sequence-specific DNA binding transcription factor activity#IDA - PMID:19861239	$#ENSP00000236995#ENSG00000118260#ENST00000353267#bZIP#pKID$#ENSP00000387699#ENSG00000118260#ENST00000432329#bZIP#pKID$#ENSP00000401803#ENSG00000118260#ENST00000455757#bZIP#$#ENSP00000391125#ENSG00000118260#ENST00000457101#bZIP#pKID	FALSE
DLBC	ENSG00000084093	REST	C2H2 ZF	Yes	Known motif	Monomer or homomultimer	In vivo/Misc source	None	None	IPR007087;IPR015880	5978	RE1 silencing transcription factor [Source:HGNC Symbol;Acc:HGNC:9966]	None	Full	Yes	None	Jaspar ChIP-seq model has a robust and specific signal	a	Yes	TF Gene_DNA-Binding: sequence-specific_DNA Binding_PMIDS:15240883	Yes	2a1, Lower confidence direct evidence	Tim Hughes	Jussi Taipale	Yes	$#ENSG00000084093#GO:0001078#RNA polymerase II core promoter proximal region sequence-specific DNA binding transcription factor a#IDA - PMID:10449787, PMID:10734093, PMID:21284946$#ENSG00000084093#GO:0001228#RNA polymerase II transcription regulatory region sequence-specific DNA binding transcription factor#IEA - GO_REF:0000019$#ENSG00000084093#GO:0003700#sequence-specific DNA binding transcripti…	$#ENSP00000311816#ENSG00000084093#ENST00000309042#C2H2 ZF Containing Proteins#zf-C2H2_4, zf-H2C2_5$#ENSP00000479151#ENSG00000084093#ENST00000611211#C2H2 ZF Containing Proteins#$#ENSP00000484836#ENSG00000084093#ENST00000619101#C2H2 ZF Containing Proteins#zf-C2H2_4, zf-H2C2_5$#ENSP00000481650#ENSG00000084093#ENST00000622863#C2H2 ZF Containing Proteins#	FALSE
DLBC	ENSG00000172845	SP3	C2H2 ZF	Yes	Known motif	Monomer or homomultimer	High-throughput in vitro	None	None	IPR007087;IPR015880	6670	Sp3 transcription factor [Source:HGNC Symbol;Acc:HGNC:11208]	None	DBD and Full	not tested	None	None	a	Yes	TF Gene_DNA-Binding: sequence-specific_DNA Binding_PMIDS:12591615	Yes	1a1, Direct HQ evidence	Sam Lambert	Arttu Jolma	Yes	$#ENSG00000172845#GO:0000981#sequence-specific DNA binding RNA polymerase II transcription factor activity#IBA - GO_REF:0000033$#ENSG00000172845#GO:0001078#RNA polymerase II core promoter proximal region sequence-specific DNA binding transcription factor a#IEA - GO_REF:0000019	$#ENSP00000310301#ENSG00000172845#ENST00000310015#C2H2 ZF Containing Proteins#$#ENSP00000413665#ENSG00000172845#ENST00000416195#C2H2 ZF Containing Proteins#$#ENSP00000406140#ENSG00000172845#ENST00000418194#C2H2 ZF Containing Proteins#	FALSE
DLBC	ENSG00000177888	ZBTB41	C2H2 ZF	Yes	Likely to be sequence specific TF	Monomer or homomultimer	No motif	None	None	IPR000210;IPR007087;IPR011333;IPR013069;IPR015880;	360023	zinc finger and BTB domain containing 41 [Source:HGNC Symbol;Acc:HGNC:24819]	None	not tested	not tested	None	None	b	Yes	No	No	4a, two or more datasets predict it as a TF	Sam Lambert	Laura Campitelli	Yes	None	$#ENSP00000356375#ENSG00000177888#ENST00000367405#C2H2 ZF Containing Proteins#BTB	FALSE
DLBC	ENSG00000186660	ZFP91	C2H2 ZF	Yes	Likely to be sequence specific TF	Monomer or homomultimer	No motif	None	Possible false positive. An Atypical E3 ubiquitin-protein ligase that mediates Lys-63-linked ubiquitination of MAP3K14/NIK; leading to stabilization and activation of MAP3K14/NIK. It thereby acts as an activator of the non-canonical NF-kappa-B2/NFKB2 pathway (PMID: 20682767).	IPR007087;IPR015880	80829	ZFP91 zinc finger protein [Source:HGNC Symbol;Acc:HGNC:14983]	None	Full	not tested	None	None	b	Yes	No	No	4a, two or more datasets predict it as a TF	Arttu Jolma	Laura Campitelli	Yes	None	$#ENSP00000339030#ENSG00000186660#ENST00000316059#C2H2 ZF Containing Proteins#	FALSE
DLBC	ENSG00000005889	ZFX	C2H2 ZF	Yes	Known motif	Monomer or homomultimer	In vivo/Misc source	Only known motifs are from Transfac or HocoMoco - origin is uncertain	None	IPR006794;IPR007087;IPR015880;	7543	zinc finger protein, X-linked [Source:HGNC Symbol;Acc:HGNC:12869]	None	DBD	Yes	None	There is a ChIP-seq experiment that has yielded decent looking motif with CGCNNGGCCGCG-consensus PMID:18555785	a	Yes	No	Yes	1a1, Direct HQ evidence	Yimeng Yin	Laura Campitelli	Yes	$#ENSG00000005889#GO:0003700#sequence-specific DNA binding transcription factor activity#IBA - GO_REF:0000033	$#ENSP00000368475#ENSG00000005889#ENST00000379177#C2H2 ZF Containing Proteins#Zfx_Zfy_act$#ENSP00000438233#ENSG00000005889#ENST00000539115#C2H2 ZF Containing Proteins#Zfx_Zfy_act$#ENSP00000416298#ENSG00000005889#ENST00000419690#C2H2 ZF Containing Proteins#$#ENSP00000411637#ENSG00000005889#ENST00000428571#C2H2 ZF Containing Proteins#Zfx_Zfy_act	FALSE
DLBC	ENSG00000198315	ZKSCAN8	C2H2 ZF	Yes	Likely to be sequence specific TF	Monomer or homomultimer	No motif	None	Virtually nothing is known for this protein except that it has a decent cassette of znfC2H2 domains and a KRAB-domain	IPR001909;IPR003309;IPR007087;IPR008916;IPR015880;	7745	zinc finger with KRAB and SCAN domains 8 [Source:HGNC Symbol;Acc:HGNC:12983]	None	DBD and Full	not tested	None	None	b	Yes	No	Yes	4a, two or more datasets predict it as a TF	Sam Lambert	Arttu Jolma	Yes	$#ENSG00000198315#GO:0003700#sequence-specific DNA binding transcription factor activity#IBA - GO_REF:0000033	$#ENSP00000332750#ENSG00000198315#ENST00000330236#C2H2 ZF Containing Proteins#KRAB, SCAN, SPX$#ENSP00000402948#ENSG00000198315#ENST00000457389#C2H2 ZF Containing Proteins#KRAB, SCAN, SPX	TRUE
DLBC	ENSG00000172262	ZNF131	C2H2 ZF	Yes	Likely to be sequence specific TF	Monomer or homomultimer	No motif	None	Evidence for DNA binding (PMID: 20303951 ).	IPR000210;IPR007087;IPR011333;IPR013069;IPR015880;	7690	zinc finger protein 131 [Source:HGNC Symbol;Acc:HGNC:12915]	None	DBD and Full	not tested	None	None	b	Yes	No	Yes	4a, two or more datasets predict it as a TF	Pratyush Das	Yimeng Yin	Yes	$#ENSG00000172262#GO:0000981#sequence-specific DNA binding RNA polymerase II transcription factor activity#IBA - GO_REF:0000033$#ENSG00000172262#GO:0003700#sequence-specific DNA binding transcription factor activity#NAS - PMID:7557990	$#ENSP00000422079#ENSG00000172262#ENST00000515326#C2H2 ZF Containing Proteins#BTB$#ENSP00000305804#ENSG00000172262#ENST00000306938#C2H2 ZF Containing Proteins#BTB, zf-C2H2_4$#ENSP00000426504#ENSG00000172262#ENST00000509156#C2H2 ZF Containing Proteins#BTB, zf-C2H2_4$#ENSP00000425722#ENSG00000172262#ENST00000509931#C2H2 ZF Containing Proteins#BTB	FALSE
DLBC	ENSG00000196387	ZNF140	C2H2 ZF	Yes	Known motif	Monomer or homomultimer	High-throughput in vitro	None	None	IPR001909;IPR007087;IPR015880;	7699	zinc finger protein 140 [Source:HGNC Symbol;Acc:HGNC:12925]	None	DBD and Full	not tested	None	None	b	Yes	No	Yes	1a1, Direct HQ evidence	Yimeng Yin	Arttu Jolma	Yes	$#ENSG00000196387#GO:0003700#sequence-specific DNA binding transcription factor activity#TAS - PMID:7557990	$#ENSP00000347755#ENSG00000196387#ENST00000355557#C2H2 ZF Containing Proteins#KRAB$#ENSP00000415499#ENSG00000196387#ENST00000429434#C2H2 ZF Containing Proteins#KRAB$#ENSP00000415016#ENSG00000196387#ENST00000440550#C2H2 ZF Containing Proteins#KRAB$#ENSP00000445411#ENSG00000196387#ENST00000544426#C2H2 ZF Containing Proteins#$#ENSP00000444905#ENSG00000196387#ENST00000356456#C2H2 ZF Containing Protei…	TRUE
DLBC	ENSG00000131845	ZNF304	C2H2 ZF	Yes	Known motif	Monomer or homomultimer	High-throughput in vitro	ChIP-seq motif is consistent with recognition code (RCADE)	None	IPR001909;IPR007087;IPR015880;	57343	zinc finger protein 304 [Source:HGNC Symbol;Acc:HGNC:13505]	None	Full	not tested	None	None	b	Yes	No	Yes	1a1, Direct HQ evidence	Sam Lambert	Laura Campitelli	Yes	$#ENSG00000131845#GO:0003700#sequence-specific DNA binding transcription factor activity#IBA - GO_REF:0000033	$#ENSP00000401642#ENSG00000131845#ENST00000443917#C2H2 ZF Containing Proteins#KRAB$#ENSP00000470319#ENSG00000131845#ENST00000598744#C2H2 ZF Containing Proteins#$#ENSP00000282286#ENSG00000131845#ENST00000282286#C2H2 ZF Containing Proteins#KRAB$#ENSP00000375586#ENSG00000131845#ENST00000391705#C2H2 ZF Containing Proteins#KRAB	TRUE
DLBC	ENSG00000075407	ZNF37A	C2H2 ZF	Yes	Known motif	Monomer or homomultimer	High-throughput in vitro	ChIP-seq motif is consistent with recognition code (RCADE)	None	IPR001909;IPR007087;IPR015880;	7587	zinc finger protein 37A [Source:HGNC Symbol;Acc:HGNC:13102]	None	DBD and Full	not tested	None	None	a	Yes	No	Yes	1a1, Direct HQ evidence	Jussi Taipale	Tim Hughes	Yes	$#ENSG00000075407#GO:0003700#sequence-specific DNA binding transcription factor activity#IBA - GO_REF:0000033 | NAS - PMID:8464732	$#ENSP00000329141#ENSG00000075407#ENST00000351773#C2H2 ZF Containing Proteins#KRAB$#ENSP00000354377#ENSG00000075407#ENST00000361085#C2H2 ZF Containing Proteins#KRAB$#ENSP00000490669#ENSG00000075407#ENST00000638053#C2H2 ZF Containing Proteins#KRAB	TRUE
DLBC	ENSG00000126746	ZNF384	C2H2 ZF	Yes	Known motif	Monomer or homomultimer	High-throughput in vitro	None	None	IPR007087;IPR015880	171017	zinc finger protein 384 [Source:HGNC Symbol;Acc:HGNC:11955]	None	DBD and Full	not tested	None	None	a	Yes	No	No	1a1, Direct HQ evidence	Sam Lambert	Arttu Jolma	Yes	None	$#ENSP00000348018#ENSG00000126746#ENST00000355772#C2H2 ZF Containing Proteins#$#ENSP00000321650#ENSG00000126746#ENST00000319770#C2H2 ZF Containing Proteins#$#ENSP00000380019#ENSG00000126746#ENST00000396801#C2H2 ZF Containing Proteins#$#ENSP00000439736#ENSG00000126746#ENST00000540915#C2H2 ZF Containing Proteins#$#ENSP00000412911#ENSG00000126746#ENST00000436774#C2H2 ZF Containing Proteins#$#ENSP000…	FALSE
DLBC	ENSG00000118620	ZNF430	C2H2 ZF	Yes	Known motif	Monomer or homomultimer	High-throughput in vitro	ChIP-seq motif is consistent with recognition code (RCADE)	None	IPR001909;IPR007087;IPR015880;	80264	zinc finger protein 430 [Source:HGNC Symbol;Acc:HGNC:20808]	None	DBD and Full	not tested	None	None	b	Yes	No	No	1a1, Direct HQ evidence	Tim Hughes	Pratyush Das	Yes	None	$#ENSP00000261560#ENSG00000118620#ENST00000261560#C2H2 ZF Containing Proteins#KRAB$#ENSP00000469148#ENSG00000118620#ENST00000595401#C2H2 ZF Containing Proteins#KRAB$#ENSP00000473069#ENSG00000118620#ENST00000594110#C2H2 ZF Containing Proteins#KRAB$#ENSP00000469787#ENSG00000118620#ENST00000597922#C2H2 ZF Containing Proteins#	TRUE
DLBC	ENSG00000196705	ZNF431	C2H2 ZF	Yes	Known motif	Monomer or homomultimer	In vivo/Misc source	Motif obtained from MEME - not supported by recognition code (RCADE) and may be inaccurate or indirect	None	IPR001909;IPR007087;IPR015880;	170959	zinc finger protein 431 [Source:HGNC Symbol;Acc:HGNC:20809]	None	Full	not tested	None	None	b	Yes	No	Yes	1a1, Direct HQ evidence	Jussi Taipale	Arttu Jolma	Yes	$#ENSG00000196705#GO:0043433#negative regulation of sequence-specific DNA binding transcription factor activity#ISS - GO_REF:0000024	$#ENSP00000308578#ENSG00000196705#ENST00000311048#C2H2 ZF Containing Proteins#KRAB$#ENSP00000469460#ENSG00000196705#ENST00000594425#C2H2 ZF Containing Proteins#	TRUE
DLBC	ENSG00000125945	ZNF436	C2H2 ZF	Yes	Known motif	Monomer or homomultimer	High-throughput in vitro	ChIP-seq motif is consistent with recognition code (RCADE)	None	IPR001909;IPR007087;IPR015880;	80818	zinc finger protein 436 [Source:HGNC Symbol;Acc:HGNC:20814]	None	DBD and Full	not tested	None	None	b	Yes	No	Yes	1a1, Direct HQ evidence	Tim Hughes	Jussi Taipale	Yes	$#ENSG00000125945#GO:0003700#sequence-specific DNA binding transcription factor activity#IBA - GO_REF:0000033	$#ENSP00000313582#ENSG00000125945#ENST00000314011#C2H2 ZF Containing Proteins#KRAB$#ENSP00000363736#ENSG00000125945#ENST00000374608#C2H2 ZF Containing Proteins#KRAB	TRUE
DLBC	ENSG00000197808	ZNF461	C2H2 ZF	Yes	Likely to be sequence specific TF	Monomer or homomultimer	No motif	None	Protein has a decent cassette of znfC2H2 domains and a KRAB-domain. It has been shown also to operate as a corepressor of NR5A1, where the KRAB-domain ).mediates both the interaction to NR5A1 and to HDAC2 (PMID: 16595694	IPR001909;IPR007087;IPR015880;	92283	zinc finger protein 461 [Source:HGNC Symbol;Acc:HGNC:21629]	None	DBD	not tested	None	None	b	Yes	No	Yes	4a, two or more datasets predict it as a TF	Yimeng Yin	Arttu Jolma	Yes	$#ENSG00000197808#GO:0003700#sequence-specific DNA binding transcription factor activity#IBA - GO_REF:0000033	$#ENSP00000467931#ENSG00000197808#ENST00000588268#C2H2 ZF Containing Proteins#KRAB, zf-C2H2_4$#ENSP00000353515#ENSG00000197808#ENST00000360357#C2H2 ZF Containing Proteins#KRAB, zf-C2H2_4$#ENSP00000464914#ENSG00000197808#ENST00000592829#C2H2 ZF Containing Proteins#KRAB	TRUE
DLBC	ENSG00000188785	ZNF548	C2H2 ZF	Yes	Known motif	Monomer or homomultimer	High-throughput in vitro	ChIP-seq motif is consistent with recognition code (RCADE)	None	IPR001909;IPR007087;IPR015880;	147694	zinc finger protein 548 [Source:HGNC Symbol;Acc:HGNC:26561]	None	DBD and Full	not tested	None	None	b	Yes	No	Yes	1a1, Direct HQ evidence	Yimeng Yin	Sam Lambert	Yes	$#ENSG00000188785#GO:0003700#sequence-specific DNA binding transcription factor activity#IBA - GO_REF:0000033	$#ENSP00000379482#ENSG00000188785#ENST00000366197#C2H2 ZF Containing Proteins#KRAB$#ENSP00000337555#ENSG00000188785#ENST00000336128#C2H2 ZF Containing Proteins#KRAB$#ENSP00000473179#ENSG00000188785#ENST00000597400#C2H2 ZF Containing Proteins#KRAB$#ENSP00000470982#ENSG00000188785#ENST00000600927#C2H2 ZF Containing Proteins#KRAB	TRUE
DLBC	ENSG00000186017	ZNF566	C2H2 ZF	Yes	Known motif	Monomer or homomultimer	High-throughput in vitro	ChIP-seq motif is consistent with recognition code (RCADE)	None	IPR001909;IPR007087;IPR015880;	84924	zinc finger protein 566 [Source:HGNC Symbol;Acc:HGNC:25919]	None	DBD and Full	not tested	None	None	b	Yes	No	No	1a1, Direct HQ evidence	Sam Lambert	Arttu Jolma	Yes	None	$#ENSP00000465343#ENSG00000186017#ENST00000493391#C2H2 ZF Containing Proteins#$#ENSP00000401259#ENSG00000186017#ENST00000424129#C2H2 ZF Containing Proteins#KRAB$#ENSP00000400651#ENSG00000186017#ENST00000427002#C2H2 ZF Containing Proteins#KRAB$#ENSP00000415520#ENSG00000186017#ENST00000434377#C2H2 ZF Containing Proteins#KRAB$#ENSP00000411526#ENSG00000186017#ENST00000452939#C2H2 ZF Containing Protei…	TRUE
DLBC	ENSG00000189042	ZNF567	C2H2 ZF	Yes	Known motif	Monomer or homomultimer	High-throughput in vitro	ChIP-seq motif is consistent with recognition code (RCADE)	None	IPR001909;IPR007087;IPR015880;	163081	zinc finger protein 567 [Source:HGNC Symbol;Acc:HGNC:28696]	None	Full	not tested	None	None	b	Yes	No	Yes	1a1, Direct HQ evidence	Arttu Jolma	Yimeng Yin	Yes	$#ENSG00000189042#GO:0003700#sequence-specific DNA binding transcription factor activity#IBA - GO_REF:0000033	$#ENSP00000353957#ENSG00000189042#ENST00000360729#C2H2 ZF Containing Proteins#KRAB$#ENSP00000467379#ENSG00000189042#ENST00000585696#C2H2 ZF Containing Proteins#KRAB$#ENSP00000441838#ENSG00000189042#ENST00000536254#C2H2 ZF Containing Proteins#KRAB$#ENSP00000467712#ENSG00000189042#ENST00000588311#C2H2 ZF Containing Proteins#KRAB$#ENSP00000466458#ENSG00000189042#ENST00000589264#C2H2 ZF Containing Pr…	TRUE
DLBC	ENSG00000122482	ZNF644	C2H2 ZF	Yes	Likely to be sequence specific TF	Monomer or homomultimer	No motif	None	Possible false positive. Arrangement of C2H2 domains seems inconsistent with DNA binding.	IPR007087;IPR015880	84146	zinc finger protein 644 [Source:HGNC Symbol;Acc:HGNC:29222]	None	DBD and Full	not tested	None	None	a	Yes	No	No	4a, two or more datasets predict it as a TF	Tim Hughes	Jussi Taipale	Yes	None	$#ENSP00000337008#ENSG00000122482#ENST00000337393#C2H2 ZF Containing Proteins#zf-C2H2_4$#ENSP00000340828#ENSG00000122482#ENST00000347275#C2H2 ZF Containing Proteins#$#ENSP00000354659#ENSG00000122482#ENST00000361321#C2H2 ZF Containing Proteins#	FALSE
DLBC	ENSG00000175105	ZNF654	C2H2 ZF	Yes	Likely to be sequence specific TF	Monomer or homomultimer	No motif	None	None	IPR007087;IPR015880	55279	zinc finger protein 654 [Source:HGNC Symbol;Acc:HGNC:25612]	None	DBD	Yes	None	None	b	Yes	No	No	4a, two or more datasets predict it as a TF	Yimeng Yin	Sam Lambert	Yes	None	$#ENSP00000312141#ENSG00000175105#ENST00000309495#C2H2 ZF Containing Proteins#$#ENSP00000490842#ENSG00000175105#ENST00000636215#C2H2 ZF Containing Proteins#	FALSE
DLBC	ENSG00000179195	ZNF664	C2H2 ZF	Yes	Inferred motif	Monomer or homomultimer	In vivo/Misc source	None	None	IPR007087;IPR015880	144348	zinc finger protein 664 [Source:HGNC Symbol;Acc:HGNC:25406]	None	DBD and Full	not tested	None	None	b	Yes	No	No	2a2, orthologous lower confidence evidence	Sam Lambert	Pratyush Das	Yes	None	$#ENSP00000337320#ENSG00000179195#ENST00000337815#C2H2 ZF Containing Proteins#$#ENSP00000376205#ENSG00000179195#ENST00000392404#C2H2 ZF Containing Proteins#$#ENSP00000441405#ENSG00000179195#ENST00000539644#C2H2 ZF Containing Proteins#$#ENSP00000440645#ENSG00000179195#ENST00000538932#C2H2 ZF Containing Proteins#	FALSE
DLBC	ENSG00000160336	ZNF761	C2H2 ZF	Yes	Known motif	Monomer or homomultimer	In vivo/Misc source	Only known motifs are from Transfac or HocoMoco - origin is uncertain	None	IPR001909;IPR007087;IPR015880;	388561	zinc finger protein 761 [Source:HGNC Symbol;Acc:HGNC:23179]	None	DBD	not tested	None	None	b	Yes	No	No	2a1, Lower confidence direct evidence	Sam Lambert	Jussi Taipale	Yes	$#ENSG00000160336#GO:0003700#sequence-specific DNA binding transcription factor activity#IBA - GO_REF:0000033	$#ENSP00000480218#ENSG00000160336#ENST00000432094#C2H2 ZF Containing Proteins#KRAB$#ENSP00000481316#ENSG00000160336#ENST00000610928#C2H2 ZF Containing Proteins#KRAB$#ENSP00000481271#ENSG00000160336#ENST00000613950#C2H2 ZF Containing Proteins#KRAB$#ENSP00000482214#ENSG00000160336#ENST00000334095#C2H2 ZF Containing Proteins#	FALSE
DLBC	ENSG00000158691	ZSCAN12	C2H2 ZF	Yes	Likely to be sequence specific TF	Monomer or homomultimer	No motif	None	Virtually nothing is known for this protein except that it has a decent cassette of znfC2H2 domains and a SCAN-domain	IPR003309;IPR007087;IPR008916;IPR015880	9753	zinc finger and SCAN domain containing 12 [Source:HGNC Symbol;Acc:HGNC:13172]	None	DBD and Full	not tested	None	None	b	Yes	No	Yes	4a, two or more datasets predict it as a TF	Sam Lambert	Arttu Jolma	Yes	$#ENSG00000158691#GO:0003700#sequence-specific DNA binding transcription factor activity#IBA - GO_REF:0000033	$#ENSP00000354305#ENSG00000158691#ENST00000361028#C2H2 ZF Containing Proteins#SCAN$#ENSP00000380039#ENSG00000158691#ENST00000396827#C2H2 ZF Containing Proteins#SCAN	FALSE
DLBC	ENSG00000183340	JRKL	CENPB	Yes	Inferred motif	Monomer or homomultimer	High-throughput in vitro	None	None	IPR004875;IPR006600;IPR007889;IPR009057	8690	JRK-like [Source:HGNC Symbol;Acc:HGNC:6200]	None	Full	not tested	None	None	x	Yes	No	No	4a, two or more datasets predict it as a TF	Arttu Jolma	Laura Campitelli	No	None	$#ENSP00000333350#ENSG00000183340#ENST00000332349#CENP-B N-terminal DNA-binding domain#DDE_1, HTH_Tnp_Tc5	FALSE
DLBC	ENSG00000112242	E2F3	E2F	Yes	Known motif	Monomer or homomultimer	High-throughput in vitro	None	Binds preferentially with DP proteins in vivo	IPR003316;	1871	E2F transcription factor 3 [Source:HGNC Symbol;Acc:HGNC:3115]	None	DBD and Full	Yes	None	Prefers heterodimer with TFDP proteins over homodimer	a	Yes	TF Gene Candidate_DNA-Binding: sequence-specific_Co-activation_PMIDS:15448153;17135268	Yes	1a1, Direct HQ evidence	Sam Lambert	Jussi Taipale	Yes	$#ENSG00000112242#GO:0003700#sequence-specific DNA binding transcription factor activity#IEA - GO_REF:0000019	$#ENSP00000262904#ENSG00000112242#ENST00000346618#E2F#E2F_CC-MB$#ENSP00000443418#ENSG00000112242#ENST00000535432#E2F#E2F_CC-MB$#ENSP00000483249#ENSG00000112242#ENST00000613242#E2F#	FALSE
DLBC	ENSG00000109381	ELF2	Ets	Yes	Known motif	Monomer or homomultimer	High-throughput in vitro	None	None	IPR000418;IPR022084	1998	E74 like ETS transcription factor 2 [Source:HGNC Symbol;Acc:HGNC:3317]	None	DBD and Full	Yes	None	None	a	Yes	TF Gene_DNA-Binding: sequence-specific_DNA Binding; Transactivation_PMIDS:8756667	Yes	1a1, Direct HQ evidence	Tim Hughes	Arttu Jolma	Yes	$#ENSG00000109381#GO:0000981#sequence-specific DNA binding RNA polymerase II transcription factor activity#IBA - GO_REF:0000033	$#ENSP00000351458#ENSG00000109381#ENST00000358635#ETS#Elf-1_N$#ENSP00000397796#ENSG00000109381#ENST00000420916#ETS#Elf-1_N$#ENSP00000426997#ENSG00000109381#ENST00000510408#ETS#Elf-1_N$#ENSP00000368867#ENSG00000109381#ENST00000379549#ETS#Elf-1_N$#ENSP00000426087#ENSG00000109381#ENST00000512627#ETS#Elf-1_N	FALSE
DLBC	ENSG00000126767	ELK1	Ets	Yes	Known motif	Monomer or homomultimer	High-throughput in vitro	None	None	IPR000418;	2002	ELK1, ETS transcription factor [Source:HGNC Symbol;Acc:HGNC:3321]	1DUX	DBD and Full	Yes	None	None	a	Yes	TF Gene_DNA-Binding: sequence-specific_Transactivation_PMIDS:11151091;15808854	Yes	1a1, Direct HQ evidence	Laura Campitelli	Matt Weirauch	Yes	$#ENSG00000126767#GO:0001077#RNA polymerase II core promoter proximal region sequence-specific DNA binding transcription factor a#IDA - PMID:12750007$#ENSG00000126767#GO:0003700#sequence-specific DNA binding transcription factor activity#IDA - PMID:14970218	$#ENSP00000247161#ENSG00000126767#ENST00000247161#ETS#$#ENSP00000345585#ENSG00000126767#ENST00000343894#ETS#$#ENSP00000366182#ENSG00000126767#ENST00000376983#ETS#	FALSE
DLBC	ENSG00000117036	ETV3	Ets	Yes	Known motif	Monomer or homomultimer	High-throughput in vitro	None	None	IPR000418;	2117	ETS variant 3 [Source:HGNC Symbol;Acc:HGNC:3492]	None	DBD	Yes	None	None	a	Yes	TF Gene_DNA-Binding: sequence-specific_DNA Binding_PMIDS:12007404	Yes	1a1, Direct HQ evidence	Sam Lambert	Pratyush Das	Yes	$#ENSG00000117036#GO:0000981#sequence-specific DNA binding RNA polymerase II transcription factor activity#IBA - GO_REF:0000033$#ENSG00000117036#GO:0001227#RNA polymerase II transcription regulatory region sequence-specific DNA binding transcription factor#IEA - GO_REF:0000019	$#ENSP00000327316#ENSG00000117036#ENST00000326786#ETS#$#ENSP00000357175#ENSG00000117036#ENST00000368192#ETS#	FALSE
DLBC	ENSG00000065970	FOXJ2	Forkhead	Yes	Known motif	Monomer or homomultimer	High-throughput in vitro	None	None	IPR001766;	55810	forkhead box J2 [Source:HGNC Symbol;Acc:HGNC:24818]	None	DBD and Full	Yes	None	None	a	Yes	TF Gene_DNA-Binding: sequence-specific_DNA Binding_PMIDS:10777590	Yes	1a1, Direct HQ evidence	Matt Weirauch	Tim Hughes	Yes	$#ENSG00000065970#GO:0001077#RNA polymerase II core promoter proximal region sequence-specific DNA binding transcription factor a#IDA - PMID:10777590	$#ENSP00000162391#ENSG00000065970#ENST00000162391#Forkhead#$#ENSP00000403411#ENSG00000065970#ENST00000428177#Forkhead#	FALSE
DLBC	ENSG00000198815	FOXJ3	Forkhead	Yes	Known motif	Monomer or homomultimer	High-throughput in vitro	None	None	IPR001766;IPR018122	22887	forkhead box J3 [Source:HGNC Symbol;Acc:HGNC:29178]	None	DBD and Full	Yes	None	None	b	Yes	No	Yes	1a1, Direct HQ evidence	Jussi Taipale	Laura Campitelli	Yes	$#ENSG00000198815#GO:0000981#sequence-specific DNA binding RNA polymerase II transcription factor activity#IBA - GO_REF:0000033	$#ENSP00000354620#ENSG00000198815#ENST00000361346#Forkhead#$#ENSP00000361653#ENSG00000198815#ENST00000372572#Forkhead#$#ENSP00000393408#ENSG00000198815#ENST00000445886#Forkhead#$#ENSP00000439044#ENSG00000198815#ENST00000545068#Forkhead#$#ENSP00000361652#ENSG00000198815#ENST00000372571#Forkhead#$#ENSP00000361654#ENSG00000198815#ENST00000372573#Forkhead#$#ENSP00000388099#ENSG00000198815#ENST0000042…	FALSE
DLBC	ENSG00000170802	FOXN2	Forkhead	Yes	Known motif	Monomer or homomultimer	High-throughput in vitro	None	None	IPR001766;IPR018122	3344	forkhead box N2 [Source:HGNC Symbol;Acc:HGNC:5281]	None	DBD and Full	Yes	None	None	a	Yes	No	Yes	1a1, Direct HQ evidence	Arttu Jolma	Pratyush Das	Yes	$#ENSG00000170802#GO:0003700#sequence-specific DNA binding transcription factor activity#IEA - GO_REF:0000002	$#ENSP00000343633#ENSG00000170802#ENST00000340553#Forkhead#$#ENSP00000388486#ENSG00000170802#ENST00000413569#Forkhead#$#ENSP00000484534#ENSG00000170802#ENST00000616844#Forkhead#	FALSE
DLBC	ENSG00000071655	MBD3	MBD	Yes	Likely to be sequence specific TF	Low specificity DNA-binding protein	No motif	None	The MBD domain of MBD3 is thought to be primarily responsible for interaction with HDAC1 and MTA2, members of the NuRD complex (PMID: 12124384). More recently, studies have shown that it retains the ability to bind methylated CpG sites in vitro (PMID: 24307175) with lower affinity than other MBD proteins (e.g., MBD2), but does not distinguish between hydroxymethylated and unmethylated sites. Coup…	IPR001739;IPR016177;IPR025884;	53615	methyl-CpG binding domain protein 3 [Source:HGNC Symbol;Acc:HGNC:6918]	None	not tested	not tested	None	Binds methylated CpG dinucleotides	x	Yes	No	No	3a, decent circumstantial evidence for its role as	Laura Campitelli	Tim Hughes	No	None	$#ENSP00000156825#ENSG00000071655#ENST00000156825#Methyl-CpG DNA-binding#MBD_C$#ENSP00000412302#ENSG00000071655#ENST00000434436#Methyl-CpG DNA-binding#MBD_C$#ENSP00000464718#ENSG00000071655#ENST00000590550#Methyl-CpG DNA-binding#MBD_C, MBDa, RasGAP	FALSE
DLBC	ENSG00000170448	NFXL1	NFX	Yes	Likely to be sequence specific TF	Monomer or homomultimer	No motif	None	Likely a TF based on presence of NFX ZF.	IPR000967;IPR001841;IPR019786;	152518	nuclear transcription factor, X-box binding like 1 [Source:HGNC Symbol;Acc:HGNC:18726]	None	not tested	not tested	None	None	c	Yes	No	Yes	4a, two or more datasets predict it as a TF	Sam Lambert	Pratyush Das	Yes	$#ENSG00000170448#GO:0001078#RNA polymerase II core promoter proximal region sequence-specific DNA binding transcription factor a#IBA - GO_REF:0000033	$#ENSP00000333113#ENSG00000170448#ENST00000329043#NF-X1 ZF#$#ENSP00000422037#ENSG00000170448#ENST00000507489#NF-X1 ZF#$#ENSP00000370949#ENSG00000170448#ENST00000381538#NF-X1 ZF#	FALSE
DLBC	ENSG00000196233	LCOR	Pipsqueak	Yes	Known motif	Monomer or homomultimer	100 perc ID - in vitro	None	None	IPR007889;IPR009057	84458	ligand dependent nuclear receptor corepressor [Source:HGNC Symbol;Acc:HGNC:29503]	None	DBD and Full	not tested	None	None	a	Yes	No	No	1a2, Orthologous HQ evidence	Arttu Jolma	Pratyush Das	No	None	$#ENSP00000360138#ENSG00000196233#ENST00000371097#Pipsqueak#$#ENSP00000360144#ENSG00000196233#ENST00000371103#Pipsqueak#$#ENSP00000443431#ENSG00000196233#ENST00000540664#Pipsqueak#$#ENSP00000348298#ENSG00000196233#ENST00000356016#Pipsqueak#$#ENSP00000286067#ENSG00000196233#ENST00000286067#Pipsqueak#DUF4553$#ENSP00000490116#ENSG00000196233#ENST00000421806#Pipsqueak#DUF4553	FALSE
DLBC	ENSG00000185129	PURA	Unknown	Yes	Known motif	Monomer or homomultimer	In vivo/Misc source	Only known motifs are from Transfac or HocoMoco - origin is uncertain	Binds dsDNA (PMID: 15282343) and ssDNA (PMID: 1448097) specifically	IPR006628	5813	purine rich element binding protein A [Source:HGNC Symbol;Acc:HGNC:9701];Transcriptional activator p	None	not tested	not tested	None	None	No	Yes	TF Gene_Single stranded RNA/DNA binding_DNA Binding_PMIDS:1448097;1545807;15282343	Yes	2a1, Lower confidence direct evidence	Pratyush Das	Sam Lambert	Yes	$#ENSG00000185129#GO:0003705#RNA polymerase II distal enhancer sequence-specific DNA binding transcription factor activity#TAS - PMID:9334258	$#ENSP00000332706#ENSG00000185129#ENST00000331327#Other#DUF3276, PurA	FALSE
DLBC	ENSG00000197579	TOPORS	Unknown	Yes	Known motif	Monomer or homomultimer	In vivo/Misc source	Only known motifs are from Transfac or HocoMoco - origin is uncertain	None	IPR001841;IPR017907;IPR018957	10210	TOP1 binding arginine/serine rich protein [Source:HGNC Symbol;Acc:HGNC:21653]	None	not tested	not tested	None	None	No	Yes	TF Gene_Single stranded RNA/DNA binding_DNA Binding_PMIDS:11278651;15735665	No	2a1, Lower confidence direct evidence	Pratyush Das	Sam Lambert	No	None	$#ENSP00000353735#ENSG00000197579#ENST00000360538#Other#Prok-RING_4, zf-ANAPC11, zf-C3HC4, zf-C3HC4_2, zf-$#ENSP00000369187#ENSG00000197579#ENST00000379858#Other#Prok-RING_4, zf-ANAPC11, zf-C3HC4, zf-C3HC4_2, zf-	FALSE
Blood	ENSG00000153207	AHCTF1	AT hook	Yes	Likely to be sequence specific TF	Monomer or homomultimer	No motif	None	None	IPR011047;IPR025151	25909	AT-hook containing transcription factor 1 [Source:HGNC Symbol;Acc:HGNC:24618]	None	not tested	Yes	None	None	c	No	No	No	1a1, Direct HQ evidence	Jussi Taipale	Laura Campitelli	No	$#ENSG00000153207#GO:0003700#sequence-specific DNA binding transcription factor activity#IEA - GO_REF:0000019	$#ENSP00000355465#ENSG00000153207#ENST00000326225#AT hook#ELYS, ELYS-bb$#ENSP00000417115#ENSG00000153207#ENST00000478568#AT hook#ELYS-bb$#ENSP00000355464#ENSG00000153207#ENST00000366508#AT hook#ELYS, ELYS-bb	FALSE
Blood	ENSG00000116539	ASH1L	AT hook	Yes	Likely to be sequence specific TF	Monomer or homomultimer	No motif	None	None	IPR001025;IPR001214;IPR001487;IPR001965;IPR003616;IPR006560;IPR011011;IPR017956;IPR019786;IPR019787	693140	ASH1 like histone lysine methyltransferase [Source:HGNC Symbol;Acc:HGNC:19088]	None	not tested	not tested	Chromatin_Modifier_etc	None	a	No	No	No	5a, one of the source datasets predicts is as a TF	Pratyush Das	Arttu Jolma	No	None	$#ENSP00000357330#ENSG00000116539#ENST00000368346#AT hook#BAH, Bromodomain, PHD, SET$#ENSP00000376204#ENSG00000116539#ENST00000392403#AT hook#BAH, Bromodomain, PHD, SET$#ENSP00000449283#ENSG00000116539#ENST00000548830#AT hook#	FALSE
Blood	ENSG00000104903	LYL1	bHLH	Yes	Inferred motif	Obligate heteromer	In vivo/Misc source	None	TAL1, TAL2 and LYL are very similar and have a basic region with a bulky tryptophan inserting into the cluster of the basic residues. Binds DNA as a heterodimer with TCF3 (PDB:2YPB and PDB:2YPA).	IPR011598;	4066	lymphoblastic leukemia associated hematopoiesis regulator 1 [Source:HGNC Symbol;Acc:HGNC:6734]	None	DBD and Full	Yes	None	PMID:8628307 LYL1 makes heterodimer with TCF3	a	Yes	No	Yes	1a2, Orthologous HQ evidence	Matt Weirauch	Pratyush Das	Yes	$#ENSG00000104903#GO:0000981#sequence-specific DNA binding RNA polymerase II transcription factor activity#IBA - GO_REF:0000033	$#ENSP00000264824#ENSG00000104903#ENST00000264824#bHLH#$#ENSP00000468122#ENSG00000104903#ENST00000590974#bHLH#	FALSE
Blood	ENSG00000140262	TCF12	bHLH	Yes	Known motif	Monomer or homomultimer	High-throughput in vitro	None	None	IPR011598;	6938	transcription factor 12 [Source:HGNC Symbol;Acc:HGNC:11623]	None	DBD and Full	Yes	None	None	a	Yes	TF Gene_DNA-Binding: sequence-specific_DNA Binding_PMIDS:8163514;12826747	Yes	1a1, Direct HQ evidence	Sam Lambert	Pratyush Das	Yes	$#ENSG00000140262#GO:0001077#RNA polymerase II core promoter proximal region sequence-specific DNA binding transcription factor a#IDA - PMID:11802795$#ENSG00000140262#GO:0003700#sequence-specific DNA binding transcription factor activity#IDA - PMID:11802795	$#ENSP00000267811#ENSG00000140262#ENST00000267811#bHLH#$#ENSP00000331057#ENSG00000140262#ENST00000333725#bHLH#$#ENSP00000342459#ENSG00000140262#ENST00000343827#bHLH#$#ENSP00000440017#ENSG00000140262#ENST00000543579#bHLH#$#ENSP00000453737#ENSG00000140262#ENST00000557843#bHLH#$#ENSP00000444696#ENSG00000140262#ENST00000537840#bHLH#$#ENSP00000453876#ENSG00000140262#ENST00000559609#bHLH#$#ENSP00000453…	FALSE
Blood	ENSG00000105698	USF2	bHLH	Yes	Known motif	Monomer or homomultimer	High-throughput in vitro	Has a putative AT-hook	None	IPR011598;	7392	upstream transcription factor 2, c-fos interacting [Source:HGNC Symbol;Acc:HGNC:12594]	None	DBD and Full	Yes	None	None	a	Yes	TF Gene_DNA-Binding: sequence-specific_DNA Binding_PMIDS:15242350	Yes	1a1, Direct HQ evidence	Matt Weirauch	Sam Lambert	Yes	$#ENSG00000105698#GO:0003700#sequence-specific DNA binding transcription factor activity#TAS - PMID:1589769, PMID:8954795$#ENSG00000105698#GO:0003705#RNA polymerase II distal enhancer sequence-specific DNA binding transcription factor activity#IMP - PMID:8576131	$#ENSP00000222305#ENSG00000105698#ENST00000222305#bHLH#$#ENSP00000340633#ENSG00000105698#ENST00000343550#bHLH#$#ENSP00000368429#ENSG00000105698#ENST00000379134#bHLH#$#ENSP00000471511#ENSG00000105698#ENST00000594064#bHLH#$#ENSP00000469585#ENSG00000105698#ENST00000598058#bHLH#$#ENSP00000470081#ENSG00000105698#ENST00000599625#bHLH#$#ENSP00000471775#ENSG00000105698#ENST00000596380#bHLH#$#ENSP00000469…	FALSE
Blood	ENSG00000115966	ATF2	bZIP	Yes	Known motif	Monomer or homomultimer	High-throughput in vitro	None	None	IPR004827;IPR007087;IPR016378;	1386	activating transcription factor 2 [Source:HGNC Symbol;Acc:HGNC:784]	1T2K	DBD and Full	Yes	None	Structure has IRF3;ATF2;JUN	a	Yes	TF Gene_DNA-Binding: sequence-specific_Transactivation_PMIDS:1658708;2529117;9139739;10909971	Yes	1a1, Direct HQ evidence	Pratyush Das	Jussi Taipale	Yes	$#ENSG00000115966#GO:0001077#RNA polymerase II core promoter proximal region sequence-specific DNA binding transcription factor a#IEA - GO_REF:0000019$#ENSG00000115966#GO:0001228#RNA polymerase II transcription regulatory region sequence-specific DNA binding transcription factor#IC - GO_REF:0000036$#ENSG00000115966#GO:0003700#sequence-specific DNA binding transcription factor activity#IDA - PMID:…	$#ENSP00000264110#ENSG00000115966#ENST00000264110#bZIP#$#ENSP00000340576#ENSG00000115966#ENST00000345739#bZIP#$#ENSP00000376327#ENSG00000115966#ENST00000392544#bZIP#$#ENSP00000386282#ENSG00000115966#ENST00000409499#bZIP#$#ENSP00000386526#ENSG00000115966#ENST00000409833#bZIP#$#ENSP00000407911#ENSG00000115966#ENST00000426833#bZIP#	FALSE
Blood	ENSG00000118217	ATF6	bZIP	Yes	Known motif	Monomer or homomultimer	High-throughput in vitro	None	None	IPR004827;	22926	activating transcription factor 6 [Source:HGNC Symbol;Acc:HGNC:791]	None	DBD and Full	Yes	None	None	a	Yes	TF Gene Candidate_DNA-Binding: sequence-specific; Transcription Factor Binding: tf co-factor binding_Co-activation; DNA Binding_PMIDS:9271374;14765107	Yes	1a1, Direct HQ evidence	Sam Lambert	Laura Campitelli	Yes	$#ENSG00000118217#GO:0003700#sequence-specific DNA binding transcription factor activity#IDA - PMID:11163209	$#ENSP00000356919#ENSG00000118217#ENST00000367942#bZIP#	FALSE
Blood	ENSG00000213676	ATF6B	bZIP	Yes	Known motif	Monomer or homomultimer	High-throughput in vitro	None	None	IPR004827;	1388	activating transcription factor 6 beta [Source:HGNC Symbol;Acc:HGNC:2349]	None	DBD	Yes	None	None	a	Yes	No	No	3a, decent circumstantial evidence for its role as	Sam Lambert	Pratyush Das	Yes	$#ENSG00000213676#GO:0003700#sequence-specific DNA binding transcription factor activity#IDA - PMID:11256944	$#ENSP00000364347#ENSG00000213676#ENST00000375201#bZIP#$#ENSP00000364349#ENSG00000213676#ENST00000375203#bZIP#$#ENSP00000393419#ENSG00000213676#ENST00000453203#bZIP#	FALSE
Blood	ENSG00000156273	BACH1	bZIP	Yes	Known motif	Monomer or homomultimer	In vivo/Misc source	Only known motifs are from Transfac or HocoMoco - origin is uncertain	None	IPR000210;IPR004826;IPR004827;IPR008917;IPR011333;IPR013069	100379661	BTB domain and CNC homolog 1 [Source:HGNC Symbol;Acc:HGNC:935]	None	DBD and Full	Yes	None	pmid:12805554 has strong preference for forming heterodimers with MAFG and MAFK over homodimer based on Newman et al 2003	a	Yes	TF Gene_DNA-Binding: sequence-specific_DNA Binding; Transactivation_PMIDS:10620011	Yes	1a1, Direct HQ evidence	Laura Campitelli	Yimeng Yin	Yes	$#ENSG00000156273#GO:0001078#RNA polymerase II core promoter proximal region sequence-specific DNA binding transcription factor a#IDA - PMID:12511571 | IMP - PMID:21555518$#ENSG00000156273#GO:0001205#RNA polymerase II distal enhancer sequence-specific DNA binding transcription factor activity involv#IEA - GO_REF:0000019$#ENSG00000156273#GO:0001206#RNA polymerase II distal enhancer sequence-specif…	$#ENSP00000286800#ENSG00000156273#ENST00000286800#bZIP#BTB$#ENSP00000382805#ENSG00000156273#ENST00000399921#bZIP#BTB$#ENSP00000408605#ENSG00000156273#ENST00000447177#bZIP#BTB$#ENSP00000448663#ENSG00000156273#ENST00000547141#bZIP#$#ENSP00000447332#ENSG00000156273#ENST00000548219#bZIP#$#ENSP00000448982#ENSG00000156273#ENST00000548467#bZIP#$#ENSP00000449316#ENSG00000156273#ENST00000550131#bZIP#$#ENS…	FALSE
Blood	ENSG00000118260	CREB1	bZIP	Yes	Known motif	Monomer or homomultimer	High-throughput in vitro	None	None	IPR001630;IPR003102;IPR004827;	1385	cAMP responsive element binding protein 1 [Source:HGNC Symbol;Acc:HGNC:2345]	1DH3	DBD and Full	Yes	None	Structure is a homodimer	a	Yes	TF Gene_DNA-Binding: sequence-specific_DNA Binding; Transactivation_PMIDS:14593102;15054091	Yes	1a1, Direct HQ evidence	Pratyush Das	Tim Hughes	Yes	$#ENSG00000118260#GO:0001077#RNA polymerase II core promoter proximal region sequence-specific DNA binding transcription factor a#IC - GO_REF:0000036$#ENSG00000118260#GO:0003700#sequence-specific DNA binding transcription factor activity#IDA - PMID:8798441$#ENSG00000118260#GO:0003705#RNA polymerase II distal enhancer sequence-specific DNA binding transcription factor activity#IDA - PMID:19861239	$#ENSP00000236995#ENSG00000118260#ENST00000353267#bZIP#pKID$#ENSP00000387699#ENSG00000118260#ENST00000432329#bZIP#pKID$#ENSP00000401803#ENSG00000118260#ENST00000455757#bZIP#$#ENSP00000391125#ENSG00000118260#ENST00000457101#bZIP#pKID	FALSE
Blood	ENSG00000105516	DBP	bZIP	Yes	Known motif	Monomer or homomultimer	High-throughput in vitro	None	None	IPR004827;	1628	D-box binding PAR bZIP transcription factor [Source:HGNC Symbol;Acc:HGNC:2697]	None	DBD and Full	Yes	None	None	a	Yes	TF Gene_DNA-Binding: sequence-specific_DNA Binding; Transactivation_PMIDS:2331750	Yes	1a1, Direct HQ evidence	Jussi Taipale	Arttu Jolma	Yes	$#ENSG00000105516#GO:0001077#RNA polymerase II core promoter proximal region sequence-specific DNA binding transcription factor a#IDA - PMID:20093779	$#ENSP00000222122#ENSG00000105516#ENST00000222122#bZIP#$#ENSP00000469291#ENSG00000105516#ENST00000601104#bZIP#$#ENSP00000471220#ENSG00000105516#ENST00000593500#bZIP#$#ENSP00000469426#ENSG00000105516#ENST00000599385#bZIP#	FALSE
Blood	ENSG00000116044	NFE2L2	bZIP	Yes	Known motif	Obligate heteromer	In vivo/Misc source	Only known motifs are from Transfac or HocoMoco - origin is uncertain	Has been tested by both PBM and HT-SELEX. Neither yielded a motif. Likely obligate heteromer.	IPR004826;IPR004827;IPR008917;	4780	nuclear factor, erythroid 2 like 2 [Source:HGNC Symbol;Acc:HGNC:7782]	None	DBD and Full	Yes	Obligate_Multimer	pmid:12805554 has strong preference for forming heterodimers with MAFG and MAFK over homodimer based on Newman et al 2003	a	Yes	TF Gene_DNA-Binding: sequence-specific__PMIDS:0;	Yes	2a1, Lower confidence direct evidence	Pratyush Das	Jussi Taipale	Yes	$#ENSG00000116044#GO:0001205#RNA polymerase II distal enhancer sequence-specific DNA binding transcription factor activity involv#IEA - GO_REF:0000019$#ENSG00000116044#GO:0003700#sequence-specific DNA binding transcription factor activity#IDA - PMID:17015834	$#ENSP00000380252#ENSG00000116044#ENST00000397062#bZIP#$#ENSP00000380253#ENSG00000116044#ENST00000397063#bZIP#$#ENSP00000412191#ENSG00000116044#ENST00000421929#bZIP#$#ENSP00000410015#ENSG00000116044#ENST00000423513#bZIP#$#ENSP00000411575#ENSG00000116044#ENST00000446151#bZIP#$#ENSP00000400073#ENSG00000116044#ENST00000448782#bZIP#$#ENSP00000467401#ENSG00000116044#ENST00000464747#bZIP#$#ENSP00000391…	FALSE
Blood	ENSG00000166454	ATMIN	C2H2 ZF	Yes	Likely to be sequence specific TF	Monomer or homomultimer	No motif	None	None	IPR007087;IPR015880	23300	ATM interactor [Source:HGNC Symbol;Acc:HGNC:29034]	None	not tested	not tested	None	None	x	Yes	No	No	4a, two or more datasets predict it as a TF	Sam Lambert	Arttu Jolma	No	None	$#ENSP00000299575#ENSG00000166454#ENST00000299575#C2H2 ZF Containing Proteins#$#ENSP00000463478#ENSG00000166454#ENST00000564241#C2H2 ZF Containing Proteins#$#ENSP00000455497#ENSG00000166454#ENST00000566488#C2H2 ZF Containing Proteins#$#ENSP00000464427#ENSG00000166454#ENST00000565237#C2H2 ZF Containing Proteins#	FALSE
Blood	ENSG00000102189	EEA1	C2H2 ZF	Yes	Likely to be sequence specific TF	Monomer or homomultimer	No motif	Single C2H2 domain	Based on (PMID: 20534488), the protein has a C2H2 ZF domain; but it uses the domain for contacting RAB5A rather than for binding DNA.	IPR000306;IPR007087;IPR011011;IPR017455	8411	early endosome antigen 1 [Source:HGNC Symbol;Acc:HGNC:3185]	None	not tested	not tested	None	None	x	No	No	No	5a, one of the source datasets predicts is as a TF	Arttu Jolma	Pratyush Das	No	None	$#ENSP00000317955#ENSG00000102189#ENST00000322349#Other#Atg14, FYVE$#ENSP00000446785#ENSG00000102189#ENST00000549790#Other#	FALSE
Blood	ENSG00000095574	IKZF5	C2H2 ZF	Yes	Inferred motif	Monomer or homomultimer	In vivo/Misc source	None	None	IPR007087;IPR015880	64376	IKAROS family zinc finger 5 [Source:HGNC Symbol;Acc:HGNC:14283]	None	DBD and Full	not tested	None	None	b	Yes	No	Yes	1a1, Direct HQ evidence	Yimeng Yin	Sam Lambert	Yes	$#ENSG00000095574#GO:0003700#sequence-specific DNA binding transcription factor activity#IBA - GO_REF:0000033	$#ENSP00000357881#ENSG00000095574#ENST00000368886#C2H2 ZF Containing Proteins#$#ENSP00000478056#ENSG00000095574#ENST00000617859#C2H2 ZF Containing Proteins#	FALSE
Blood	ENSG00000129911	KLF16	C2H2 ZF	Yes	Known motif	Monomer or homomultimer	High-throughput in vitro	None	None	IPR007087;IPR015880	83855	Kruppel like factor 16 [Source:HGNC Symbol;Acc:HGNC:16857]	None	DBD	not tested	None	None	a	Yes	TF Gene_DNA-Binding: sequence-specific_DNA Binding; Transactivation_PMIDS:12036432	Yes	1a1, Direct HQ evidence	Sam Lambert	Yimeng Yin	Yes	$#ENSG00000129911#GO:0001078#RNA polymerase II core promoter proximal region sequence-specific DNA binding transcription factor a#IEA - GO_REF:0000019	$#ENSP00000483701#ENSG00000129911#ENST00000617223#C2H2 ZF Containing Proteins#$#ENSP00000250916#ENSG00000129911#ENST00000250916#C2H2 ZF Containing Proteins#$#ENSP00000480570#ENSG00000129911#ENST00000592313#C2H2 ZF Containing Proteins#	FALSE
Blood	ENSG00000103495	MAZ	C2H2 ZF	Yes	Known motif	Monomer or homomultimer	High-throughput in vitro	ChIP-seq motif is consistent with recognition code (RCADE)	None	IPR007087;IPR015880	4150	MYC associated zinc finger protein [Source:HGNC Symbol;Acc:HGNC:6914]	None	DBD and Full	not tested	None	None	a	Yes	TF Gene_DNA-Binding: sequence-specific_DNA Binding; Transactivation_PMIDS:1454839;15094381	No	1a1, Direct HQ evidence	Arttu Jolma	Sam Lambert	Yes	None	$#ENSP00000219782#ENSG00000103495#ENST00000219782#C2H2 ZF Containing Proteins#$#ENSP00000313362#ENSG00000103495#ENST00000322945#C2H2 ZF Containing Proteins#$#ENSP00000443956#ENSG00000103495#ENST00000545521#C2H2 ZF Containing Proteins#$#ENSP00000460877#ENSG00000103495#ENST00000569978#C2H2 ZF Containing Proteins#$#ENSP00000460057#ENSG00000103495#ENST00000567444#C2H2 ZF Containing Proteins#zf-C2H2_j…	FALSE
Blood	ENSG00000085274	MYNN	C2H2 ZF	Yes	Known motif	Monomer or homomultimer	High-throughput in vitro	ChIP-seq motif is consistent with recognition code (RCADE)	None	IPR000210;IPR007087;IPR011333;IPR013069;IPR015880;	55892	myoneurin [Source:HGNC Symbol;Acc:HGNC:14955]	None	Full	not tested	None	None	b	Yes	No	Yes	1a1, Direct HQ evidence	Pratyush Das	Yimeng Yin	Yes	$#ENSG00000085274#GO:0003700#sequence-specific DNA binding transcription factor activity#TAS - PMID:10873615	$#ENSP00000326240#ENSG00000085274#ENST00000349841#C2H2 ZF Containing Proteins#BTB$#ENSP00000349150#ENSG00000085274#ENST00000356716#C2H2 ZF Containing Proteins#BTB$#ENSP00000440637#ENSG00000085274#ENST00000544106#C2H2 ZF Containing Proteins#BTB	FALSE
Blood	ENSG00000146587	RBAK	C2H2 ZF	Yes	Known motif	Monomer or homomultimer	High-throughput in vitro	ChIP-seq motif is consistent with recognition code (RCADE)	None	IPR001909;IPR007087;IPR015880;	57786	RB associated KRAB zinc finger [Source:HGNC Symbol;Acc:HGNC:17680]	None	DBD and Full	not tested	None	None	a	Yes	TF Gene Candidate_Transcription Factor Binding: tf co-factor binding_Co-activation_PMIDS:14664718	No	1a1, Direct HQ evidence	Sam Lambert	Arttu Jolma	Yes	None	$#ENSP00000380120#ENSG00000146587#ENST00000396912#C2H2 ZF Containing Proteins#KRAB, Zn-ribbon_8, zf-C2H2_6, zinc_ribbon_15$#ENSP00000275423#ENSG00000146587#ENST00000353796#C2H2 ZF Containing Proteins#KRAB, Zn-ribbon_8, zf-C2H2_6, zinc_ribbon_15	TRUE
Blood	ENSG00000214022	REPIN1	C2H2 ZF	Yes	Likely to be sequence specific TF	Monomer or homomultimer	No motif	None	Binds DNA specifically based on EMSA and nuclease footprinting (PMID: 10606657).	IPR007087;IPR015880	29803	replication initiator 1 [Source:HGNC Symbol;Acc:HGNC:17922]	None	not tested	not tested	None	None	x	Yes	No	No	4a, two or more datasets predict it as a TF	Arttu Jolma	Jussi Taipale	No	None	$#ENSP00000407714#ENSG00000214022#ENST00000444957#C2H2 ZF Containing Proteins#$#ENSP00000418507#ENSG00000214022#ENST00000466559#C2H2 ZF Containing Proteins#$#ENSP00000380451#ENSG00000214022#ENST00000397281#C2H2 ZF Containing Proteins#$#ENSP00000420578#ENSG00000214022#ENST00000479668#C2H2 ZF Containing Proteins#$#ENSP00000417982#ENSG00000214022#ENST00000482680#C2H2 ZF Containing Proteins#$#ENSP000…	FALSE
Blood	ENSG00000084093	REST	C2H2 ZF	Yes	Known motif	Monomer or homomultimer	In vivo/Misc source	None	None	IPR007087;IPR015880	5978	RE1 silencing transcription factor [Source:HGNC Symbol;Acc:HGNC:9966]	None	Full	Yes	None	Jaspar ChIP-seq model has a robust and specific signal	a	Yes	TF Gene_DNA-Binding: sequence-specific_DNA Binding_PMIDS:15240883	Yes	2a1, Lower confidence direct evidence	Tim Hughes	Jussi Taipale	Yes	$#ENSG00000084093#GO:0001078#RNA polymerase II core promoter proximal region sequence-specific DNA binding transcription factor a#IDA - PMID:10449787, PMID:10734093, PMID:21284946$#ENSG00000084093#GO:0001228#RNA polymerase II transcription regulatory region sequence-specific DNA binding transcription factor#IEA - GO_REF:0000019$#ENSG00000084093#GO:0003700#sequence-specific DNA binding transcripti…	$#ENSP00000311816#ENSG00000084093#ENST00000309042#C2H2 ZF Containing Proteins#zf-C2H2_4, zf-H2C2_5$#ENSP00000479151#ENSG00000084093#ENST00000611211#C2H2 ZF Containing Proteins#$#ENSP00000484836#ENSG00000084093#ENST00000619101#C2H2 ZF Containing Proteins#zf-C2H2_4, zf-H2C2_5$#ENSP00000481650#ENSG00000084093#ENST00000622863#C2H2 ZF Containing Proteins#	FALSE
Blood	ENSG00000117000	RLF	C2H2 ZF	Yes	Likely to be sequence specific TF	Monomer or homomultimer	No motif	None	None	IPR007087;IPR015880	6018	rearranged L-myc fusion [Source:HGNC Symbol;Acc:HGNC:10025]	None	Full	Yes	None	None	b	Yes	No	No	4a, two or more datasets predict it as a TF	Yimeng Yin	Pratyush Das	Yes	None	$#ENSP00000361857#ENSG00000117000#ENST00000372771#C2H2 ZF Containing Proteins#zf-C2H2_4	FALSE
Blood	ENSG00000125520	SLC2A4RG	C2H2 ZF	Yes	Likely to be sequence specific TF	Monomer or homomultimer	No motif	Single C2H2 domain	Two papers demonstrate a bit of evidence for DNA binding (PMID:10825161 and PMID: 14625278 ).	IPR007087;IPR015880	56731	SLC2A4 regulator [Source:HGNC Symbol;Acc:HGNC:15930]	None	Full	not tested	None	None	x	Yes	No	Yes	4a, two or more datasets predict it as a TF	Tim Hughes	Sam Lambert	No	$#ENSG00000125520#GO:0003700#sequence-specific DNA binding transcription factor activity#TAS - PMID:10825161	$#ENSP00000266077#ENSG00000125520#ENST00000266077#C2H2 ZF Containing Proteins#	FALSE
Blood	ENSG00000172845	SP3	C2H2 ZF	Yes	Known motif	Monomer or homomultimer	High-throughput in vitro	None	None	IPR007087;IPR015880	6670	Sp3 transcription factor [Source:HGNC Symbol;Acc:HGNC:11208]	None	DBD and Full	not tested	None	None	a	Yes	TF Gene_DNA-Binding: sequence-specific_DNA Binding_PMIDS:12591615	Yes	1a1, Direct HQ evidence	Sam Lambert	Arttu Jolma	Yes	$#ENSG00000172845#GO:0000981#sequence-specific DNA binding RNA polymerase II transcription factor activity#IBA - GO_REF:0000033$#ENSG00000172845#GO:0001078#RNA polymerase II core promoter proximal region sequence-specific DNA binding transcription factor a#IEA - GO_REF:0000019	$#ENSP00000310301#ENSG00000172845#ENST00000310015#C2H2 ZF Containing Proteins#$#ENSP00000413665#ENSG00000172845#ENST00000416195#C2H2 ZF Containing Proteins#$#ENSP00000406140#ENSG00000172845#ENST00000418194#C2H2 ZF Containing Proteins#	FALSE
Blood	ENSG00000126804	ZBTB1	C2H2 ZF	Yes	Known motif	Monomer or homomultimer	100 perc ID - in vitro	None	None	IPR000210;IPR007087;IPR011333;IPR013069;IPR015880;	22890	zinc finger and BTB domain containing 1 [Source:HGNC Symbol;Acc:HGNC:20259]	None	Full	Yes	None	None	b	Yes	No	No	1a1, Direct HQ evidence	Sam Lambert	Arttu Jolma	Yes	None	$#ENSP00000351587#ENSG00000126804#ENST00000358738#C2H2 ZF Containing Proteins#BTB, zf-C2H2_4$#ENSP00000451000#ENSG00000126804#ENST00000554015#C2H2 ZF Containing Proteins#BTB, zf-C2H2_4$#ENSP00000451584#ENSG00000126804#ENST00000553583#C2H2 ZF Containing Proteins#BTB	FALSE
Blood	ENSG00000066422	ZBTB11	C2H2 ZF	Yes	Known motif	Monomer or homomultimer	In vivo/Misc source	Only known motifs are from Transfac or HocoMoco - origin is uncertain	None	IPR000210;IPR007087;IPR011333;IPR013069;IPR015880;	27107	zinc finger and BTB domain containing 11 [Source:HGNC Symbol;Acc:HGNC:16740]	None	DBD and Full	not tested	None	None	b	Yes	No	Yes	2a1, Lower confidence direct evidence	Sam Lambert	Yimeng Yin	Yes	$#ENSG00000066422#GO:0003700#sequence-specific DNA binding transcription factor activity#IBA - GO_REF:0000033	$#ENSP00000326200#ENSG00000066422#ENST00000312938#C2H2 ZF Containing Proteins#BTB, zf-C2H2_4$#ENSP00000417369#ENSG00000066422#ENST00000461821#C2H2 ZF Containing Proteins#	FALSE
Blood	ENSG00000236104	ZBTB22	C2H2 ZF	Yes	Known motif	Monomer or homomultimer	High-throughput in vitro	None	None	IPR000210;IPR007087;IPR011333;IPR013069;IPR015880;	9278	zinc finger and BTB domain containing 22 [Source:HGNC Symbol;Acc:HGNC:13085]	None	DBD	not tested	None	There are five genes for this protein ENSG00000206280;ENSG00000227780;ENSG00000229253;ENSG00000236104;ENSG00000237056	b	Yes	No	No	1a1, Direct HQ evidence	Arttu Jolma	Jussi Taipale	Yes	None	$##ENSG00000236104##C2H2 ZF Containing Proteins#	FALSE
Blood	ENSG00000177888	ZBTB41	C2H2 ZF	Yes	Likely to be sequence specific TF	Monomer or homomultimer	No motif	None	None	IPR000210;IPR007087;IPR011333;IPR013069;IPR015880;	360023	zinc finger and BTB domain containing 41 [Source:HGNC Symbol;Acc:HGNC:24819]	None	not tested	not tested	None	None	b	Yes	No	No	4a, two or more datasets predict it as a TF	Sam Lambert	Laura Campitelli	Yes	None	$#ENSP00000356375#ENSG00000177888#ENST00000367405#C2H2 ZF Containing Proteins#BTB	FALSE
Blood	ENSG00000119574	ZBTB45	C2H2 ZF	Yes	Known motif	Monomer or homomultimer	High-throughput in vitro	None	None	IPR000210;IPR007087;IPR011333;IPR013069;IPR015880;	84878	zinc finger and BTB domain containing 45 [Source:HGNC Symbol;Acc:HGNC:23715]	None	DBD and Full	not tested	None	None	b	Yes	No	No	1a1, Direct HQ evidence	Tim Hughes	Sam Lambert	Yes	None	$#ENSP00000346603#ENSG00000119574#ENST00000354590#C2H2 ZF Containing Proteins#BTB$#ENSP00000469089#ENSG00000119574#ENST00000594051#C2H2 ZF Containing Proteins#BTB$#ENSP00000470316#ENSG00000119574#ENST00000600130#C2H2 ZF Containing Proteins#BTB$#ENSP00000471885#ENSG00000119574#ENST00000596739#C2H2 ZF Containing Proteins#	FALSE
Blood	ENSG00000167635	ZNF146	C2H2 ZF	Yes	Known motif	Monomer or homomultimer	High-throughput in vitro	ChIP-seq motif is consistent with recognition code (RCADE)	None	IPR007087;IPR015880	7705	zinc finger protein 146 [Source:HGNC Symbol;Acc:HGNC:12931]	None	Full	not tested	None	None	a	Yes	No	Yes	1a1, Direct HQ evidence	Laura Campitelli	Sam Lambert	Yes	$#ENSG00000167635#GO:0003700#sequence-specific DNA binding transcription factor activity#IBA - GO_REF:0000033	$#ENSP00000392095#ENSG00000167635#ENST00000443387#C2H2 ZF Containing Proteins#$#ENSP00000400391#ENSG00000167635#ENST00000456324#C2H2 ZF Containing Proteins#	FALSE
Blood	ENSG00000163848	ZNF148	C2H2 ZF	Yes	Known motif	Monomer or homomultimer	In vivo/Misc source	Only known motifs are from Transfac or HocoMoco - origin is uncertain	None	IPR007087;IPR015880	7707	zinc finger protein 148 [Source:HGNC Symbol;Acc:HGNC:12933]	None	DBD and Full	not tested	None	None	a	Yes	TF Gene_DNA-Binding: sequence-specific_DNA Binding_PMIDS:8355710	Yes	2a1, Lower confidence direct evidence	Yimeng Yin	Laura Campitelli	Yes	$#ENSG00000163848#GO:0001078#RNA polymerase II core promoter proximal region sequence-specific DNA binding transcription factor a#IDA - PMID:12771217	$#ENSP00000353863#ENSG00000163848#ENST00000360647#C2H2 ZF Containing Proteins#$#ENSP00000420102#ENSG00000163848#ENST00000468369#C2H2 ZF Containing Proteins#$#ENSP00000420335#ENSG00000163848#ENST00000484491#C2H2 ZF Containing Proteins#$#ENSP00000420448#ENSG00000163848#ENST00000485866#C2H2 ZF Containing Proteins#$#ENSP00000419322#ENSG00000163848#ENST00000492394#C2H2 ZF Containing Proteins#	FALSE
Blood	ENSG00000136870	ZNF189	C2H2 ZF	Yes	Known motif	Monomer or homomultimer	High-throughput in vitro	ChIP-seq motif is consistent with recognition code (RCADE)	None	IPR001909;IPR007087;IPR015880;	7743	zinc finger protein 189 [Source:HGNC Symbol;Acc:HGNC:12980]	None	DBD and Full	not tested	None	None	b	Yes	No	Yes	1a1, Direct HQ evidence	Pratyush Das	Arttu Jolma	Yes	$#ENSG00000136870#GO:0003700#sequence-specific DNA binding transcription factor activity#TAS - PMID:9653648	$#ENSP00000259395#ENSG00000136870#ENST00000259395#C2H2 ZF Containing Proteins#$#ENSP00000342019#ENSG00000136870#ENST00000339664#C2H2 ZF Containing Proteins#KRAB$#ENSP00000363995#ENSG00000136870#ENST00000374861#C2H2 ZF Containing Proteins#KRAB$#ENSP00000483461#ENSG00000136870#ENST00000615466#C2H2 ZF Containing Proteins#KRAB	TRUE
Blood	ENSG00000172466	ZNF24	C2H2 ZF	Yes	Likely to be sequence specific TF	Monomer or homomultimer	No motif	None	None	IPR003309;IPR007087;IPR008916;IPR015880	7572	zinc finger protein 24 [Source:HGNC Symbol;Acc:HGNC:13032]	None	DBD and Full	not tested	None	None	a	Yes	No	Yes	4a, two or more datasets predict it as a TF	Jussi Taipale	Laura Campitelli	Yes	$#ENSG00000172466#GO:0003700#sequence-specific DNA binding transcription factor activity#IBA - GO_REF:0000033	$#ENSP00000261332#ENSG00000172466#ENST00000261332#C2H2 ZF Containing Proteins#SCAN$#ENSP00000382015#ENSG00000172466#ENST00000399061#C2H2 ZF Containing Proteins#SCAN$#ENSP00000467655#ENSG00000172466#ENST00000589881#C2H2 ZF Containing Proteins#SCAN$#ENSP00000467608#ENSG00000172466#ENST00000589539#C2H2 ZF Containing Proteins#SCAN$#ENSP00000467432#ENSG00000172466#ENST00000590140#C2H2 ZF Containing Pr…	FALSE
Blood	ENSG00000162702	ZNF281	C2H2 ZF	Yes	Known motif	Monomer or homomultimer	High-throughput in vitro	None	None	IPR007087;IPR015880	23528	zinc finger protein 281 [Source:HGNC Symbol;Acc:HGNC:13075]	None	DBD and Full	not tested	None	None	a	Yes	No	Yes	1a1, Direct HQ evidence	Pratyush Das	Arttu Jolma	Yes	$#ENSG00000162702#GO:0001078#RNA polymerase II core promoter proximal region sequence-specific DNA binding transcription factor a#IDA - PMID:10448078$#ENSG00000162702#GO:0003700#sequence-specific DNA binding transcription factor activity#IDA - PMID:10448078	$#ENSP00000294740#ENSG00000162702#ENST00000294740#C2H2 ZF Containing Proteins#$#ENSP00000356322#ENSG00000162702#ENST00000367353#C2H2 ZF Containing Proteins#$#ENSP00000356321#ENSG00000162702#ENST00000367352#C2H2 ZF Containing Proteins#	FALSE
Blood	ENSG00000188994	ZNF292	C2H2 ZF	Yes	Likely to be sequence specific TF	Monomer or homomultimer	No motif	None	None	IPR007087;IPR015880	23036	zinc finger protein 292 [Source:HGNC Symbol;Acc:HGNC:18410]	None	not tested	not tested	None	None	b	Yes	Indeterminate - There is no evidence for or against this genes role as a TF___PMIDS:0	Yes	4a, two or more datasets predict it as a TF	Pratyush Das	Arttu Jolma	Yes	$#ENSG00000188994#GO:0001077#RNA polymerase II core promoter proximal region sequence-specific DNA binding transcription factor a#IEA - GO_REF:0000019	$#ENSP00000430569#ENSG00000188994#ENST00000392985#C2H2 ZF Containing Proteins#$#ENSP00000358590#ENSG00000188994#ENST00000369577#C2H2 ZF Containing Proteins#zf-C2H2_4, zf-C2H2_6, zf-H2C2_5$#ENSP00000428857#ENSG00000188994#ENST00000496806#C2H2 ZF Containing Proteins#$#ENSP00000428925#ENSG00000188994#ENST00000518845#C2H2 ZF Containing Proteins#	FALSE
Blood	ENSG00000170684	ZNF296	C2H2 ZF	Yes	Known motif	Monomer or homomultimer	High-throughput in vitro	None	None	IPR007087;IPR015880	162979	zinc finger protein 296 [Source:HGNC Symbol;Acc:HGNC:15981]	None	DBD and Full	not tested	None	None	b	Yes	No	No	1a1, Direct HQ evidence	Sam Lambert	Arttu Jolma	Yes	None	$#ENSP00000302770#ENSG00000170684#ENST00000303809#C2H2 ZF Containing Proteins#$#ENSP00000479435#ENSG00000170684#ENST00000622376#C2H2 ZF Containing Proteins#	FALSE
Blood	ENSG00000075407	ZNF37A	C2H2 ZF	Yes	Known motif	Monomer or homomultimer	High-throughput in vitro	ChIP-seq motif is consistent with recognition code (RCADE)	None	IPR001909;IPR007087;IPR015880;	7587	zinc finger protein 37A [Source:HGNC Symbol;Acc:HGNC:13102]	None	DBD and Full	not tested	None	None	a	Yes	No	Yes	1a1, Direct HQ evidence	Jussi Taipale	Tim Hughes	Yes	$#ENSG00000075407#GO:0003700#sequence-specific DNA binding transcription factor activity#IBA - GO_REF:0000033 | NAS - PMID:8464732	$#ENSP00000329141#ENSG00000075407#ENST00000351773#C2H2 ZF Containing Proteins#KRAB$#ENSP00000354377#ENSG00000075407#ENST00000361085#C2H2 ZF Containing Proteins#KRAB$#ENSP00000490669#ENSG00000075407#ENST00000638053#C2H2 ZF Containing Proteins#KRAB	TRUE
Blood	ENSG00000133250	ZNF414	C2H2 ZF	Yes	Likely to be sequence specific TF	Monomer or homomultimer	No motif	None	Its on the low end of confidence that its a TF; since most of the domains are variants of C2H2; but its more likely than not since they are in a row.	IPR007087;IPR015880	84330	zinc finger protein 414 [Source:HGNC Symbol;Acc:HGNC:20630]	None	DBD and Full	not tested	None	None	b	Yes	No	No	4a, two or more datasets predict it as a TF	Pratyush Das	Tim Hughes	Yes	None	$#ENSP00000255616#ENSG00000133250#ENST00000255616#C2H2 ZF Containing Proteins#$#ENSP00000377504#ENSG00000133250#ENST00000393927#C2H2 ZF Containing Proteins#zf-H2C2_5$#ENSP00000471378#ENSG00000133250#ENST00000596772#C2H2 ZF Containing Proteins#zf-H2C2_5$#ENSP00000473079#ENSG00000133250#ENST00000593661#C2H2 ZF Containing Proteins#zf-C2H2_8$#ENSP00000471863#ENSG00000133250#ENST00000594748#C2H2 ZF Co…	FALSE
Blood	ENSG00000131116	ZNF428	C2H2 ZF	Yes	Likely to be sequence specific TF	Monomer or homomultimer	No motif	Single C2H2 domain	None	IPR007087;	126299	zinc finger protein 428 [Source:HGNC Symbol;Acc:HGNC:20804]	None	Full	not tested	None	None	c	No	No	No	5a, one of the source datasets predicts is as a TF	Arttu Jolma	Sam Lambert	No	None	$#ENSP00000300811#ENSG00000131116#ENST00000300811#C2H2 ZF Containing Proteins#$#ENSP00000469484#ENSG00000131116#ENST00000598676#C2H2 ZF Containing Proteins#	FALSE
Blood	ENSG00000112200	ZNF451	C2H2 ZF	Yes	Likely to be sequence specific TF	Monomer or homomultimer	No motif	None	None	IPR007087;IPR015880;IPR021623;	26036	zinc finger protein 451 [Source:HGNC Symbol;Acc:HGNC:21091]	None	DBD and Full	not tested	None	None	a	Yes	No	Yes	4a, two or more datasets predict it as a TF	Sam Lambert	Laura Campitelli	Yes	$#ENSG00000112200#GO:0003700#sequence-specific DNA binding transcription factor activity#IBA - GO_REF:0000033	$#ENSP00000350083#ENSG00000112200#ENST00000357489#C2H2 ZF Containing Proteins#zf-C2H2_4$#ENSP00000359740#ENSG00000112200#ENST00000370706#C2H2 ZF Containing Proteins#zf-C2H2_4$#ENSP00000421645#ENSG00000112200#ENST00000491832#C2H2 ZF Containing Proteins#zf-C2H2_4$#ENSP00000359736#ENSG00000112200#ENST00000370702#C2H2 ZF Containing Proteins#$#ENSP00000359742#ENSG00000112200#ENST00000370708#C2H2 ZF Co…	FALSE
Blood	ENSG00000204604	ZNF468	C2H2 ZF	Yes	Known motif	Monomer or homomultimer	High-throughput in vitro	ChIP-seq motif is consistent with recognition code (RCADE)	None	IPR001909;IPR007087;IPR015880;	90333	zinc finger protein 468 [Source:HGNC Symbol;Acc:HGNC:33105]	None	Full	not tested	None	None	b	Yes	No	No	1a1, Direct HQ evidence	Yimeng Yin	Arttu Jolma	Yes	None	$#ENSP00000243639#ENSG00000204604#ENST00000243639#C2H2 ZF Containing Proteins#KRAB$#ENSP00000470381#ENSG00000204604#ENST00000595646#C2H2 ZF Containing Proteins#KRAB, zf-C2H2_6, zf-H2C2_2, zf-met$#ENSP00000470717#ENSG00000204604#ENST00000601847#C2H2 ZF Containing Proteins#KRAB$#ENSP00000469779#ENSG00000204604#ENST00000597924#C2H2 ZF Containing Proteins#KRAB	TRUE
Blood	ENSG00000198546	ZNF511	C2H2 ZF	Yes	Likely to be sequence specific TF	Monomer or homomultimer	No motif	None	None	IPR007087;IPR015880	118472	zinc finger protein 511 [Source:HGNC Symbol;Acc:HGNC:28445]	None	DBD and Full	not tested	None	None	b	Yes	No	No	4a, two or more datasets predict it as a TF	Jussi Taipale	Laura Campitelli	Yes	None	$#ENSP00000355251#ENSG00000198546#ENST00000361518#C2H2 ZF Containing Proteins#zf-C2H2_4, zf-C2H2_aberr$#ENSP00000351929#ENSG00000198546#ENST00000359035#C2H2 ZF Containing Proteins#zf-C2H2_aberr	FALSE
Blood	ENSG00000218891	ZNF579	C2H2 ZF	Yes	Likely to be sequence specific TF	Monomer or homomultimer	No motif	None	None	IPR007087;IPR015880	163033	zinc finger protein 579 [Source:HGNC Symbol;Acc:HGNC:26646]	None	not tested	not tested	None	None	b	Yes	No	No	4a, two or more datasets predict it as a TF	Jussi Taipale	Arttu Jolma	Yes	None	$#ENSP00000320188#ENSG00000218891#ENST00000325421#C2H2 ZF Containing Proteins#$#ENSP00000465146#ENSG00000218891#ENST00000592239#C2H2 ZF Containing Proteins#	FALSE
Blood	ENSG00000213015	ZNF580	C2H2 ZF	Yes	Known motif	Monomer or homomultimer	High-throughput in vitro	None	None	IPR007087;IPR015880	51157	zinc finger protein 580 [Source:HGNC Symbol;Acc:HGNC:29473]	None	DBD	not tested	None	None	b	Yes	No	No	1a1, Direct HQ evidence	Arttu Jolma	Sam Lambert	Yes	None	$#ENSP00000320050#ENSG00000213015#ENST00000325333#C2H2 ZF Containing Proteins#$#ENSP00000446126#ENSG00000213015#ENST00000545125#C2H2 ZF Containing Proteins#$#ENSP00000465028#ENSG00000213015#ENST00000590190#C2H2 ZF Containing Proteins#$#ENSP00000467142#ENSG00000213015#ENST00000592461#C2H2 ZF Containing Proteins#$#ENSP00000468407#ENSG00000213015#ENST00000592881#C2H2 ZF Containing Proteins#$#ENSP000…	FALSE
Blood	ENSG00000171425	ZNF581	C2H2 ZF	Yes	Known motif	Monomer or homomultimer	In vivo/Misc source	Only known motifs are from Transfac or HocoMoco - origin is uncertain	None	IPR007087;IPR015880	51545	zinc finger protein 581 [Source:HGNC Symbol;Acc:HGNC:25017]	None	DBD and Full	not tested	None	None	b	Yes	No	No	2a1, Lower confidence direct evidence	Sam Lambert	Arttu Jolma	Yes	None	$#ENSP00000270451#ENSG00000171425#ENST00000270451#C2H2 ZF Containing Proteins#$#ENSP00000466047#ENSG00000171425#ENST00000587252#C2H2 ZF Containing Proteins#$#ENSP00000466338#ENSG00000171425#ENST00000585995#C2H2 ZF Containing Proteins#$#ENSP00000466564#ENSG00000171425#ENST00000588537#C2H2 ZF Containing Proteins#	FALSE
Blood	ENSG00000197483	ZNF628	C2H2 ZF	Yes	Known motif	Monomer or homomultimer	In vivo/Misc source	Only known motifs are from Transfac or HocoMoco - origin is uncertain	Virtually nothing is known for this protein except that it has a decent cassette of znfC2H2 domains. The transfac model doesnt look like a common suspect	IPR007087;IPR015880	89887	zinc finger protein 628 [Source:HGNC Symbol;Acc:HGNC:28054]	None	Full	not tested	None	None	b	Yes	No	Yes	2a1, Lower confidence direct evidence	Arttu Jolma	Pratyush Das	Yes	$#ENSG00000197483#GO:0003700#sequence-specific DNA binding transcription factor activity#IBA - GO_REF:0000033	$#ENSP00000469591#ENSG00000197483#ENST00000598519#C2H2 ZF Containing Proteins#$#ENSP00000465905#ENSG00000197483#ENST00000591164#C2H2 ZF Containing Proteins#$#ENSP00000375598#ENSG00000197483#ENST00000391718#C2H2 ZF Containing Proteins#	FALSE
Blood	ENSG00000175105	ZNF654	C2H2 ZF	Yes	Likely to be sequence specific TF	Monomer or homomultimer	No motif	None	None	IPR007087;IPR015880	55279	zinc finger protein 654 [Source:HGNC Symbol;Acc:HGNC:25612]	None	DBD	Yes	None	None	b	Yes	No	No	4a, two or more datasets predict it as a TF	Yimeng Yin	Sam Lambert	Yes	None	$#ENSP00000312141#ENSG00000175105#ENST00000309495#C2H2 ZF Containing Proteins#$#ENSP00000490842#ENSG00000175105#ENST00000636215#C2H2 ZF Containing Proteins#	FALSE
Blood	ENSG00000181450	ZNF678	C2H2 ZF	Yes	Likely to be sequence specific TF	Monomer or homomultimer	No motif	None	None	IPR001909;IPR007087;IPR015880;	339500	zinc finger protein 678 [Source:HGNC Symbol;Acc:HGNC:28652]	None	Full	not tested	None	None	b	Yes	No	No	4a, two or more datasets predict it as a TF	Yimeng Yin	Jussi Taipale	Yes	None	$#ENSP00000344828#ENSG00000181450#ENST00000343776#C2H2 ZF Containing Proteins#zf-C2H2_11, zf-C2H2_4, zf-H2C2_2$#ENSP00000440403#ENSG00000181450#ENST00000397097#C2H2 ZF Containing Proteins#zf-C2H2_11, zf-C2H2_4, zf-H2C2_2$#ENSP00000477097#ENSG00000181450#ENST00000608949#C2H2 ZF Containing Proteins#$#ENSP00000394651#ENSG00000181450#ENST00000440339#C2H2 ZF Containing Proteins#KRAB	FALSE
Blood	ENSG00000229809	ZNF688	C2H2 ZF	Yes	Likely to be sequence specific TF	Monomer or homomultimer	No motif	None	None	IPR001909;IPR007087;IPR015880	146542	zinc finger protein 688 [Source:HGNC Symbol;Acc:HGNC:30489]	None	DBD and Full	not tested	None	Taipale Lab, Unpublished HT-SELEX, direct	No	Yes	No	No	1a1, Direct HQ evidence	Jussi Taipale	Sam Lambert	No	None	$#ENSP00000223459#ENSG00000229809#ENST00000223459#C2H2 ZF Containing Proteins#KRAB$#ENSP00000455227#ENSG00000229809#ENST00000563276#C2H2 ZF Containing Proteins#$#ENSP00000457222#ENSG00000229809#ENST00000567855#C2H2 ZF Containing Proteins#KRAB$#ENSP00000456070#ENSG00000229809#ENST00000563707#C2H2 ZF Containing Proteins#KRAB$#ENSP00000456047#ENSG00000229809#ENST00000566632#C2H2 ZF Containing Protei…	TRUE
Blood	ENSG00000160336	ZNF761	C2H2 ZF	Yes	Known motif	Monomer or homomultimer	In vivo/Misc source	Only known motifs are from Transfac or HocoMoco - origin is uncertain	None	IPR001909;IPR007087;IPR015880;	388561	zinc finger protein 761 [Source:HGNC Symbol;Acc:HGNC:23179]	None	DBD	not tested	None	None	b	Yes	No	No	2a1, Lower confidence direct evidence	Sam Lambert	Jussi Taipale	Yes	$#ENSG00000160336#GO:0003700#sequence-specific DNA binding transcription factor activity#IBA - GO_REF:0000033	$#ENSP00000480218#ENSG00000160336#ENST00000432094#C2H2 ZF Containing Proteins#KRAB$#ENSP00000481316#ENSG00000160336#ENST00000610928#C2H2 ZF Containing Proteins#KRAB$#ENSP00000481271#ENSG00000160336#ENST00000613950#C2H2 ZF Containing Proteins#KRAB$#ENSP00000482214#ENSG00000160336#ENST00000334095#C2H2 ZF Containing Proteins#	FALSE
Blood	ENSG00000198146	ZNF770	C2H2 ZF	Yes	Known motif	Monomer or homomultimer	In vivo/Misc source	Motif obtained from MEME - not supported by recognition code (RCADE) and may be inaccurate or indirect	None	IPR007087;IPR015880	54989	zinc finger protein 770 [Source:HGNC Symbol;Acc:HGNC:26061]	None	not tested	not tested	None	None	c	Yes	No	Yes	1a1, Direct HQ evidence	Jussi Taipale	Yimeng Yin	Yes	$#ENSG00000198146#GO:0000981#sequence-specific DNA binding RNA polymerase II transcription factor activity#IBA - GO_REF:0000033	$#ENSP00000348673#ENSG00000198146#ENST00000356321#C2H2 ZF Containing Proteins#$#ENSP00000453474#ENSG00000198146#ENST00000559564#C2H2 ZF Containing Proteins#	FALSE
Blood	ENSG00000179922	ZNF784	C2H2 ZF	Yes	Known motif	Monomer or homomultimer	High-throughput in vitro	None	None	IPR007087;IPR015880	147808	zinc finger protein 784 [Source:HGNC Symbol;Acc:HGNC:33111]	None	Full	not tested	None	None	c	Yes	No	No	1a1, Direct HQ evidence	Pratyush Das	Jussi Taipale	Yes	None	$#ENSP00000320096#ENSG00000179922#ENST00000325351#C2H2 ZF Containing Proteins#zf-C2H2_4$#ENSP00000467725#ENSG00000179922#ENST00000591479#C2H2 ZF Containing Proteins#	FALSE
Blood	ENSG00000142409	ZNF787	C2H2 ZF	Yes	Known motif	Monomer or homomultimer	High-throughput in vitro	None	None	IPR007087;IPR015880	126208	zinc finger protein 787 [Source:HGNC Symbol;Acc:HGNC:26998]	None	Full	not tested	None	None	c	Yes	No	No	1a1, Direct HQ evidence	Sam Lambert	Jussi Taipale	Yes	None	$#ENSP00000471514#ENSG00000142409#ENST00000586787#C2H2 ZF Containing Proteins#$#ENSP00000478557#ENSG00000142409#ENST00000610935#C2H2 ZF Containing Proteins#zinc_ribbon_9$#ENSP00000465647#ENSG00000142409#ENST00000587279#C2H2 ZF Containing Proteins#	FALSE
Blood	ENSG00000261221	ZNF865	C2H2 ZF	Yes	Likely to be sequence specific TF	Monomer or homomultimer	No motif	None	None	IPR007087;IPR015880	100507290	zinc finger protein 865 [Source:HGNC Symbol;Acc:HGNC:38705]	None	not tested	not tested	None	None	No	Yes	No	No	5a, one of the source datasets predicts is as a TF	Jussi Taipale	Sam Lambert	No	None	$#ENSP00000457715#ENSG00000261221#ENST00000568956#C2H2 ZF Containing Proteins#$#ENSP00000487098#ENSG00000261221#ENST00000630143#C2H2 ZF Containing Proteins#	FALSE
Blood	ENSG00000153975	ZUFSP	C2H2 ZF	Yes	Likely to be sequence specific TF	Monomer or homomultimer	No motif	None	None	IPR007087;IPR012462;IPR015880;	221302	zinc finger with UFM1 specific peptidase domain [Source:HGNC Symbol;Acc:HGNC:21224]	None	not tested	Yes	None	None	c	Yes	No	No	4a, two or more datasets predict it as a TF	Laura Campitelli	Pratyush Das	No	None	$#ENSP00000357565#ENSG00000153975#ENST00000368576#C2H2 ZF Containing Proteins#Peptidase_C54, Peptidase_C78, zf-C2H2_4, zf-Di19$#ENSP00000357562#ENSG00000153975#ENST00000368573#C2H2 ZF Containing Proteins#zf-Di19	FALSE
Blood	ENSG00000171443	ZNF524	C2H2 ZF; AT hook	Yes	Known motif	Monomer or homomultimer	High-throughput in vitro	None	None	IPR007087;IPR015880	147807	zinc finger protein 524 [Source:HGNC Symbol;Acc:HGNC:28322]	None	DBD and Full	not tested	None	None	b	Yes	No	No	1a1, Direct HQ evidence	Pratyush Das	Jussi Taipale	Yes	None	$#ENSP00000301073#ENSG00000171443#ENST00000301073#C2H2 ZF Containing Proteins#$#ENSP00000467175#ENSG00000171443#ENST00000589521#C2H2 ZF Containing Proteins#$#ENSP00000466907#ENSG00000171443#ENST00000591046#C2H2 ZF Containing Proteins#	FALSE
Blood	ENSG00000099364	FBXL19	CxxC	Yes	Likely to be sequence specific TF	Monomer or homomultimer	No motif	None	None	IPR001611;IPR001810;IPR001965;IPR002857;IPR006553;IPR011011;IPR019786;IPR019787	54620	F-box and leucine rich repeat protein 19 [Source:HGNC Symbol;Acc:HGNC:25300]	None	not tested	Yes	None	None	No	Yes	No	No	5a, one of the source datasets predicts is as a TF	Yimeng Yin	Tim Hughes	No	None	$#ENSP00000397913#ENSG00000099364#ENST00000427128#CxxC#F-box, F-box-like, LRR_4, LRR_6, LRR_8, PHD, PHD_4$#ENSP00000369666#ENSG00000099364#ENST00000380310#CxxC#F-box, F-box-like, LRR_4, LRR_6, LRR_8, PHD, PHD_4$#ENSP00000458033#ENSG00000099364#ENST00000471231#CxxC#F-box, F-box-like, LRR_1, LRR_4, LRR_6, LRR_8$#ENSP00000455529#ENSG00000099364#ENST00000562319#CxxC#F-box, F-box-like, LRR_4, LRR_6, L…	FALSE
Blood	ENSG00000120690	ELF1	Ets	Yes	Known motif	Monomer or homomultimer	High-throughput in vitro	None	None	IPR000418;IPR022084	1997	E74 like ETS transcription factor 1 [Source:HGNC Symbol;Acc:HGNC:3316]	None	DBD and Full	not tested	None	None	a	Yes	TF Gene_DNA-Binding: sequence-specific_DNA Binding; TF PPI_PMIDS:12065417;16002702	Yes	1a1, Direct HQ evidence	Yimeng Yin	Sam Lambert	Yes	$#ENSG00000120690#GO:0001077#RNA polymerase II core promoter proximal region sequence-specific DNA binding transcription factor a#IDA - PMID:8756667$#ENSG00000120690#GO:0003700#sequence-specific DNA binding transcription factor activity#IDA - PMID:14970218	$#ENSP00000239882#ENSG00000120690#ENST00000239882#ETS#Elf-1_N$#ENSP00000405580#ENSG00000120690#ENST00000442101#ETS#$#ENSP00000384135#ENSG00000120690#ENST00000405737#ETS#Elf-1_N$#ENSP00000486912#ENSG00000120690#ENST00000625359#ETS#Elf-1_N	FALSE
Blood	ENSG00000105722	ERF	Ets	Yes	Known motif	Monomer or homomultimer	High-throughput in vitro	None	None	IPR000418;	2077	ETS2 repressor factor [Source:HGNC Symbol;Acc:HGNC:3444]	None	DBD and Full	not tested	None	None	a	Yes	TF Gene_DNA-Binding: sequence-specific_DNA Binding_PMIDS:12533699	Yes	1a1, Direct HQ evidence	Matt Weirauch	Arttu Jolma	Yes	$#ENSG00000105722#GO:0000981#sequence-specific DNA binding RNA polymerase II transcription factor activity#IBA - GO_REF:0000033	$#ENSP00000222329#ENSG00000105722#ENST00000222329#ETS#$#ENSP00000388173#ENSG00000105722#ENST00000440177#ETS#$#ENSP00000468962#ENSG00000105722#ENST00000598965#ETS#$#ENSP00000469274#ENSG00000105722#ENST00000593944#ETS#	FALSE
Blood	ENSG00000154727	GABPA	Ets	Yes	Known motif	Monomer or homomultimer	High-throughput in vitro	None	None	IPR000418;IPR003118;IPR013761;IPR016312;IPR024668;IPR029071	2551	GA binding protein transcription factor alpha subunit [Source:HGNC Symbol;Acc:HGNC:4071]	1AWC	DBD	Yes	None	None	a	Yes	TF Gene_DNA-Binding: sequence-specific_DNA Binding; Transactivation_PMIDS:10773883;15361867	Yes	1a1, Direct HQ evidence	Arttu Jolma	Yimeng Yin	Yes	$#ENSG00000154727#GO:0001077#RNA polymerase II core promoter proximal region sequence-specific DNA binding transcription factor a#IDA - PMID:12750007$#ENSG00000154727#GO:0001228#RNA polymerase II transcription regulatory region sequence-specific DNA binding transcription factor#IDA - PMID:22306510$#ENSG00000154727#GO:0003700#sequence-specific DNA binding transcription factor activity#TAS - PMID:7…	$#ENSP00000346886#ENSG00000154727#ENST00000354828#ETS#GABP-alpha, SAM_PNT$#ENSP00000382948#ENSG00000154727#ENST00000400075#ETS#GABP-alpha, SAM_PNT	FALSE
Blood	ENSG00000170802	FOXN2	Forkhead	Yes	Known motif	Monomer or homomultimer	High-throughput in vitro	None	None	IPR001766;IPR018122	3344	forkhead box N2 [Source:HGNC Symbol;Acc:HGNC:5281]	None	DBD and Full	Yes	None	None	a	Yes	No	Yes	1a1, Direct HQ evidence	Arttu Jolma	Pratyush Das	Yes	$#ENSG00000170802#GO:0003700#sequence-specific DNA binding transcription factor activity#IEA - GO_REF:0000002	$#ENSP00000343633#ENSG00000170802#ENST00000340553#Forkhead#$#ENSP00000388486#ENSG00000170802#ENST00000413569#Forkhead#$#ENSP00000484534#ENSG00000170802#ENST00000616844#Forkhead#	FALSE
Blood	ENSG00000064961	HMG20B	HMG/Sox	Yes	Inferred motif	Monomer or homomultimer	High-throughput in vitro	None	None	IPR009071;	10362	high mobility group 20B [Source:HGNC Symbol;Acc:HGNC:5002]	None	not tested	not tested	None	None	x	Yes	No	No	1a1, Direct HQ evidence	Jussi Taipale	Matt Weirauch	Yes	None	$#ENSP00000328269#ENSG00000064961#ENST00000333651#HMG#$#ENSP00000402877#ENSG00000064961#ENST00000453933#HMG#$#ENSP00000410924#ENSG00000064961#ENST00000416526#HMG#$#ENSP00000465293#ENSG00000064961#ENST00000585900#HMG#IncA	FALSE
Blood	ENSG00000165156	ZHX1	Homeodomain	Yes	Known motif	Monomer or homomultimer	High-throughput in vitro	Has a putative AT-hook	None	IPR001356;IPR007087;IPR009057;IPR015880;IPR024578;	11244	zinc fingers and homeoboxes 1 [Source:HGNC Symbol;Acc:HGNC:12871]	None	DBD and Full	Yes	None	None	a	Yes	TF Gene Candidate_DNA-Binding: sequence-specific_Transactivation_PMIDS:12237128	Yes	1a1, Direct HQ evidence	Laura Campitelli	Arttu Jolma	Yes	$#ENSG00000165156#GO:0003700#sequence-specific DNA binding transcription factor activity#IDA - PMID:12237128	$#ENSP00000378938#ENSG00000165156#ENST00000395571#Homeodomain#$#ENSP00000428821#ENSG00000165156#ENST00000522655#Homeodomain#$#ENSP00000297857#ENSG00000165156#ENST00000297857#Homeodomain#$#ENSP00000475324#ENSG00000165156#ENST00000602651#Homeodomain#	FALSE
Blood	ENSG00000185122	HSF1	HSF	Yes	Known motif	Monomer or homomultimer	High-throughput in vitro	None	None	IPR000232;IPR010542	3297	heat shock transcription factor 1 [Source:HGNC Symbol;Acc:HGNC:5224]	5D5U	DBD and Full	not tested	None	None	a	Yes	TF Gene_DNA-Binding: sequence-specific_DNA Binding_PMIDS:9545528	Yes	1a1, Direct HQ evidence	Laura Campitelli	Arttu Jolma	Yes	$#ENSG00000185122#GO:0001078#RNA polymerase II core promoter proximal region sequence-specific DNA binding transcription factor a#IDA - PMID:8926278$#ENSG00000185122#GO:0003700#sequence-specific DNA binding transcription factor activity#TAS - PMID:10821850, PMID:1871105	$#ENSP00000431512#ENSG00000185122#ENST00000528838#HSF#Vert_HS_TF$#ENSP00000383590#ENSG00000185122#ENST00000400780#HSF#Vert_HS_TF$#ENSP00000436616#ENSG00000185122#ENST00000533240#HSF#HMMR_C, ZapB	FALSE
Blood	ENSG00000126456	IRF3	IRF	Yes	Known motif	Monomer or homomultimer	High-throughput in vitro	None	None	IPR001346;IPR008984;IPR019471;IPR019817	3661	interferon regulatory factor 3 [Source:HGNC Symbol;Acc:HGNC:6118]	2O6G	DBD and Full	Yes	None	Requires phosphorylation for proper dimeric function	a	Yes	TF Gene_DNA-Binding: sequence-specific_DNA Binding; Transactivation_PMIDS:9660935	No	1a1, Direct HQ evidence	Matt Weirauch	Yimeng Yin	Yes	$#ENSG00000126456#GO:0003700#sequence-specific DNA binding transcription factor activity#IEA - GO_REF:0000002	$#ENSP00000310127#ENSG00000126456#ENST00000309877#Interferon regulatory factor (IRF)#IRF-3$#ENSP00000366339#ENSG00000126456#ENST00000377135#Interferon regulatory factor (IRF)#IRF-3$#ENSP00000366344#ENSG00000126456#ENST00000377139#Interferon regulatory factor (IRF)#IRF-3$#ENSP00000400378#ENSG00000126456#ENST00000442265#Interferon regulatory factor (IRF)#$#ENSP00000472601#ENSG00000126456#ENST000005…	FALSE
Blood	ENSG00000071655	MBD3	MBD	Yes	Likely to be sequence specific TF	Low specificity DNA-binding protein	No motif	None	The MBD domain of MBD3 is thought to be primarily responsible for interaction with HDAC1 and MTA2, members of the NuRD complex (PMID: 12124384). More recently, studies have shown that it retains the ability to bind methylated CpG sites in vitro (PMID: 24307175) with lower affinity than other MBD proteins (e.g., MBD2), but does not distinguish between hydroxymethylated and unmethylated sites. Coup…	IPR001739;IPR016177;IPR025884;	53615	methyl-CpG binding domain protein 3 [Source:HGNC Symbol;Acc:HGNC:6918]	None	not tested	not tested	None	Binds methylated CpG dinucleotides	x	Yes	No	No	3a, decent circumstantial evidence for its role as	Laura Campitelli	Tim Hughes	No	None	$#ENSP00000156825#ENSG00000071655#ENST00000156825#Methyl-CpG DNA-binding#MBD_C$#ENSP00000412302#ENSG00000071655#ENST00000434436#Methyl-CpG DNA-binding#MBD_C$#ENSP00000464718#ENSG00000071655#ENST00000590550#Methyl-CpG DNA-binding#MBD_C, MBDa, RasGAP	FALSE
Blood	ENSG00000127445	PIN1	MBD	Yes	Likely to be sequence specific TF	Low specificity DNA-binding protein	No motif	None	None	IPR000297;IPR001202;IPR023058	5300	peptidylprolyl cis/trans isomerase, NIMA-interacting 1 [Source:HGNC Symbol;Acc:HGNC:8988]	None	not tested	not tested	None	None	No	Yes	TF Gene_Transcription Factor Binding: tf co-factor binding_TF PPI_PMIDS:16227615	No	4a, two or more datasets predict it as a TF	Yimeng Yin	Matt Weirauch	No	None	$#ENSP00000247970#ENSG00000127445#ENST00000247970#Methyl-CpG DNA-binding#Rotamase, Rotamase_2, Rotamase_3, WW$#ENSP00000466656#ENSG00000127445#ENST00000587625#Methyl-CpG DNA-binding#Rotamase, Rotamase_3, WW$#ENSP00000466962#ENSG00000127445#ENST00000588695#Methyl-CpG DNA-binding#Rotamase, Rotamase_2, Rotamase_3, WW	FALSE
Blood	ENSG00000096401	CDC5L	Myb/SANT	Yes	Known motif	Monomer or homomultimer	In vivo/Misc source	Only known motifs are from Transfac or HocoMoco - origin is uncertain	Compelling evidence for DNA binding (PMID: 11082045).	IPR001005;IPR009057;IPR017930;IPR021786	988	cell division cycle 5 like [Source:HGNC Symbol;Acc:HGNC:1743]	None	DBD and Full	not tested	None	None	a	Yes	TF Evidence Conflict - There is evidence for and against this genes role as a TF___PMIDS:0;8917598;9038199;10570151;11082045;8917598;9038199;10570151;11118137	Yes	2a1, Lower confidence direct evidence	Laura Campitelli	Matt Weirauch	Yes	$#ENSG00000096401#GO:0000981#sequence-specific DNA binding RNA polymerase II transcription factor activity#IBA - GO_REF:0000033	$#ENSP00000360532#ENSG00000096401#ENST00000371477#Myb, Myb-Like, and SANT Domain Containing Genes#Myb_Cef	FALSE
Blood	ENSG00000176182	MYPOP	Myb/SANT	Yes	Likely to be sequence specific TF	Monomer or homomultimer	No motif	None	Contains a single Myb-like domain. Mouse ortholog has motif	IPR001005;IPR017877;IPR028002;	339344	Myb-related transcription factor, partner of profilin [Source:HGNC Symbol;Acc:HGNC:20178]	None	not tested	not tested	None	None	c	No	No	Yes	1a1, Direct HQ evidence	Pratyush Das	Arttu Jolma	No	$#ENSG00000176182#GO:0001078#RNA polymerase II core promoter proximal region sequence-specific DNA binding transcription factor a#IEA - GO_REF:0000019	$#ENSP00000325402#ENSG00000176182#ENST00000322217#Myb, Myb-Like, and SANT Domain Containing Genes#	FALSE
Blood	ENSG00000162601	MYSM1	Myb/SANT	Yes	Likely to be sequence specific TF	Low specificity DNA-binding protein	No motif	None	MYSM1 has been shown to bind DNA. This interaction requires the MYSM1 Myb but not the SWIRM domain (PMID: 17428495). Domain sequence alignment places it near DNA-binding Myb domains but scores slightly higher as a SANT rather than Myb domain based on Prosite patterns. Given that most Myb proteins that bind DNA sequence specifically have multiple Myb domains in an array, this protein could bind DN…	IPR000555;IPR001005;IPR007526;IPR009057;IPR017884;	114803	Myb like, SWIRM and MPN domains 1 [Source:HGNC Symbol;Acc:HGNC:29401]	None	not tested	not tested	None	None	c	Yes	No	No	4a, two or more datasets predict it as a TF	Sam Lambert	Laura Campitelli	No	None	$#ENSP00000478391#ENSG00000162601#ENST00000622766#Myb, Myb-Like, and SANT Domain Containing Genes#JAB, Prok-JAB$#ENSP00000418734#ENSG00000162601#ENST00000472487#Myb, Myb-Like, and SANT Domain Containing Genes#JAB, Prok-JAB, SWIRM	FALSE
Blood	ENSG00000147601	TERF1	Myb/SANT	Yes	Likely to be sequence specific TF	Monomer or homomultimer	No motif	None	Contains 1 Myb domain, and has structural evidence of DNA-binding (PDB: 1IV6). Subunit of Shelterin, a complex that specifically binds telomeres (PMID: 16166375).	IPR001005;IPR009057;IPR013867;IPR017357;IPR017930;	7013	telomeric repeat binding factor 1 [Source:HGNC Symbol;Acc:HGNC:11728]	1IV6	not tested	Yes	None	None	c	Yes	No	No	1a1, Direct HQ evidence	Matt Weirauch	Laura Campitelli	No	None	$#ENSP00000276602#ENSG00000147601#ENST00000276602#Myb, Myb-Like, and SANT Domain Containing Genes#TRF$#ENSP00000276603#ENSG00000147601#ENST00000276603#Myb, Myb-Like, and SANT Domain Containing Genes#TRF$#ENSP00000430121#ENSG00000147601#ENST00000517390#Myb, Myb-Like, and SANT Domain Containing Genes#TRF$#ENSP00000428838#ENSG00000147601#ENST00000518874#Myb, Myb-Like, and SANT Domain Containing Gene…	FALSE
Blood	ENSG00000036549	ZZZ3	Myb/SANT	Yes	Known motif	Monomer or homomultimer	High-throughput in vitro	None	Contains 1 Myb DBD	IPR000433;IPR001005;IPR009057;IPR017930	26009	zinc finger ZZ-type containing 3 [Source:HGNC Symbol;Acc:HGNC:24523]	None	DBD and Full	Yes	None	None	b	Yes	No	No	1a1, Direct HQ evidence	Arttu Jolma	Jussi Taipale	No	None	$#ENSP00000359834#ENSG00000036549#ENST00000370798#Myb, Myb-Like, and SANT Domain Containing Genes#ZZ$#ENSP00000359837#ENSG00000036549#ENST00000370801#Myb, Myb-Like, and SANT Domain Containing Genes#ZZ$#ENSP00000392408#ENSG00000036549#ENST00000414381#Myb, Myb-Like, and SANT Domain Containing Genes#$#ENSP00000393779#ENSG00000036549#ENST00000433749#Myb, Myb-Like, and SANT Domain Containing Genes#	FALSE
Blood	ENSG00000131408	NR1H2	Nuclear receptor	Yes	Known motif	Obligate heteromer	In vivo/Misc source	Only known motifs are from Transfac or HocoMoco - origin is uncertain	Likely an obligate heteromer (PMID: 7935418; PMID: 7892230; PMID: 7744246)	IPR000536;IPR001628;IPR001723;IPR008946;IPR023257;	7376	nuclear receptor subfamily 1 group H member 2 [Source:HGNC Symbol;Acc:HGNC:7965]	4NQA	DBD and Full	not tested	None	Structure is RXRA-NR1H2 heterodimer, with both the LBDs and DBDs	a	Yes	TF Gene_DNA-Binding: sequence-specific_DNA Binding_PMIDS:16007255;17218271	Yes	1a1, Direct HQ evidence	Sam Lambert	Matt Weirauch	Yes	$#ENSG00000131408#GO:0001077#RNA polymerase II core promoter proximal region sequence-specific DNA binding transcription factor a#IDA - PMID:9013544$#ENSG00000131408#GO:0001133#sequence-specific transcription regulatory region DNA binding RNA polymerase II transcription factor#IEA - GO_REF:0000019$#ENSG00000131408#GO:0004879#ligand-activated sequence-specific DNA binding RNA polymerase II transcr…	$#ENSP00000253727#ENSG00000131408#ENST00000253727#Nuclear Hormone Receptor#Hormone_recep$#ENSP00000396151#ENSG00000131408#ENST00000411902#Nuclear Hormone Receptor#Hormone_recep$#ENSP00000469778#ENSG00000131408#ENST00000597157#Nuclear Hormone Receptor#$#ENSP00000470518#ENSG00000131408#ENST00000597790#Nuclear Hormone Receptor#$#ENSP00000472138#ENSG00000131408#ENST00000597130#Nuclear Hormone Recepto…	FALSE
Blood	ENSG00000132005	RFX1	RFX	Yes	Known motif	Monomer or homomultimer	High-throughput in vitro	None	None	IPR003150;IPR007668	5989	regulatory factor X1 [Source:HGNC Symbol;Acc:HGNC:9982]	1DP7	DBD	Yes	None	None	a	Yes	TF Gene_DNA-Binding: sequence-specific_Co-activation; DNA Binding_PMIDS:11986307;16464847	Yes	1a1, Direct HQ evidence	Arttu Jolma	Laura Campitelli	Yes	$#ENSG00000132005#GO:0003705#RNA polymerase II distal enhancer sequence-specific DNA binding transcription factor activity#TAS - PMID:8289803	$#ENSP00000254325#ENSG00000132005#ENST00000254325#RFX#RFX1_trans_act$#ENSP00000464960#ENSG00000132005#ENST00000588885#RFX#	FALSE
Blood	ENSG00000168286	THAP11	THAP finger	Yes	Likely to be sequence specific TF	Monomer or homomultimer	No motif	None	(PMID: 26876175) has a ChIP-seq motif with GGGARWTGTAGT consensus. THAP11 is an atypical zinc-finger paralogous to THAP1, which has a crystal structure (PDB: 2KO0) where the protein contacts bases TGGGCA	IPR006612;	57215	THAP domain containing 11 [Source:HGNC Symbol;Acc:HGNC:23194]	None	not tested	not tested	None	None	c	Yes	No	No	4a, two or more datasets predict it as a TF	Pratyush Das	Arttu Jolma	Yes	None	$#ENSP00000304689#ENSG00000168286#ENST00000303596#THAP#CPSF100_C, DDHD, DUF2722	FALSE
Blood	ENSG00000184436	THAP7	THAP finger	Yes	Likely to be sequence specific TF	Monomer or homomultimer	No motif	None	None	IPR006612;	80764	THAP domain containing 7 [Source:HGNC Symbol;Acc:HGNC:23190]	None	not tested	not tested	None	None	c	Yes	No	No	4a, two or more datasets predict it as a TF	Yimeng Yin	Arttu Jolma	Yes	None	$#ENSP00000215742#ENSG00000184436#ENST00000215742#THAP#$#ENSP00000382084#ENSG00000184436#ENST00000399133#THAP#	FALSE
Blood	ENSG00000168152	THAP9	THAP finger	Yes	Likely to be sequence specific TF	Monomer or homomultimer	No motif	None	Human THAP9 Gene Encodes an Active P-Element DNA Transposase (PMID: 23349291)	IPR006612;	79725	THAP domain containing 9 [Source:HGNC Symbol;Acc:HGNC:23192]	None	not tested	not tested	None	None	c	Yes	No	No	4a, two or more datasets predict it as a TF	Sam Lambert	Yimeng Yin	Yes	None	$#ENSP00000305533#ENSG00000168152#ENST00000302236#THAP#Tnp_P_element	FALSE
Blood	ENSG00000115816	CEBPZ	Unknown	Yes	Known motif	Monomer or homomultimer	In vivo/Misc source	Only known motifs are from Transfac or HocoMoco - origin is uncertain	None	IPR005612;IPR016024	10153	CCAAT/enhancer binding protein zeta [Source:HGNC Symbol;Acc:HGNC:24218]	None	DBD and Full	not tested	None	None	a	Yes	TF Gene_Transcription Factor Binding: tf co-factor binding_DNA Binding_PMIDS:2247079	Yes	2a1, Lower confidence direct evidence	Yimeng Yin	Tim Hughes	No	$#ENSG00000115816#GO:0001077#RNA polymerase II core promoter proximal region sequence-specific DNA binding transcription factor a#IDA - PMID:2247079	$#ENSP00000234170#ENSG00000115816#ENST00000234170#Other#CBF, Cnd1$#ENSP00000391881#ENSG00000115816#ENST00000446769#Other#	FALSE
Blood	ENSG00000163320	CGGBP1	Unknown	Yes	Likely to be sequence specific TF	Monomer or homomultimer	No motif	None	Binds unstable triplet repeat 5-d(CGG)n-3 in the human FMR1 gene (PMID: 9201980)	IPR033375	8545	CGG triplet repeat binding protein 1 [Source:HGNC Symbol;Acc:HGNC:1888];CGG triplet repeat-binding p	None	not tested	not tested	None	None	No	No	No	Yes	5a, one of the source datasets predicts is as a TF	Laura Campitelli	Pratyush Das	No	$#ENSG00000163320#GO:0001227#RNA polymerase II transcription regulatory region sequence-specific DNA binding transcription factor#IDA - PMID:10692448 | IMP - PMID:10692448	$#ENSP00000381428#ENSG00000163320#ENST00000309534#Other#AKAP95, Mei5, zf-C2H2_2$#ENSP00000418769#ENSG00000163320#ENST00000462901#Other#AKAP95, Mei5, zf-C2H2_2$#ENSP00000420374#ENSG00000163320#ENST00000482016#Other#AKAP95, Mei5, zf-C2H2_2$#ENSP00000381429#ENSG00000163320#ENST00000398392#Other#AKAP95, Mei5, zf-C2H2_2	FALSE
Blood	ENSG00000175550	DRAP1	Unknown	Yes	Likely to be sequence specific TF	Obligate heteromer	No motif	None	Based on structure (PDB: 1JFI), it forms the obligate heterodimer DR1-DRAP1 that furthermore contacts TBP. Only makes contact with the minor groove in a histone-like interaction, which is probably non-specific (PMID: 11461703)	IPR003958;IPR009072	10589	DR1 associated protein 1 [Source:HGNC Symbol;Acc:HGNC:3019]	1JFI	DBD and Full	not tested	Obligate heteromultimer, with at least DR1 and als	Structure has DRAP1, DR1 and TBP	b	No	TF Gene_Transcription Factor Binding: tf co-factor binding_TF PPI_PMIDS:12471260	Yes	3a, decent circumstantial evidence for its role as	Pratyush Das	Yimeng Yin	No	$#ENSG00000175550#GO:0003700#sequence-specific DNA binding transcription factor activity#TAS - PMID:8608938	$#ENSP00000307850#ENSG00000175550#ENST00000312515#Other#CBFD_NFYB_HMF, FXMRP1_C_core, Histone$#ENSP00000432445#ENSG00000175550#ENST00000532933#Other#CBFD_NFYB_HMF, FXMRP1_C_core	FALSE
Blood	ENSG00000062194	GPBP1	Unknown	Yes	Likely to be sequence specific TF	Monomer or homomultimer	No motif	None	Solid data presented in (PMID: 14612417) Also known as Vasculin. (PMID: 26156556) also claims it has an extended AT hook.	IPR028128	65056	GC-rich promoter binding protein 1 [Source:HGNC Symbol;Acc:HGNC:29520];Vasculin, Vasculin (also know	None	not tested	not tested	None	None	No	No	No	Yes	5a, one of the source datasets predicts is as a TF	Laura Campitelli	Matt Weirauch	No	$#ENSG00000062194#GO:0003700#sequence-specific DNA binding transcription factor activity#IBA - GO_REF:0000033	$#ENSP00000264779#ENSG00000062194#ENST00000264779#Other#ELL, Vasculin$#ENSP00000421202#ENSG00000062194#ENST00000506184#Other#ELL, Vasculin$#ENSP00000421709#ENSG00000062194#ENST00000514387#Other#ELL, Vasculin$#ENSP00000422337#ENSG00000062194#ENST00000511209#Other#Vasculin	FALSE
Blood	ENSG00000159592	GPBP1L1	Unknown	Yes	Likely to be sequence specific TF	Monomer or homomultimer	No motif	None	Possible TF based on similarity to GPBP1. Despite its name, no available evidence for DNA binding. Could also be an RBP according to this screen (PMID: 22658674)	IPR028128	60313	GC-rich promoter binding protein 1 like 1 [Source:HGNC Symbol;Acc:HGNC:28843];Vasculin-like protein	None	not tested	not tested	None	None	No	No	No	Yes	5a, one of the source datasets predicts is as a TF	Matt Weirauch	Pratyush Das	No	$#ENSG00000159592#GO:0003700#sequence-specific DNA binding transcription factor activity#IBA - GO_REF:0000033	$#ENSP00000347224#ENSG00000159592#ENST00000355105#Other#Vasculin$#ENSP00000290795#ENSG00000159592#ENST00000290795#Other#Vasculin	FALSE
Blood	ENSG00000125826	RBCK1	Unknown	Yes	Likely to be sequence specific TF	Monomer or homomultimer	No motif	None	Fairly well-studied E3 ubiquitin-protein ligase. But EMSA data exist demonstrating binding to TGG-containing DNA (PMID: 9514928)	IPR000626;IPR001841;IPR001876;IPR002867;IPR017907;IPR029071	10616	RANBP2-type and C3HC4-type zinc finger containing 1 [Source:HGNC Symbol;Acc:HGNC:15864]	None	not tested	not tested	None	None	No	No	No	Yes	5a, one of the source datasets predicts is as a TF	Pratyush Das	Yimeng Yin	No	$#ENSG00000125826#GO:0032088#negative regulation of NF-kappaB transcription factor activity#IDA - PMID:17449468$#ENSG00000125826#GO:0051092#positive regulation of NF-kappaB transcription factor activity#IDA - PMID:19136968	$#ENSP00000254960#ENSG00000125826#ENST00000353660#Other#IBR, ubiquitin, zf-C3HC4_2, zf-C3HC4_4, zf-RING_11$#ENSP00000348632#ENSG00000125826#ENST00000356286#Other#IBR, ubiquitin, zf-C3HC4_2, zf-C3HC4_4, zf-RING_11$#ENSP00000371616#ENSG00000125826#ENST00000382181#Other#IBR$#ENSP00000417173#ENSG00000125826#ENST00000475269#Other#$#ENSP00000383106#ENSG00000125826#ENST00000400247#Other#$#ENSP0000041508…	FALSE
Blood	ENSG00000104976	SNAPC2	Unknown	Yes	Likely to be sequence specific TF	Monomer or homomultimer	No motif	None	Recognizes the PSE-element, which is located in the core promoters of snRNA genes, and helps to recruit TBP (PMID: 8633057)	IPR021281	6618	small nuclear RNA activating complex polypeptide 2 [Source:HGNC Symbol;Acc:HGNC:11135]	None	not tested	not tested	None	None	No	No	No	Yes	5a, one of the source datasets predicts is as a TF	Arttu Jolma	Pratyush Das	No	$#ENSG00000104976#GO:0003700#sequence-specific DNA binding transcription factor activity#TAS - PMID:7715707, PMID:8524284	$#ENSP00000221573#ENSG00000104976#ENST00000221573#Other#SnAPC_2_like$#ENSP00000471962#ENSG00000104976#ENST00000597584#Other#SnAPC_2_like$#ENSP00000469475#ENSG00000104976#ENST00000595637#Other#SnAPC_2_like	FALSE
Blood	ENSG00000144747	TMF1	Unknown	Yes	Likely to be sequence specific TF	Monomer or homomultimer	No motif	None	Bacterially-expressed protein binds specifically to the TATA element to compete with TBP, based on EMSA (PMID: 1409643)	IPR022091;IPR022092	7110	TATA element modulatory factor 1 [Source:HGNC Symbol;Acc:HGNC:11870]	None	not tested	not tested	None	None	No	No	TF Gene_Transcription Factor Binding: tf co-factor binding_DNA Binding_PMIDS:1409643;10428808	No	5a, one of the source datasets predicts is as a TF	Arttu Jolma	Sam Lambert	No	None	$##ENSG00000144747##Other#	FALSE
Blood	ENSG00000197579	TOPORS	Unknown	Yes	Known motif	Monomer or homomultimer	In vivo/Misc source	Only known motifs are from Transfac or HocoMoco - origin is uncertain	None	IPR001841;IPR017907;IPR018957	10210	TOP1 binding arginine/serine rich protein [Source:HGNC Symbol;Acc:HGNC:21653]	None	not tested	not tested	None	None	No	Yes	TF Gene_Single stranded RNA/DNA binding_DNA Binding_PMIDS:11278651;15735665	No	2a1, Lower confidence direct evidence	Pratyush Das	Sam Lambert	No	None	$#ENSP00000353735#ENSG00000197579#ENST00000360538#Other#Prok-RING_4, zf-ANAPC11, zf-C3HC4, zf-C3HC4_2, zf-$#ENSP00000369187#ENSG00000197579#ENST00000379858#Other#Prok-RING_4, zf-ANAPC11, zf-C3HC4, zf-C3HC4_2, zf-	FALSE
Kidney	ENSG00000189079	ARID2	ARID/BRIGHT; RFX	Yes	Likely to be sequence specific TF	Monomer or homomultimer	No motif	None	None	IPR001606;IPR003150;IPR007087;IPR016024	196528	AT-rich interaction domain 2 [Source:HGNC Symbol;Acc:HGNC:18037]	None	not tested	Yes	None	None	x	Yes	TF Gene_Transcription Factor Binding: tf co-factor binding_Co-activation_PMIDS:16782067	No	1a2, Orthologous HQ evidence	Pratyush Das	Jussi Taipale	Yes	None	$#ENSP00000335044#ENSG00000189079#ENST00000334344#ARID/BRIGHT, RFX#$#ENSP00000415650#ENSG00000189079#ENST00000422737#ARID/BRIGHT, RFX#$#ENSP00000397307#ENSG00000189079#ENST00000444670#ARID/BRIGHT, RFX#$#ENSP00000388357#ENSG00000189079#ENST00000457135#ARID/BRIGHT, RFX#FOXP-CC$#ENSP00000481488#ENSG00000189079#ENST00000477947#ARID/BRIGHT, RFX#	FALSE
Kidney	ENSG00000153207	AHCTF1	AT hook	Yes	Likely to be sequence specific TF	Monomer or homomultimer	No motif	None	None	IPR011047;IPR025151	25909	AT-hook containing transcription factor 1 [Source:HGNC Symbol;Acc:HGNC:24618]	None	not tested	Yes	None	None	c	No	No	No	1a1, Direct HQ evidence	Jussi Taipale	Laura Campitelli	No	$#ENSG00000153207#GO:0003700#sequence-specific DNA binding transcription factor activity#IEA - GO_REF:0000019	$#ENSP00000355465#ENSG00000153207#ENST00000326225#AT hook#ELYS, ELYS-bb$#ENSP00000417115#ENSG00000153207#ENST00000478568#AT hook#ELYS-bb$#ENSP00000355464#ENSG00000153207#ENST00000366508#AT hook#ELYS, ELYS-bb	FALSE
Kidney	ENSG00000116539	ASH1L	AT hook	Yes	Likely to be sequence specific TF	Monomer or homomultimer	No motif	None	None	IPR001025;IPR001214;IPR001487;IPR001965;IPR003616;IPR006560;IPR011011;IPR017956;IPR019786;IPR019787	693140	ASH1 like histone lysine methyltransferase [Source:HGNC Symbol;Acc:HGNC:19088]	None	not tested	not tested	Chromatin_Modifier_etc	None	a	No	No	No	5a, one of the source datasets predicts is as a TF	Pratyush Das	Arttu Jolma	No	None	$#ENSP00000357330#ENSG00000116539#ENST00000368346#AT hook#BAH, Bromodomain, PHD, SET$#ENSP00000376204#ENSG00000116539#ENST00000392403#AT hook#BAH, Bromodomain, PHD, SET$#ENSP00000449283#ENSG00000116539#ENST00000548830#AT hook#	FALSE
Kidney	ENSG00000025293	PHF20	AT hook	Yes	Likely to be sequence specific TF	Monomer or homomultimer	No motif	None	None	IPR001965;IPR002999;IPR007087;IPR011011;IPR019786;IPR019787;IPR022255;	51230	PHD finger protein 20 [Source:HGNC Symbol;Acc:HGNC:16098]	None	DBD and Full	not tested	None	None	b	No	No	No	5a, one of the source datasets predicts is as a TF	Arttu Jolma	Yimeng Yin	No	None	$#ENSP00000363112#ENSG00000025293#ENST00000374000#Other#DUF3776, DUF4537, LBR_tudor, MBT, Rad9_Rad53_bind,$#ENSP00000363124#ENSG00000025293#ENST00000374012#Other#DUF1325, DUF3776, DUF4537, LBR_tudor, MBT, PHD, Ra$#ENSP00000341900#ENSG00000025293#ENST00000339089#Other#DUF1325, DUF3776, DUF4537, LBR_tudor, MBT, Rad9_Ra$#ENSP00000413712#ENSG00000025293#ENST00000420233#Other#	FALSE
Kidney	ENSG00000257315	ZBED6	BED ZF	Yes	Inferred motif	Monomer or homomultimer	In vivo/Misc source	None	None	IPR003656;IPR008906;IPR012337	100381270	zinc finger BED-type containing 6 [Source:HGNC Symbol;Acc:HGNC:33273]	None	not tested	not tested	None	None	No	Yes	No	Yes	2a1, Lower confidence direct evidence	Laura Campitelli	Arttu Jolma	Yes	$#ENSG00000257315#GO:0003700#sequence-specific DNA binding transcription factor activity#IBA - GO_REF:0000033	$#ENSP00000447879#ENSG00000257315#ENST00000550078#BED ZF#Dimer_Tnp_hAT	FALSE
Kidney	ENSG00000134852	CLOCK	bHLH	Yes	Known motif	Monomer or homomultimer	High-throughput in vitro	None	Can also bind as heterodimer with ARNTL.	IPR000014;IPR001067;IPR001610;IPR011598;IPR013767;	9575	clock circadian regulator [Source:HGNC Symbol;Acc:HGNC:2082]	4H10	DBD and Full	Yes	None	Structure is ARNTL-CLOCK heterodimer	a	Yes	TF Gene_DNA-Binding: sequence-specific_DNA Binding_PMIDS:9616112;15147242;15500444	Yes	1a1, Direct HQ evidence	Arttu Jolma	Laura Campitelli	Yes	$#ENSG00000134852#GO:0000982#RNA polymerase II core promoter proximal region sequence-specific DNA binding transcription factor a#ISS - GO_REF:0000024$#ENSG00000134852#GO:0003700#sequence-specific DNA binding transcription factor activity#ISS - GO_REF:0000024$#ENSG00000134852#GO:0051092#positive regulation of NF-kappaB transcription factor activity#ISS - GO_REF:0000024	$#ENSP00000308741#ENSG00000134852#ENST00000309964#bHLH#PAS, PAS_11, PAS_3, PAS_9$#ENSP00000370723#ENSG00000134852#ENST00000381322#bHLH#PAS, PAS_11, PAS_3, PAS_9$#ENSP00000426983#ENSG00000134852#ENST00000513440#bHLH#PAS, PAS_11, PAS_3, PAS_9$#ENSP00000396649#ENSG00000134852#ENST00000435527#bHLH#PAS, PAS_9	FALSE
Kidney	ENSG00000084676	NCOA1	bHLH	Yes	Likely to be sequence specific TF	Obligate heteromer	No motif	None	NCOA1/2/3 all have been tested on PBMs and HT-SELEX without yielding a motif. All are co-activators, collectively suggesting they might be obligate heteromers.	IPR000014;IPR009110;IPR010011;IPR011598;IPR013767;IPR014920;IPR014935;IPR017426	8648	nuclear receptor coactivator 1 [Source:HGNC Symbol;Acc:HGNC:7668]	None	DBD and Full	Yes	None	None	c	Yes	TF Gene Candidate_Transcription Factor Binding: tf co-factor binding_TF PPI_PMIDS:9192892	No	4a, two or more datasets predict it as a TF	Tim Hughes	Sam Lambert	Yes	None	$#ENSP00000288599#ENSG00000084676#ENST00000288599#bHLH#DUF1518, DUF4927, NCOA_u2, Nuc_rec_co-act, PAS, PA$#ENSP00000320940#ENSG00000084676#ENST00000348332#bHLH#DUF1518, DUF4927, NCOA_u2, Nuc_rec_co-act, PAS, PA$#ENSP00000379197#ENSG00000084676#ENST00000395856#bHLH#DUF1518, DUF4927, NCOA_u2, Nuc_rec_co-act, PAS, PA$#ENSP00000385195#ENSG00000084676#ENST00000407230#bHLH#DUF1518, DUF4927, NCOA_u2, Nu…	FALSE
Kidney	ENSG00000140396	NCOA2	bHLH	Yes	Likely to be sequence specific TF	Obligate heteromer	No motif	None	NCOA1/2/3 all have been tested on PBMs and HT-SELEX without yielding a motif. All are co-activators, collectively suggesting they might be obligate heteromers.	IPR000014;IPR009110;IPR010011;IPR011598;IPR013767;IPR014920;IPR014935;IPR017426	10499	nuclear receptor coactivator 2 [Source:HGNC Symbol;Acc:HGNC:7669]	3DZU	DBD and Full	Yes	None	The crystal has only a small peptide fragment of NCOA2	x	No	TF Gene_Transcription Factor Binding: tf co-factor binding_Co-activation_PMIDS:14662770;15983373	No	3a, decent circumstantial evidence for its role as	Matt Weirauch	Arttu Jolma	Yes	None	$#ENSP00000399968#ENSG00000140396#ENST00000452400#bHLH#DUF1518, DUF4927, NCOA_u2, Nuc_rec_co-act, PAS, PA$#ENSP00000429132#ENSG00000140396#ENST00000518363#bHLH#DUF1518, Nuc_rec_co-act$#ENSP00000430850#ENSG00000140396#ENST00000520416#bHLH#$#ENSP00000430348#ENSG00000140396#ENST00000519724#bHLH#	FALSE
Kidney	ENSG00000124151	NCOA3	bHLH	Yes	Likely to be sequence specific TF	Obligate heteromer	No motif	None	NCOA1/2/3 all have been tested on PBMs and HT-SELEX without yielding a motif. All are co-activators, collectively suggesting they might be obligate heteromers.	IPR000014;IPR009110;IPR010011;IPR011598;IPR013767;IPR014920;IPR014935;IPR017426	8202	nuclear receptor coactivator 3 [Source:HGNC Symbol;Acc:HGNC:7670]	None	DBD and Full	Yes	None	None	c	Yes	TF Gene_Transcription Factor Binding: tf co-factor binding_Co-activation_PMIDS:9192892	No	4a, two or more datasets predict it as a TF	Pratyush Das	Jussi Taipale	Yes	None	$#ENSP00000361065#ENSG00000124151#ENST00000371997#bHLH#DUF1518, DUF4927, NCOA_u2, Nuc_rec_co-act, PAS, PA$#ENSP00000361066#ENSG00000124151#ENST00000371998#bHLH#DUF1518, DUF4927, NCOA_u2, Nuc_rec_co-act, PAS, PA$#ENSP00000361073#ENSG00000124151#ENST00000372004#bHLH#DUF1518, DUF4927, NCOA_u2, Nuc_rec_co-act, PAS, PA	FALSE
Kidney	ENSG00000140262	TCF12	bHLH	Yes	Known motif	Monomer or homomultimer	High-throughput in vitro	None	None	IPR011598;	6938	transcription factor 12 [Source:HGNC Symbol;Acc:HGNC:11623]	None	DBD and Full	Yes	None	None	a	Yes	TF Gene_DNA-Binding: sequence-specific_DNA Binding_PMIDS:8163514;12826747	Yes	1a1, Direct HQ evidence	Sam Lambert	Pratyush Das	Yes	$#ENSG00000140262#GO:0001077#RNA polymerase II core promoter proximal region sequence-specific DNA binding transcription factor a#IDA - PMID:11802795$#ENSG00000140262#GO:0003700#sequence-specific DNA binding transcription factor activity#IDA - PMID:11802795	$#ENSP00000267811#ENSG00000140262#ENST00000267811#bHLH#$#ENSP00000331057#ENSG00000140262#ENST00000333725#bHLH#$#ENSP00000342459#ENSG00000140262#ENST00000343827#bHLH#$#ENSP00000440017#ENSG00000140262#ENST00000543579#bHLH#$#ENSP00000453737#ENSG00000140262#ENST00000557843#bHLH#$#ENSP00000444696#ENSG00000140262#ENST00000537840#bHLH#$#ENSP00000453876#ENSG00000140262#ENST00000559609#bHLH#$#ENSP00000453…	FALSE
Kidney	ENSG00000143157	POGK	Brinker	Yes	Likely to be sequence specific TF	Monomer or homomultimer	No motif	None	None	IPR001909;IPR004875;IPR006600;IPR009057;IPR018586;	57645	pogo transposable element with KRAB domain [Source:HGNC Symbol;Acc:HGNC:18800]	None	Full	Yes	None	None	x	Yes	No	No	4a, two or more datasets predict it as a TF	Sam Lambert	Arttu Jolma	No	None	$#ENSP00000356850#ENSG00000143157#ENST00000367876#Brinker#DDE_1, HTH_Tnp_Tc5, KRAB$#ENSP00000404402#ENSG00000143157#ENST00000449930#Brinker#KRAB$#ENSP00000356849#ENSG00000143157#ENST00000367875#Brinker#DDE_1, HTH_Tnp_Tc5, KRAB	FALSE
Kidney	ENSG00000123268	ATF1	bZIP	Yes	Known motif	Monomer or homomultimer	In vivo/Misc source	Only known motifs are from Transfac or HocoMoco - origin is uncertain	None	IPR001630;IPR003102;IPR004827;	466	activating transcription factor 1 [Source:HGNC Symbol;Acc:HGNC:783]	None	DBD and Full	Yes	None	None	a	Yes	No	Yes	1a1, Direct HQ evidence	Tim Hughes	Sam Lambert	Yes	$#ENSG00000123268#GO:0001228#RNA polymerase II transcription regulatory region sequence-specific DNA binding transcription factor#IDA - PMID:1655749$#ENSG00000123268#GO:0003700#sequence-specific DNA binding transcription factor activity#TAS - PMID:2196176, PMID:8401579$#ENSG00000123268#GO:0003705#RNA polymerase II distal enhancer sequence-specific DNA binding transcription factor activity#IEA - G…	$#ENSP00000262053#ENSG00000123268#ENST00000262053#bZIP#pKID$#ENSP00000448921#ENSG00000123268#ENST00000552487#bZIP#pKID$#ENSP00000448592#ENSG00000123268#ENST00000552510#bZIP#pKID	FALSE
Kidney	ENSG00000115966	ATF2	bZIP	Yes	Known motif	Monomer or homomultimer	High-throughput in vitro	None	None	IPR004827;IPR007087;IPR016378;	1386	activating transcription factor 2 [Source:HGNC Symbol;Acc:HGNC:784]	1T2K	DBD and Full	Yes	None	Structure has IRF3;ATF2;JUN	a	Yes	TF Gene_DNA-Binding: sequence-specific_Transactivation_PMIDS:1658708;2529117;9139739;10909971	Yes	1a1, Direct HQ evidence	Pratyush Das	Jussi Taipale	Yes	$#ENSG00000115966#GO:0001077#RNA polymerase II core promoter proximal region sequence-specific DNA binding transcription factor a#IEA - GO_REF:0000019$#ENSG00000115966#GO:0001228#RNA polymerase II transcription regulatory region sequence-specific DNA binding transcription factor#IC - GO_REF:0000036$#ENSG00000115966#GO:0003700#sequence-specific DNA binding transcription factor activity#IDA - PMID:…	$#ENSP00000264110#ENSG00000115966#ENST00000264110#bZIP#$#ENSP00000340576#ENSG00000115966#ENST00000345739#bZIP#$#ENSP00000376327#ENSG00000115966#ENST00000392544#bZIP#$#ENSP00000386282#ENSG00000115966#ENST00000409499#bZIP#$#ENSP00000386526#ENSG00000115966#ENST00000409833#bZIP#$#ENSP00000407911#ENSG00000115966#ENST00000426833#bZIP#	FALSE
Kidney	ENSG00000118217	ATF6	bZIP	Yes	Known motif	Monomer or homomultimer	High-throughput in vitro	None	None	IPR004827;	22926	activating transcription factor 6 [Source:HGNC Symbol;Acc:HGNC:791]	None	DBD and Full	Yes	None	None	a	Yes	TF Gene Candidate_DNA-Binding: sequence-specific; Transcription Factor Binding: tf co-factor binding_Co-activation; DNA Binding_PMIDS:9271374;14765107	Yes	1a1, Direct HQ evidence	Sam Lambert	Laura Campitelli	Yes	$#ENSG00000118217#GO:0003700#sequence-specific DNA binding transcription factor activity#IDA - PMID:11163209	$#ENSP00000356919#ENSG00000118217#ENST00000367942#bZIP#	FALSE
Kidney	ENSG00000118260	CREB1	bZIP	Yes	Known motif	Monomer or homomultimer	High-throughput in vitro	None	None	IPR001630;IPR003102;IPR004827;	1385	cAMP responsive element binding protein 1 [Source:HGNC Symbol;Acc:HGNC:2345]	1DH3	DBD and Full	Yes	None	Structure is a homodimer	a	Yes	TF Gene_DNA-Binding: sequence-specific_DNA Binding; Transactivation_PMIDS:14593102;15054091	Yes	1a1, Direct HQ evidence	Pratyush Das	Tim Hughes	Yes	$#ENSG00000118260#GO:0001077#RNA polymerase II core promoter proximal region sequence-specific DNA binding transcription factor a#IC - GO_REF:0000036$#ENSG00000118260#GO:0003700#sequence-specific DNA binding transcription factor activity#IDA - PMID:8798441$#ENSG00000118260#GO:0003705#RNA polymerase II distal enhancer sequence-specific DNA binding transcription factor activity#IDA - PMID:19861239	$#ENSP00000236995#ENSG00000118260#ENST00000353267#bZIP#pKID$#ENSP00000387699#ENSG00000118260#ENST00000432329#bZIP#pKID$#ENSP00000401803#ENSG00000118260#ENST00000455757#bZIP#$#ENSP00000391125#ENSG00000118260#ENST00000457101#bZIP#pKID	FALSE
Kidney	ENSG00000182158	CREB3L2	bZIP	Yes	Known motif	Monomer or homomultimer	100 perc ID - in vitro	None	None	IPR004827;	64764	cAMP responsive element binding protein 3 like 2 [Source:HGNC Symbol;Acc:HGNC:23720]	None	DBD and Full	Yes	None	None	a	Yes	No	No	1a1, Direct HQ evidence	Sam Lambert	Arttu Jolma	Yes	$#ENSG00000182158#GO:0001077#RNA polymerase II core promoter proximal region sequence-specific DNA binding transcription factor a#IEA - GO_REF:0000019	$#ENSP00000329140#ENSG00000182158#ENST00000330387#bZIP#$#ENSP00000410314#ENSG00000182158#ENST00000452463#bZIP#$#ENSP00000403550#ENSG00000182158#ENST00000456390#bZIP#$#ENSP00000402889#ENSG00000182158#ENST00000420629#bZIP#$#ENSP00000388917#ENSG00000182158#ENST00000458726#bZIP#	FALSE
Kidney	ENSG00000198824	CHAMP1	C2H2 ZF	Yes	Likely to be sequence specific TF	Monomer or homomultimer	No motif	Single C2H2 domain	None	IPR007087;IPR015880	283489	chromosome alignment maintaining phosphoprotein 1 [Source:HGNC Symbol;Acc:HGNC:20311]	None	not tested	not tested	None	None	c	No	No	No	5a, one of the source datasets predicts is as a TF	Sam Lambert	Jussi Taipale	No	None	$#ENSP00000354730#ENSG00000198824#ENST00000361283#C2H2 ZF Containing Proteins#$#ENSP00000474448#ENSG00000198824#ENST00000463003#C2H2 ZF Containing Proteins#zf-H2C2_5	FALSE
Kidney	ENSG00000102974	CTCF	C2H2 ZF	Yes	Known motif	Monomer or homomultimer	High-throughput in vitro	Has a putative AT-hook	None	IPR007087;IPR015880	10664	CCCTC-binding factor [Source:HGNC Symbol;Acc:HGNC:13723]	None	DBD and Full	Yes	None	None	a	Yes	TF Gene_DNA-Binding: sequence-specific_DNA Binding; Transactivation_PMIDS:8246978;15143173	Yes	1a1, Direct HQ evidence	Tim Hughes	Arttu Jolma	Yes	$#ENSG00000102974#GO:0001078#RNA polymerase II core promoter proximal region sequence-specific DNA binding transcription factor a#IDA - PMID:8649389$#ENSG00000102974#GO:0001228#RNA polymerase II transcription regulatory region sequence-specific DNA binding transcription factor#IEA - GO_REF:0000019$#ENSG00000102974#GO:0003700#sequence-specific DNA binding transcription factor activity#IDA - PMID:8…	$#ENSP00000264010#ENSG00000102974#ENST00000264010#C2H2 ZF Containing Proteins#$#ENSP00000384707#ENSG00000102974#ENST00000401394#C2H2 ZF Containing Proteins#	FALSE
Kidney	ENSG00000102189	EEA1	C2H2 ZF	Yes	Likely to be sequence specific TF	Monomer or homomultimer	No motif	Single C2H2 domain	Based on (PMID: 20534488), the protein has a C2H2 ZF domain; but it uses the domain for contacting RAB5A rather than for binding DNA.	IPR000306;IPR007087;IPR011011;IPR017455	8411	early endosome antigen 1 [Source:HGNC Symbol;Acc:HGNC:3185]	None	not tested	not tested	None	None	x	No	No	No	5a, one of the source datasets predicts is as a TF	Arttu Jolma	Pratyush Das	No	None	$#ENSP00000317955#ENSG00000102189#ENST00000322349#Other#Atg14, FYVE$#ENSP00000446785#ENSG00000102189#ENST00000549790#Other#	FALSE
Kidney	ENSG00000095951	HIVEP1	C2H2 ZF	Yes	Known motif	Monomer or homomultimer	In vivo/Misc source	Only known motifs are from Transfac or HocoMoco - origin is uncertain	None	IPR007087;IPR015880	3096	Human immunodeficiency virus type I enhancer binding protein 1 [Source:HGNC Symbol;Acc:HGNC:4920]	None	not tested	not tested	None	None	a	Yes	No	No	2a1, Lower confidence direct evidence	Tim Hughes	Jussi Taipale	Yes	$#ENSG00000095951#GO:0001206#RNA polymerase II distal enhancer sequence-specific DNA binding transcription factor activity involv#IBA - GO_REF:0000033	$#ENSP00000368698#ENSG00000095951#ENST00000379388#C2H2 ZF Containing Proteins#$#ENSP00000419721#ENSG00000095951#ENST00000484210#C2H2 ZF Containing Proteins#$#ENSP00000417348#ENSG00000095951#ENST00000487103#C2H2 ZF Containing Proteins#$#ENSP00000409078#ENSG00000095951#ENST00000442081#C2H2 ZF Containing Proteins#$#ENSP00000419762#ENSG00000095951#ENST00000491710#C2H2 ZF Containing Proteins#	FALSE
Kidney	ENSG00000136504	KAT7	C2H2 ZF	Yes	Likely to be sequence specific TF	Monomer or homomultimer	No motif	None	None	IPR002515;IPR002717;IPR016181;	11143	lysine acetyltransferase 7 [Source:HGNC Symbol;Acc:HGNC:17016]	None	not tested	not tested	None	None	x	Yes	No	No	4a, two or more datasets predict it as a TF	Jussi Taipale	Pratyush Das	Yes	$#ENSG00000136504#GO:0003700#sequence-specific DNA binding transcription factor activity#IEA - GO_REF:0000002	$#ENSP00000259021#ENSG00000136504#ENST00000259021#C2H2 ZF Containing Proteins#MOZ_SAS$#ENSP00000398961#ENSG00000136504#ENST00000424009#C2H2 ZF Containing Proteins#MOZ_SAS$#ENSP00000409477#ENSG00000136504#ENST00000435742#C2H2 ZF Containing Proteins#MOZ_SAS$#ENSP00000413415#ENSG00000136504#ENST00000454930#C2H2 ZF Containing Proteins#MOZ_SAS$#ENSP00000424577#ENSG00000136504#ENST00000509773#C2H2 ZF C…	FALSE
Kidney	ENSG00000172059	KLF11	C2H2 ZF	Yes	Known motif	Monomer or homomultimer	High-throughput in vitro	None	None	IPR007087;IPR015880	8462	Kruppel like factor 11 [Source:HGNC Symbol;Acc:HGNC:11811]	None	DBD and Full	Yes	None	None	a	Yes	No	Yes	1a1, Direct HQ evidence	Laura Campitelli	Arttu Jolma	Yes	$#ENSG00000172059#GO:0000981#sequence-specific DNA binding RNA polymerase II transcription factor activity#IDA - PMID:21171965$#ENSG00000172059#GO:0003700#sequence-specific DNA binding transcription factor activity#TAS - PMID:9748269	$#ENSP00000307023#ENSG00000172059#ENST00000305883#C2H2 ZF Containing Proteins#$#ENSP00000388263#ENSG00000172059#ENST00000440320#C2H2 ZF Containing Proteins#$#ENSP00000442722#ENSG00000172059#ENST00000535335#C2H2 ZF Containing Proteins#$#ENSP00000444690#ENSG00000172059#ENST00000540845#C2H2 ZF Containing Proteins#$#ENSP00000386058#ENSG00000172059#ENST00000401510#C2H2 ZF Containing Proteins#	FALSE
Kidney	ENSG00000109787	KLF3	C2H2 ZF	Yes	Known motif	Monomer or homomultimer	High-throughput in vitro	None	None	IPR007087;IPR015880	51274	Kruppel like factor 3 [Source:HGNC Symbol;Acc:HGNC:16516]	None	DBD	Yes	None	None	b	Yes	No	Yes	1a1, Direct HQ evidence	Laura Campitelli	Yimeng Yin	Yes	$#ENSG00000109787#GO:0003700#sequence-specific DNA binding transcription factor activity#NAS - PMID:10582345	$#ENSP00000261438#ENSG00000109787#ENST00000261438#C2H2 ZF Containing Proteins#$#ENSP00000421252#ENSG00000109787#ENST00000514033#C2H2 ZF Containing Proteins#	FALSE
Kidney	ENSG00000188786	MTF1	C2H2 ZF	Yes	Known motif	Monomer or homomultimer	High-throughput in vitro	None	None	IPR007087;IPR015880	4520	metal-regulatory transcription factor 1 [Source:HGNC Symbol;Acc:HGNC:7428]	None	DBD and Full	Yes	None	PMID: 23012419 suggests that different types of metal ions function as allosteric modulators for this TF	a	Yes	TF Gene_DNA-Binding: sequence-specific_Transactivation_PMIDS:7610056;16221973	Yes	1a1, Direct HQ evidence	Arttu Jolma	Pratyush Das	Yes	$#ENSG00000188786#GO:0001077#RNA polymerase II core promoter proximal region sequence-specific DNA binding transcription factor a#IDA - PMID:9582278$#ENSG00000188786#GO:0003700#sequence-specific DNA binding transcription factor activity#TAS - PMID:3208749	$#ENSP00000362127#ENSG00000188786#ENST00000373036#C2H2 ZF Containing Proteins#Marek_A	FALSE
Kidney	ENSG00000170325	PRDM10	C2H2 ZF	Yes	Likely to be sequence specific TF	Monomer or homomultimer	No motif	Has a putative AT-hook	None	IPR001214;IPR007087;IPR015880;IPR022755	56980	PR domain 10 [Source:HGNC Symbol;Acc:HGNC:13995]	None	Full	not tested	None	None	b	Yes	No	No	4a, two or more datasets predict it as a TF	Yimeng Yin	Arttu Jolma	Yes	None	$#ENSP00000302669#ENSG00000170325#ENST00000304538#C2H2 ZF Containing Proteins#Tristanin_u2$#ENSP00000351686#ENSG00000170325#ENST00000358825#C2H2 ZF Containing Proteins#Tristanin_u2$#ENSP00000354118#ENSG00000170325#ENST00000360871#C2H2 ZF Containing Proteins#Tristanin_u2$#ENSP00000398431#ENSG00000170325#ENST00000423662#C2H2 ZF Containing Proteins#Tristanin_u2$#ENSP00000432237#ENSG00000170325#ENST0…	FALSE
Kidney	ENSG00000146587	RBAK	C2H2 ZF	Yes	Known motif	Monomer or homomultimer	High-throughput in vitro	ChIP-seq motif is consistent with recognition code (RCADE)	None	IPR001909;IPR007087;IPR015880;	57786	RB associated KRAB zinc finger [Source:HGNC Symbol;Acc:HGNC:17680]	None	DBD and Full	not tested	None	None	a	Yes	TF Gene Candidate_Transcription Factor Binding: tf co-factor binding_Co-activation_PMIDS:14664718	No	1a1, Direct HQ evidence	Sam Lambert	Arttu Jolma	Yes	None	$#ENSP00000380120#ENSG00000146587#ENST00000396912#C2H2 ZF Containing Proteins#KRAB, Zn-ribbon_8, zf-C2H2_6, zinc_ribbon_15$#ENSP00000275423#ENSG00000146587#ENST00000353796#C2H2 ZF Containing Proteins#KRAB, Zn-ribbon_8, zf-C2H2_6, zinc_ribbon_15	TRUE
Kidney	ENSG00000131381	RBSN	C2H2 ZF	Yes	Likely to be sequence specific TF	Monomer or homomultimer	No motif	Single C2H2 domain	Potential false positive - protein functions in membrane trafficking.	IPR000306;IPR007087;IPR011011;IPR017455;IPR021565;	64145	rabenosyn, RAB effector [Source:HGNC Symbol;Acc:HGNC:20759]	None	Full	not tested	None	None	x	No	No	No	5a, one of the source datasets predicts is as a TF	Pratyush Das	Arttu Jolma	No	None	$#ENSP00000253699#ENSG00000131381#ENST00000253699#C2H2 ZF Containing Proteins#FYVE, NPF, Rbsn$#ENSP00000387724#ENSG00000131381#ENST00000449050#C2H2 ZF Containing Proteins#zf-Di19$#ENSP00000422551#ENSG00000131381#ENST00000476527#C2H2 ZF Containing Proteins#FYVE, NPF, Rbsn$#ENSP00000427038#ENSG00000131381#ENST00000507357#C2H2 ZF Containing Proteins#zf-AD, zf-Di19	FALSE
Kidney	ENSG00000084093	REST	C2H2 ZF	Yes	Known motif	Monomer or homomultimer	In vivo/Misc source	None	None	IPR007087;IPR015880	5978	RE1 silencing transcription factor [Source:HGNC Symbol;Acc:HGNC:9966]	None	Full	Yes	None	Jaspar ChIP-seq model has a robust and specific signal	a	Yes	TF Gene_DNA-Binding: sequence-specific_DNA Binding_PMIDS:15240883	Yes	2a1, Lower confidence direct evidence	Tim Hughes	Jussi Taipale	Yes	$#ENSG00000084093#GO:0001078#RNA polymerase II core promoter proximal region sequence-specific DNA binding transcription factor a#IDA - PMID:10449787, PMID:10734093, PMID:21284946$#ENSG00000084093#GO:0001228#RNA polymerase II transcription regulatory region sequence-specific DNA binding transcription factor#IEA - GO_REF:0000019$#ENSG00000084093#GO:0003700#sequence-specific DNA binding transcripti…	$#ENSP00000311816#ENSG00000084093#ENST00000309042#C2H2 ZF Containing Proteins#zf-C2H2_4, zf-H2C2_5$#ENSP00000479151#ENSG00000084093#ENST00000611211#C2H2 ZF Containing Proteins#$#ENSP00000484836#ENSG00000084093#ENST00000619101#C2H2 ZF Containing Proteins#zf-C2H2_4, zf-H2C2_5$#ENSP00000481650#ENSG00000084093#ENST00000622863#C2H2 ZF Containing Proteins#	FALSE
Kidney	ENSG00000172845	SP3	C2H2 ZF	Yes	Known motif	Monomer or homomultimer	High-throughput in vitro	None	None	IPR007087;IPR015880	6670	Sp3 transcription factor [Source:HGNC Symbol;Acc:HGNC:11208]	None	DBD and Full	not tested	None	None	a	Yes	TF Gene_DNA-Binding: sequence-specific_DNA Binding_PMIDS:12591615	Yes	1a1, Direct HQ evidence	Sam Lambert	Arttu Jolma	Yes	$#ENSG00000172845#GO:0000981#sequence-specific DNA binding RNA polymerase II transcription factor activity#IBA - GO_REF:0000033$#ENSG00000172845#GO:0001078#RNA polymerase II core promoter proximal region sequence-specific DNA binding transcription factor a#IEA - GO_REF:0000019	$#ENSP00000310301#ENSG00000172845#ENST00000310015#C2H2 ZF Containing Proteins#$#ENSP00000413665#ENSG00000172845#ENST00000416195#C2H2 ZF Containing Proteins#$#ENSP00000406140#ENSG00000172845#ENST00000418194#C2H2 ZF Containing Proteins#	FALSE
Kidney	ENSG00000136451	VEZF1	C2H2 ZF	Yes	Known motif	Monomer or homomultimer	High-throughput in vitro	None	None	IPR007087;IPR015880	7716	vascular endothelial zinc finger 1 [Source:HGNC Symbol;Acc:HGNC:12949]	None	not tested	Yes	None	None	b	Yes	TF Gene_DNA-Binding: sequence-specific_DNA Binding; Transactivation_PMIDS:11504723	No	1a1, Direct HQ evidence	Laura Campitelli	Sam Lambert	Yes	None	$#ENSP00000258963#ENSG00000136451#ENST00000258963#C2H2 ZF Containing Proteins#$#ENSP00000462337#ENSG00000136451#ENST00000581208#C2H2 ZF Containing Proteins#Spt20, zf-C2H2_4$#ENSP00000463631#ENSG00000136451#ENST00000583932#C2H2 ZF Containing Proteins#$#ENSP00000464687#ENSG00000136451#ENST00000584396#C2H2 ZF Containing Proteins#Spt20, zf-C2H2_4	FALSE
Kidney	ENSG00000066422	ZBTB11	C2H2 ZF	Yes	Known motif	Monomer or homomultimer	In vivo/Misc source	Only known motifs are from Transfac or HocoMoco - origin is uncertain	None	IPR000210;IPR007087;IPR011333;IPR013069;IPR015880;	27107	zinc finger and BTB domain containing 11 [Source:HGNC Symbol;Acc:HGNC:16740]	None	DBD and Full	not tested	None	None	b	Yes	No	Yes	2a1, Lower confidence direct evidence	Sam Lambert	Yimeng Yin	Yes	$#ENSG00000066422#GO:0003700#sequence-specific DNA binding transcription factor activity#IBA - GO_REF:0000033	$#ENSP00000326200#ENSG00000066422#ENST00000312938#C2H2 ZF Containing Proteins#BTB, zf-C2H2_4$#ENSP00000417369#ENSG00000066422#ENST00000461821#C2H2 ZF Containing Proteins#	FALSE
Kidney	ENSG00000177485	ZBTB33	C2H2 ZF	Yes	Known motif	Monomer or homomultimer	In vivo/Misc source	None	None	IPR000210;IPR007087;IPR011333;IPR013069;IPR015880;	10009	zinc finger and BTB domain containing 33 [Source:HGNC Symbol;Acc:HGNC:16682]	2LT7	DBD	not tested	None	Also known as Kaiso, crystal structure is nice	a	Yes	TF Gene_DNA-Binding: sequence-specific_DNA Binding; Transactivation_PMIDS:11445535;14527417	No	1a1, Direct HQ evidence	Pratyush Das	Arttu Jolma	Yes	None	$#ENSP00000314153#ENSG00000177485#ENST00000326624#C2H2 ZF Containing Proteins#BTB, zf-C2H2_4, zf-H2C2_2$#ENSP00000450969#ENSG00000177485#ENST00000557385#C2H2 ZF Containing Proteins#BTB, zf-C2H2_4, zf-H2C2_2	FALSE
Kidney	ENSG00000177311	ZBTB38	C2H2 ZF	Yes	Likely to be sequence specific TF	Monomer or homomultimer	No motif	None	It has a decent cassette of znfC2H2 domains and a BTB homodimerization domain. Requires CpG methylation for binding into a site in MYOG-promoter (PMID: 21625269).	IPR000210;IPR007087;IPR011333;IPR013069;IPR015880;	253461	zinc finger and BTB domain containing 38 [Source:HGNC Symbol;Acc:HGNC:26636]	None	Full	not tested	None	None	a	Yes	No	Yes	4a, two or more datasets predict it as a TF	Sam Lambert	Arttu Jolma	Yes	$#ENSG00000177311#GO:0003700#sequence-specific DNA binding transcription factor activity#ISS - GO_REF:0000024	$#ENSP00000426931#ENSG00000177311#ENST00000509842#C2H2 ZF Containing Proteins#BTB$#ENSP00000424254#ENSG00000177311#ENST00000509883#C2H2 ZF Containing Proteins#BTB, zf-C2H2_4, zf-C2H2_6$#ENSP00000422757#ENSG00000177311#ENST00000513570#C2H2 ZF Containing Proteins#BTB$#ENSP00000406955#ENSG00000177311#ENST00000441582#C2H2 ZF Containing Proteins#BTB, zf-C2H2_4, zf-C2H2_6$#ENSP00000421037#ENSG000001773…	FALSE
Kidney	ENSG00000166860	ZBTB39	C2H2 ZF	Yes	Likely to be sequence specific TF	Monomer or homomultimer	No motif	None	None	IPR000210;IPR007087;IPR011333;IPR013069;IPR015880;	9880	zinc finger and BTB domain containing 39 [Source:HGNC Symbol;Acc:HGNC:29014]	None	Full	Yes	None	None	b	Yes	No	No	4a, two or more datasets predict it as a TF	Pratyush Das	Sam Lambert	Yes	None	$#ENSP00000300101#ENSG00000166860#ENST00000300101#C2H2 ZF Containing Proteins#BTB, zf-C2H2_4	FALSE
Kidney	ENSG00000177888	ZBTB41	C2H2 ZF	Yes	Likely to be sequence specific TF	Monomer or homomultimer	No motif	None	None	IPR000210;IPR007087;IPR011333;IPR013069;IPR015880;	360023	zinc finger and BTB domain containing 41 [Source:HGNC Symbol;Acc:HGNC:24819]	None	not tested	not tested	None	None	b	Yes	No	No	4a, two or more datasets predict it as a TF	Sam Lambert	Laura Campitelli	Yes	None	$#ENSP00000356375#ENSG00000177888#ENST00000367405#C2H2 ZF Containing Proteins#BTB	FALSE
Kidney	ENSG00000196323	ZBTB44	C2H2 ZF	Yes	Known motif	Monomer or homomultimer	High-throughput in vitro	None	None	IPR000210;IPR007087;IPR011333;IPR013069;IPR015880;	29068	Zinc finger and BTB domain containing 44 [Source:HGNC Symbol;Acc:HGNC:25001]	None	Full	not tested	None	None	b	Yes	No	No	4a, two or more datasets predict it as a TF	Sam Lambert	Pratyush Das	Yes	None	$#ENSP00000350574#ENSG00000196323#ENST00000357899#C2H2 ZF Containing Proteins#BTB$#ENSP00000433457#ENSG00000196323#ENST00000525842#C2H2 ZF Containing Proteins#BTB$#ENSP00000434177#ENSG00000196323#ENST00000530205#C2H2 ZF Containing Proteins#BTB$#ENSP00000432558#ENSG00000196323#ENST00000529982#C2H2 ZF Containing Proteins#	FALSE
Kidney	ENSG00000186130	ZBTB6	C2H2 ZF	Yes	Known motif	Monomer or homomultimer	In vivo/Misc source	Motif obtained from MEME - not supported by recognition code (RCADE) and may be inaccurate or indirect	None	IPR000210;IPR007087;IPR011333;IPR013069;IPR015880;	10773	zinc finger and BTB domain containing 6 [Source:HGNC Symbol;Acc:HGNC:16764]	None	DBD and Full	not tested	None	None	b	Yes	No	No	1a1, Direct HQ evidence	Yimeng Yin	Laura Campitelli	Yes	None	$#ENSP00000362763#ENSG00000186130#ENST00000373659#C2H2 ZF Containing Proteins#BTB	FALSE
Kidney	ENSG00000020256	ZFP64	C2H2 ZF	Yes	Known motif	Monomer or homomultimer	In vivo/Misc source	Motif obtained from MEME - not supported by recognition code (RCADE) and may be inaccurate or indirect	None	IPR007087;IPR015880	55734	ZFP64 zinc finger protein [Source:HGNC Symbol;Acc:HGNC:15940]	None	DBD and Full	not tested	None	None	b	Yes	Indeterminate - There is no evidence for or against this genes role as a TF__Other_PMIDS:9034307;	No	1a1, Direct HQ evidence	Jussi Taipale	Tim Hughes	Yes	None	$#ENSP00000216923#ENSG00000020256#ENST00000216923#C2H2 ZF Containing Proteins#zf-H2C2_5$#ENSP00000355179#ENSG00000020256#ENST00000361387#C2H2 ZF Containing Proteins#zf-H2C2_5$#ENSP00000360570#ENSG00000020256#ENST00000371515#C2H2 ZF Containing Proteins#zf-H2C2_5$#ENSP00000360573#ENSG00000020256#ENST00000371518#C2H2 ZF Containing Proteins#zf-H2C2_5$#ENSP00000344615#ENSG00000020256#ENST00000346617#C…	FALSE
Kidney	ENSG00000186660	ZFP91	C2H2 ZF	Yes	Likely to be sequence specific TF	Monomer or homomultimer	No motif	None	Possible false positive. An Atypical E3 ubiquitin-protein ligase that mediates Lys-63-linked ubiquitination of MAP3K14/NIK; leading to stabilization and activation of MAP3K14/NIK. It thereby acts as an activator of the non-canonical NF-kappa-B2/NFKB2 pathway (PMID: 20682767).	IPR007087;IPR015880	80829	ZFP91 zinc finger protein [Source:HGNC Symbol;Acc:HGNC:14983]	None	Full	not tested	None	None	b	Yes	No	No	4a, two or more datasets predict it as a TF	Arttu Jolma	Laura Campitelli	Yes	None	$#ENSP00000339030#ENSG00000186660#ENST00000316059#C2H2 ZF Containing Proteins#	FALSE
Kidney	ENSG00000005889	ZFX	C2H2 ZF	Yes	Known motif	Monomer or homomultimer	In vivo/Misc source	Only known motifs are from Transfac or HocoMoco - origin is uncertain	None	IPR006794;IPR007087;IPR015880;	7543	zinc finger protein, X-linked [Source:HGNC Symbol;Acc:HGNC:12869]	None	DBD	Yes	None	There is a ChIP-seq experiment that has yielded decent looking motif with CGCNNGGCCGCG-consensus PMID:18555785	a	Yes	No	Yes	1a1, Direct HQ evidence	Yimeng Yin	Laura Campitelli	Yes	$#ENSG00000005889#GO:0003700#sequence-specific DNA binding transcription factor activity#IBA - GO_REF:0000033	$#ENSP00000368475#ENSG00000005889#ENST00000379177#C2H2 ZF Containing Proteins#Zfx_Zfy_act$#ENSP00000438233#ENSG00000005889#ENST00000539115#C2H2 ZF Containing Proteins#Zfx_Zfy_act$#ENSP00000416298#ENSG00000005889#ENST00000419690#C2H2 ZF Containing Proteins#$#ENSP00000411637#ENSG00000005889#ENST00000428571#C2H2 ZF Containing Proteins#Zfx_Zfy_act	FALSE
Kidney	ENSG00000198315	ZKSCAN8	C2H2 ZF	Yes	Likely to be sequence specific TF	Monomer or homomultimer	No motif	None	Virtually nothing is known for this protein except that it has a decent cassette of znfC2H2 domains and a KRAB-domain	IPR001909;IPR003309;IPR007087;IPR008916;IPR015880;	7745	zinc finger with KRAB and SCAN domains 8 [Source:HGNC Symbol;Acc:HGNC:12983]	None	DBD and Full	not tested	None	None	b	Yes	No	Yes	4a, two or more datasets predict it as a TF	Sam Lambert	Arttu Jolma	Yes	$#ENSG00000198315#GO:0003700#sequence-specific DNA binding transcription factor activity#IBA - GO_REF:0000033	$#ENSP00000332750#ENSG00000198315#ENST00000330236#C2H2 ZF Containing Proteins#KRAB, SCAN, SPX$#ENSP00000402948#ENSG00000198315#ENST00000457389#C2H2 ZF Containing Proteins#KRAB, SCAN, SPX	TRUE
Kidney	ENSG00000164631	ZNF12	C2H2 ZF	Yes	Known motif	Monomer or homomultimer	High-throughput in vitro	None	None	IPR001909;IPR007087;IPR015880;	7559	zinc finger protein 12 [Source:HGNC Symbol;Acc:HGNC:12902]	None	DBD and Full	not tested	None	None	a	Yes	No	Yes	1a1, Direct HQ evidence	Arttu Jolma	Pratyush Das	No	$#ENSG00000164631#GO:0003700#sequence-specific DNA binding transcription factor activity#IBA - GO_REF:0000033	$#ENSP00000384405#ENSG00000164631#ENST00000404360#C2H2 ZF Containing Proteins#$#ENSP00000385939#ENSG00000164631#ENST00000405858#C2H2 ZF Containing Proteins#KRAB$#ENSP00000344745#ENSG00000164631#ENST00000342651#C2H2 ZF Containing Proteins#KRAB$#ENSP00000378375#ENSG00000164631#ENST00000394917#C2H2 ZF Containing Proteins#KRAB	TRUE
Kidney	ENSG00000166478	ZNF143	C2H2 ZF	Yes	Known motif	Monomer or homomultimer	High-throughput in vitro	None	None	IPR007087;IPR015880	7702	zinc finger protein 143 [Source:HGNC Symbol;Acc:HGNC:12928]	None	DBD	not tested	None	None	a	Yes	No	No	1a1, Direct HQ evidence	Jussi Taipale	Laura Campitelli	Yes	None	$#ENSP00000379847#ENSG00000166478#ENST00000396602#C2H2 ZF Containing Proteins#CopK$#ENSP00000432154#ENSG00000166478#ENST00000530463#C2H2 ZF Containing Proteins#CopK, FecR$#ENSP00000379843#ENSG00000166478#ENST00000396597#C2H2 ZF Containing Proteins#CopK$#ENSP00000409432#ENSG00000166478#ENST00000438144#C2H2 ZF Containing Proteins#CopK, FecR$#ENSP00000401493#ENSG00000166478#ENST00000447186#C2H2 ZF C…	FALSE
Kidney	ENSG00000167635	ZNF146	C2H2 ZF	Yes	Known motif	Monomer or homomultimer	High-throughput in vitro	ChIP-seq motif is consistent with recognition code (RCADE)	None	IPR007087;IPR015880	7705	zinc finger protein 146 [Source:HGNC Symbol;Acc:HGNC:12931]	None	Full	not tested	None	None	a	Yes	No	Yes	1a1, Direct HQ evidence	Laura Campitelli	Sam Lambert	Yes	$#ENSG00000167635#GO:0003700#sequence-specific DNA binding transcription factor activity#IBA - GO_REF:0000033	$#ENSP00000392095#ENSG00000167635#ENST00000443387#C2H2 ZF Containing Proteins#$#ENSP00000400391#ENSG00000167635#ENST00000456324#C2H2 ZF Containing Proteins#	FALSE
Kidney	ENSG00000163848	ZNF148	C2H2 ZF	Yes	Known motif	Monomer or homomultimer	In vivo/Misc source	Only known motifs are from Transfac or HocoMoco - origin is uncertain	None	IPR007087;IPR015880	7707	zinc finger protein 148 [Source:HGNC Symbol;Acc:HGNC:12933]	None	DBD and Full	not tested	None	None	a	Yes	TF Gene_DNA-Binding: sequence-specific_DNA Binding_PMIDS:8355710	Yes	2a1, Lower confidence direct evidence	Yimeng Yin	Laura Campitelli	Yes	$#ENSG00000163848#GO:0001078#RNA polymerase II core promoter proximal region sequence-specific DNA binding transcription factor a#IDA - PMID:12771217	$#ENSP00000353863#ENSG00000163848#ENST00000360647#C2H2 ZF Containing Proteins#$#ENSP00000420102#ENSG00000163848#ENST00000468369#C2H2 ZF Containing Proteins#$#ENSP00000420335#ENSG00000163848#ENST00000484491#C2H2 ZF Containing Proteins#$#ENSP00000420448#ENSG00000163848#ENST00000485866#C2H2 ZF Containing Proteins#$#ENSP00000419322#ENSG00000163848#ENST00000492394#C2H2 ZF Containing Proteins#	FALSE
Kidney	ENSG00000171940	ZNF217	C2H2 ZF	Yes	Known motif	Monomer or homomultimer	In vivo/Misc source	Only known motifs are from Transfac or HocoMoco - origin is uncertain	Based on (PDB: 3UK3) this protein has at least two DNA binding znf domains. In vitro evidence for DNA binding (PMID:17130829).	IPR007087;IPR015880	7764	zinc finger protein 217 [Source:HGNC Symbol;Acc:HGNC:13009]	3UK3	DBD and Full	not tested	None	Crystal has two single znfC2H2 domains	b	Yes	No	Yes	1a1, Direct HQ evidence	Sam Lambert	Pratyush Das	Yes	$#ENSG00000171940#GO:0001078#RNA polymerase II core promoter proximal region sequence-specific DNA binding transcription factor a#IDA - PMID:17130829$#ENSG00000171940#GO:0003700#sequence-specific DNA binding transcription factor activity#TAS - PMID:9671742	$#ENSP00000304308#ENSG00000171940#ENST00000302342#C2H2 ZF Containing Proteins#$#ENSP00000394010#ENSG00000171940#ENST00000437222#C2H2 ZF Containing Proteins#$#ENSP00000360526#ENSG00000171940#ENST00000371471#C2H2 ZF Containing Proteins#$#ENSP00000399672#ENSG00000171940#ENST00000431687#C2H2 ZF Containing Proteins#	FALSE
Kidney	ENSG00000172466	ZNF24	C2H2 ZF	Yes	Likely to be sequence specific TF	Monomer or homomultimer	No motif	None	None	IPR003309;IPR007087;IPR008916;IPR015880	7572	zinc finger protein 24 [Source:HGNC Symbol;Acc:HGNC:13032]	None	DBD and Full	not tested	None	None	a	Yes	No	Yes	4a, two or more datasets predict it as a TF	Jussi Taipale	Laura Campitelli	Yes	$#ENSG00000172466#GO:0003700#sequence-specific DNA binding transcription factor activity#IBA - GO_REF:0000033	$#ENSP00000261332#ENSG00000172466#ENST00000261332#C2H2 ZF Containing Proteins#SCAN$#ENSP00000382015#ENSG00000172466#ENST00000399061#C2H2 ZF Containing Proteins#SCAN$#ENSP00000467655#ENSG00000172466#ENST00000589881#C2H2 ZF Containing Proteins#SCAN$#ENSP00000467608#ENSG00000172466#ENST00000589539#C2H2 ZF Containing Proteins#SCAN$#ENSP00000467432#ENSG00000172466#ENST00000590140#C2H2 ZF Containing Pr…	FALSE
Kidney	ENSG00000256771	ZNF253	C2H2 ZF	Yes	Likely to be sequence specific TF	Monomer or homomultimer	No motif	None	Virtually nothing is known for this protein except that it has a decent cassette of znfC2H2 domains and a KRAB-domain	IPR000754;IPR001909;IPR007087;IPR015880;IPR020568;	56242	zinc finger protein 90 [Source:HGNC Symbol;Acc:HGNC:13165]	None	Full	not tested	None	None	b	Yes	No	No	1a1, Direct HQ evidence	Laura Campitelli	Arttu Jolma	Yes	None	$#ENSP00000347868#ENSG00000256771#ENST00000355650#C2H2 ZF Containing Proteins#$#ENSP00000468720#ENSG00000256771#ENST00000589717#C2H2 ZF Containing Proteins#KRAB$#ENSP00000467235#ENSG00000256771#ENST00000592725#C2H2 ZF Containing Proteins#	TRUE
Kidney	ENSG00000254004	ZNF260	C2H2 ZF	Yes	Known motif	Monomer or homomultimer	High-throughput in vitro	ChIP-seq motif is consistent with recognition code (RCADE)	None	IPR007087;IPR015880	339324	zinc finger protein 260 [Source:HGNC Symbol;Acc:HGNC:13499]	None	DBD and Full	not tested	None	None	a	Yes	No	Yes	4a, two or more datasets predict it as a TF	Pratyush Das	Laura Campitelli	Yes	$#ENSG00000254004#GO:0003700#sequence-specific DNA binding transcription factor activity#IBA - GO_REF:0000033	$#ENSP00000464964#ENSG00000254004#ENST00000592282#C2H2 ZF Containing Proteins#$#ENSP00000465834#ENSG00000254004#ENST00000593142#C2H2 ZF Containing Proteins#$#ENSP00000429803#ENSG00000254004#ENST00000523638#C2H2 ZF Containing Proteins#$#ENSP00000467219#ENSG00000254004#ENST00000588993#C2H2 ZF Containing Proteins#	FALSE
Kidney	ENSG00000198538	ZNF28	C2H2 ZF	Yes	Known motif	Monomer or homomultimer	High-throughput in vitro	ChIP-seq motif is consistent with recognition code (RCADE)	None	IPR001909;IPR007087;IPR015880;	7576	zinc finger protein 28 [Source:HGNC Symbol;Acc:HGNC:13073]	None	DBD and Full	not tested	None	None	a	Yes	No	Yes	1a1, Direct HQ evidence	Pratyush Das	Jussi Taipale	Yes	$#ENSG00000198538#GO:0003700#sequence-specific DNA binding transcription factor activity#IBA - GO_REF:0000033	$#ENSP00000397693#ENSG00000198538#ENST00000457749#C2H2 ZF Containing Proteins#KRAB$#ENSP00000375661#ENSG00000198538#ENST00000391783#C2H2 ZF Containing Proteins#$#ENSP00000412143#ENSG00000198538#ENST00000438150#C2H2 ZF Containing Proteins#$#ENSP00000344777#ENSG00000198538#ENST00000339844#C2H2 ZF Containing Proteins#KRAB	TRUE
Kidney	ENSG00000130803	ZNF317	C2H2 ZF	Yes	Known motif	Monomer or homomultimer	High-throughput in vitro	ChIP-seq motif is consistent with recognition code (RCADE)	None	IPR001909;IPR007087;IPR015880;	57693	zinc finger protein 317 [Source:HGNC Symbol;Acc:HGNC:13507]	None	Full	not tested	None	The ChIP-seq model is similar to SOX-motif	b	Yes	No	Yes	1a1, Direct HQ evidence	Arttu Jolma	Yimeng Yin	Yes	$#ENSG00000130803#GO:0003700#sequence-specific DNA binding transcription factor activity#IBA - GO_REF:0000033	$#ENSP00000247956#ENSG00000130803#ENST00000247956#C2H2 ZF Containing Proteins#KRAB$#ENSP00000353554#ENSG00000130803#ENST00000360385#C2H2 ZF Containing Proteins#KRAB$#ENSP00000468213#ENSG00000130803#ENST00000591508#C2H2 ZF Containing Proteins#	TRUE
Kidney	ENSG00000171467	ZNF318	C2H2 ZF	Yes	Likely to be sequence specific TF	Monomer or homomultimer	No motif	None	Possible RNA-binding protein; it has two u1 type ZNF domains (PMID: 25057009).	IPR003604;	24149	zinc finger protein 318 [Source:HGNC Symbol;Acc:HGNC:13578]	None	DBD	not tested	None	None	b	No	No	No	5a, one of the source datasets predicts is as a TF	Yimeng Yin	Arttu Jolma	No	None	$#ENSP00000354964#ENSG00000171467#ENST00000361428#C2H2 ZF Containing Proteins#FAM177, zf-U1$#ENSP00000475511#ENSG00000171467#ENST00000606599#C2H2 ZF Containing Proteins#zf-C2H2_2	FALSE
Kidney	ENSG00000181315	ZNF322	C2H2 ZF	Yes	Known motif	Monomer or homomultimer	High-throughput in vitro	ChIP-seq motif is consistent with recognition code (RCADE)	None	IPR007087;IPR015880	79692	zinc finger protein 322 [Source:HGNC Symbol;Acc:HGNC:23640]	None	DBD and Full	not tested	None	None	a	Yes	No	Yes	1a1, Direct HQ evidence	Sam Lambert	Arttu Jolma	Yes	$#ENSG00000181315#GO:0003700#sequence-specific DNA binding transcription factor activity#IBA - GO_REF:0000033	$#ENSP00000418897#ENSG00000181315#ENST00000415922#C2H2 ZF Containing Proteins#C1_4$#ENSP00000478899#ENSG00000181315#ENST00000456172#C2H2 ZF Containing Proteins#C1_4	FALSE
Kidney	ENSG00000126746	ZNF384	C2H2 ZF	Yes	Known motif	Monomer or homomultimer	High-throughput in vitro	None	None	IPR007087;IPR015880	171017	zinc finger protein 384 [Source:HGNC Symbol;Acc:HGNC:11955]	None	DBD and Full	not tested	None	None	a	Yes	No	No	1a1, Direct HQ evidence	Sam Lambert	Arttu Jolma	Yes	None	$#ENSP00000348018#ENSG00000126746#ENST00000355772#C2H2 ZF Containing Proteins#$#ENSP00000321650#ENSG00000126746#ENST00000319770#C2H2 ZF Containing Proteins#$#ENSP00000380019#ENSG00000126746#ENST00000396801#C2H2 ZF Containing Proteins#$#ENSP00000439736#ENSG00000126746#ENST00000540915#C2H2 ZF Containing Proteins#$#ENSP00000412911#ENSG00000126746#ENST00000436774#C2H2 ZF Containing Proteins#$#ENSP000…	FALSE
Kidney	ENSG00000147124	ZNF41	C2H2 ZF	Yes	Known motif	Monomer or homomultimer	High-throughput in vitro	ChIP-seq motif is consistent with recognition code (RCADE)	None	IPR001909;IPR007087;IPR015880;	7592	zinc finger protein 41 [Source:HGNC Symbol;Acc:HGNC:13107]	None	Full	not tested	None	None	b	Yes	No	No	1a1, Direct HQ evidence	Laura Campitelli	Arttu Jolma	Yes	$#ENSG00000147124#GO:0003700#sequence-specific DNA binding transcription factor activity#IBA - GO_REF:0000033	$#ENSP00000315173#ENSG00000147124#ENST00000313116#C2H2 ZF Containing Proteins#KRAB$#ENSP00000366265#ENSG00000147124#ENST00000377065#C2H2 ZF Containing Proteins#KRAB$#ENSP00000390385#ENSG00000147124#ENST00000432977#C2H2 ZF Containing Proteins#KRAB	TRUE
Kidney	ENSG00000124459	ZNF45	C2H2 ZF	Yes	Known motif	Monomer or homomultimer	High-throughput in vitro	ChIP-seq motif is consistent with recognition code (RCADE)	None	IPR001909;IPR007087;IPR015880;	7596	zinc finger protein 45 [Source:HGNC Symbol;Acc:HGNC:13111]	None	not tested	not tested	None	None	b	Yes	No	Yes	1a1, Direct HQ evidence	Sam Lambert	Laura Campitelli	Yes	$#ENSG00000124459#GO:0003700#sequence-specific DNA binding transcription factor activity#TAS - PMID:9570955	$#ENSP00000468579#ENSG00000124459#ENST00000589703#C2H2 ZF Containing Proteins#KRAB, zf-H2C2_2$#ENSP00000481895#ENSG00000124459#ENST00000615985#C2H2 ZF Containing Proteins#KRAB, zf-H2C2_2$#ENSP00000269973#ENSG00000124459#ENST00000269973#C2H2 ZF Containing Proteins#KRAB, zf-H2C2_2$#ENSP00000467551#ENSG00000124459#ENST00000588140#C2H2 ZF Containing Proteins#	TRUE
Kidney	ENSG00000188033	ZNF490	C2H2 ZF	Yes	Known motif	Monomer or homomultimer	In vivo/Misc source	Motif obtained from MEME - not supported by recognition code (RCADE) and may be inaccurate or indirect	None	IPR001909;IPR007087;IPR015880;	57474	zinc finger protein 490 [Source:HGNC Symbol;Acc:HGNC:23705]	None	DBD and Full	not tested	None	None	b	Yes	No	Yes	1a1, Direct HQ evidence	Yimeng Yin	Arttu Jolma	Yes	$#ENSG00000188033#GO:0003700#sequence-specific DNA binding transcription factor activity#IBA - GO_REF:0000033	$#ENSP00000311521#ENSG00000188033#ENST00000311437#C2H2 ZF Containing Proteins#KRAB$#ENSP00000404112#ENSG00000188033#ENST00000440366#C2H2 ZF Containing Proteins#KRAB	TRUE
Kidney	ENSG00000168813	ZNF507	C2H2 ZF	Yes	Likely to be sequence specific TF	Monomer or homomultimer	No motif	None	None	IPR007087;IPR015880	22847	zinc finger protein 507 [Source:HGNC Symbol;Acc:HGNC:23783]	None	DBD	not tested	None	None	b	Yes	No	No	4a, two or more datasets predict it as a TF	Sam Lambert	Pratyush Das	Yes	None	$#ENSP00000312277#ENSG00000168813#ENST00000311921#C2H2 ZF Containing Proteins#$#ENSP00000348162#ENSG00000168813#ENST00000355898#C2H2 ZF Containing Proteins#$#ENSP00000441549#ENSG00000168813#ENST00000544431#C2H2 ZF Containing Proteins#	FALSE
Kidney	ENSG00000081386	ZNF510	C2H2 ZF	Yes	Likely to be sequence specific TF	Monomer or homomultimer	No motif	None	Virtually nothing is known for this protein except that it has decent cassettes of znfC2H2 domains	IPR001909;IPR007087;IPR015880;	22869	zinc finger protein 510 [Source:HGNC Symbol;Acc:HGNC:29161]	None	DBD	not tested	None	None	b	Yes	No	No	4a, two or more datasets predict it as a TF	Yimeng Yin	Arttu Jolma	Yes	None	$#ENSP00000223428#ENSG00000081386#ENST00000223428#C2H2 ZF Containing Proteins#KRAB$#ENSP00000364379#ENSG00000081386#ENST00000375231#C2H2 ZF Containing Proteins#KRAB$#ENSP00000363772#ENSG00000081386#ENST00000374641#C2H2 ZF Containing Proteins#KRAB	TRUE
Kidney	ENSG00000180357	ZNF609	C2H2 ZF	Yes	Likely to be sequence specific TF	Monomer or homomultimer	No motif	Single C2H2 domain	None	IPR007087;	23060	zinc finger protein 609 [Source:HGNC Symbol;Acc:HGNC:29003]	None	DBD	not tested	None	None	b	No	No	No	5a, one of the source datasets predicts is as a TF	Pratyush Das	Arttu Jolma	No	None	$#ENSP00000388846#ENSG00000180357#ENST00000416172#C2H2 ZF Containing Proteins#$#ENSP00000316527#ENSG00000180357#ENST00000326648#C2H2 ZF Containing Proteins#	FALSE
Kidney	ENSG00000204611	ZNF616	C2H2 ZF	Yes	Known motif	Monomer or homomultimer	High-throughput in vitro	ChIP-seq motif is consistent with recognition code (RCADE)	None	IPR001909;IPR007087;IPR015880;	90317	zinc finger protein 616 [Source:HGNC Symbol;Acc:HGNC:28062]	None	Full	not tested	None	None	b	Yes	No	Yes	1a1, Direct HQ evidence	Arttu Jolma	Sam Lambert	Yes	$#ENSG00000204611#GO:0003700#sequence-specific DNA binding transcription factor activity#IBA - GO_REF:0000033	$#ENSP00000328722#ENSG00000204611#ENST00000330123#C2H2 ZF Containing Proteins#KRAB$#ENSP00000471000#ENSG00000204611#ENST00000600228#C2H2 ZF Containing Proteins#KRAB	TRUE
Kidney	ENSG00000177873	ZNF619	C2H2 ZF	Yes	Known motif	Monomer or homomultimer	In vivo/Misc source	Motif obtained from MEME - not supported by recognition code (RCADE) and may be inaccurate or indirect	None	IPR001909;IPR007087;IPR015880;	285267	zinc finger protein 619 [Source:HGNC Symbol;Acc:HGNC:26910]	None	Full	not tested	None	None	b	Yes	No	No	1a1, Direct HQ evidence	Pratyush Das	Jussi Taipale	Yes	None	$#ENSP00000322529#ENSG00000177873#ENST00000314686#C2H2 ZF Containing Proteins#$#ENSP00000397232#ENSG00000177873#ENST00000456778#C2H2 ZF Containing Proteins#	FALSE
Kidney	ENSG00000183309	ZNF623	C2H2 ZF	Yes	Likely to be sequence specific TF	Monomer or homomultimer	No motif	None	None	IPR007087;IPR015880	9831	Zinc finger protein 623 [Source:HGNC Symbol;Acc:HGNC:29084]	None	not tested	not tested	None	None	b	Yes	No	No	4a, two or more datasets predict it as a TF	Jussi Taipale	Laura Campitelli	Yes	$#ENSG00000183309#GO:0003700#sequence-specific DNA binding transcription factor activity#IBA - GO_REF:0000033	$#ENSP00000411139#ENSG00000183309#ENST00000458270#C2H2 ZF Containing Proteins#$#ENSP00000435232#ENSG00000183309#ENST00000526926#C2H2 ZF Containing Proteins#$#ENSP00000445979#ENSG00000183309#ENST00000501748#C2H2 ZF Containing Proteins#	FALSE
Kidney	ENSG00000122482	ZNF644	C2H2 ZF	Yes	Likely to be sequence specific TF	Monomer or homomultimer	No motif	None	Possible false positive. Arrangement of C2H2 domains seems inconsistent with DNA binding.	IPR007087;IPR015880	84146	zinc finger protein 644 [Source:HGNC Symbol;Acc:HGNC:29222]	None	DBD and Full	not tested	None	None	a	Yes	No	No	4a, two or more datasets predict it as a TF	Tim Hughes	Jussi Taipale	Yes	None	$#ENSP00000337008#ENSG00000122482#ENST00000337393#C2H2 ZF Containing Proteins#zf-C2H2_4$#ENSP00000340828#ENSG00000122482#ENST00000347275#C2H2 ZF Containing Proteins#$#ENSP00000354659#ENSG00000122482#ENST00000361321#C2H2 ZF Containing Proteins#	FALSE
Kidney	ENSG00000179195	ZNF664	C2H2 ZF	Yes	Inferred motif	Monomer or homomultimer	In vivo/Misc source	None	None	IPR007087;IPR015880	144348	zinc finger protein 664 [Source:HGNC Symbol;Acc:HGNC:25406]	None	DBD and Full	not tested	None	None	b	Yes	No	No	2a2, orthologous lower confidence evidence	Sam Lambert	Pratyush Das	Yes	None	$#ENSP00000337320#ENSG00000179195#ENST00000337815#C2H2 ZF Containing Proteins#$#ENSP00000376205#ENSG00000179195#ENST00000392404#C2H2 ZF Containing Proteins#$#ENSP00000441405#ENSG00000179195#ENST00000539644#C2H2 ZF Containing Proteins#$#ENSP00000440645#ENSG00000179195#ENST00000538932#C2H2 ZF Containing Proteins#	FALSE
Kidney	ENSG00000188295	ZNF669	C2H2 ZF	Yes	Known motif	Monomer or homomultimer	High-throughput in vitro	ChIP-seq motif is consistent with recognition code (RCADE)	None	IPR001909;IPR007087;IPR015880;	79862	zinc finger protein 669 [Source:HGNC Symbol;Acc:HGNC:25736]	None	DBD and Full	not tested	None	None	b	Yes	No	No	1a1, Direct HQ evidence	Laura Campitelli	Arttu Jolma	Yes	None	$#ENSP00000342818#ENSG00000188295#ENST00000343381#C2H2 ZF Containing Proteins#KRAB$#ENSP00000404370#ENSG00000188295#ENST00000448299#C2H2 ZF Containing Proteins#KRAB$#ENSP00000355456#ENSG00000188295#ENST00000366500#C2H2 ZF Containing Proteins#KRAB$#ENSP00000355457#ENSG00000188295#ENST00000366501#C2H2 ZF Containing Proteins#KRAB$#ENSP00000429550#ENSG00000188295#ENST00000476158#C2H2 ZF Containing Pr…	TRUE
Kidney	ENSG00000196110	ZNF699	C2H2 ZF	Yes	Likely to be sequence specific TF	Monomer or homomultimer	No motif	None	Virtually nothing is known for this protein except that it has a decent cassette of znfC2H2 domains and a KRAB-domain	IPR001909;IPR007087;IPR015880;	374879	zinc finger protein 699 [Source:HGNC Symbol;Acc:HGNC:24750]	None	DBD and Full	not tested	None	None	b	Yes	No	Yes	4a, two or more datasets predict it as a TF	Arttu Jolma	Pratyush Das	Yes	$#ENSG00000196110#GO:0003700#sequence-specific DNA binding transcription factor activity#IBA - GO_REF:0000033	$#ENSP00000311596#ENSG00000196110#ENST00000308650#C2H2 ZF Containing Proteins#KRAB, zf-H2C2_2$#ENSP00000467723#ENSG00000196110#ENST00000591998#C2H2 ZF Containing Proteins#KRAB, zf-H2C2_2	TRUE
Kidney	ENSG00000237440	ZNF737	C2H2 ZF	Yes	Known motif	Monomer or homomultimer	In vivo/Misc source	Motif obtained from MEME - not supported by recognition code (RCADE) and may be inaccurate or indirect	None	IPR001909;IPR007087;IPR015880	100129842	zinc finger protein 737 [Source:HGNC Symbol;Acc:HGNC:32468]	None	not tested	not tested	None	None	No	Yes	No	No	1a1, Direct HQ evidence	Arttu Jolma	Pratyush Das	Yes	None	$#ENSP00000395733#ENSG00000237440#ENST00000427401#C2H2 ZF Containing Proteins#KRAB$#ENSP00000471995#ENSG00000237440#ENST00000596530#C2H2 ZF Containing Proteins#$#ENSP00000471784#ENSG00000237440#ENST00000594419#C2H2 ZF Containing Proteins#$#ENSP00000471973#ENSG00000237440#ENST00000596797#C2H2 ZF Containing Proteins#KRAB	TRUE
Kidney	ENSG00000196417	ZNF765	C2H2 ZF	Yes	Known motif	Monomer or homomultimer	High-throughput in vitro	ChIP-seq motif is consistent with recognition code (RCADE)	None	IPR001909;IPR007087;IPR015880;	91661	zinc finger protein 765 [Source:HGNC Symbol;Acc:HGNC:25092]	None	DBD	not tested	None	None	b	Yes	No	No	1a1, Direct HQ evidence	Sam Lambert	Yimeng Yin	Yes	None	$#ENSP00000379689#ENSG00000196417#ENST00000396408#C2H2 ZF Containing Proteins#KRAB$#ENSP00000421579#ENSG00000196417#ENST00000505866#C2H2 ZF Containing Proteins#$#ENSP00000470468#ENSG00000196417#ENST00000594030#C2H2 ZF Containing Proteins#KRAB	TRUE
Kidney	ENSG00000198146	ZNF770	C2H2 ZF	Yes	Known motif	Monomer or homomultimer	In vivo/Misc source	Motif obtained from MEME - not supported by recognition code (RCADE) and may be inaccurate or indirect	None	IPR007087;IPR015880	54989	zinc finger protein 770 [Source:HGNC Symbol;Acc:HGNC:26061]	None	not tested	not tested	None	None	c	Yes	No	Yes	1a1, Direct HQ evidence	Jussi Taipale	Yimeng Yin	Yes	$#ENSG00000198146#GO:0000981#sequence-specific DNA binding RNA polymerase II transcription factor activity#IBA - GO_REF:0000033	$#ENSP00000348673#ENSG00000198146#ENST00000356321#C2H2 ZF Containing Proteins#$#ENSP00000453474#ENSG00000198146#ENST00000559564#C2H2 ZF Containing Proteins#	FALSE
Kidney	ENSG00000152443	ZNF776	C2H2 ZF	Yes	Known motif	Monomer or homomultimer	High-throughput in vitro	ChIP-seq motif is consistent with recognition code (RCADE)	None	IPR001909;IPR007087;IPR015880;	284309	zinc finger protein 776 [Source:HGNC Symbol;Acc:HGNC:26765]	None	Full	not tested	None	None	c	Yes	No	No	1a1, Direct HQ evidence	Laura Campitelli	Arttu Jolma	Yes	None	$#ENSP00000321812#ENSG00000152443#ENST00000317178#C2H2 ZF Containing Proteins#KRAB$#ENSP00000416901#ENSG00000152443#ENST00000451849#C2H2 ZF Containing Proteins#KRAB$#ENSP00000405772#ENSG00000152443#ENST00000431353#C2H2 ZF Containing Proteins#KRAB	TRUE
Kidney	ENSG00000197782	ZNF780A	C2H2 ZF	Yes	Known motif	Monomer or homomultimer	High-throughput in vitro	ChIP-seq motif is consistent with recognition code (RCADE)	None	IPR001909;IPR007087;IPR015880;	284323	zinc finger protein 780A [Source:HGNC Symbol;Acc:HGNC:27603]	None	not tested	not tested	None	None	c	Yes	No	Yes	1a1, Direct HQ evidence	Yimeng Yin	Jussi Taipale	Yes	$#ENSG00000197782#GO:0003700#sequence-specific DNA binding transcription factor activity#IBA - GO_REF:0000033	$#ENSP00000341507#ENSG00000197782#ENST00000340963#C2H2 ZF Containing Proteins#KRAB$#ENSP00000416294#ENSG00000197782#ENST00000414720#C2H2 ZF Containing Proteins#KRAB$#ENSP00000387705#ENSG00000197782#ENST00000450241#C2H2 ZF Containing Proteins#$#ENSP00000469786#ENSG00000197782#ENST00000594395#C2H2 ZF Containing Proteins#KRAB$#ENSP00000472189#ENSG00000197782#ENST00000595687#C2H2 ZF Containing Protei…	TRUE
Kidney	ENSG00000204524	ZNF805	C2H2 ZF	Yes	Known motif	Monomer or homomultimer	High-throughput in vitro	ChIP-seq motif is consistent with recognition code (RCADE)	None	IPR001909;IPR007087;IPR015880;	390980	zinc finger protein 805 [Source:HGNC Symbol;Acc:HGNC:23272]	None	not tested	not tested	None	None	x	Yes	No	No	1a1, Direct HQ evidence	Sam Lambert	Arttu Jolma	Yes	None	$#ENSP00000365414#ENSG00000204524#ENST00000354309#C2H2 ZF Containing Proteins#$#ENSP00000412999#ENSG00000204524#ENST00000414468#C2H2 ZF Containing Proteins#KRAB	TRUE
Kidney	ENSG00000197779	ZNF81	C2H2 ZF	Yes	Known motif	Monomer or homomultimer	High-throughput in vitro	ChIP-seq motif is consistent with recognition code (RCADE)	None	IPR001909;IPR007087;IPR015880;	347344	zinc finger protein 81 [Source:HGNC Symbol;Acc:HGNC:13156]	None	Full	not tested	None	None	b	Yes	No	Yes	1a1, Direct HQ evidence	Pratyush Das	Arttu Jolma	Yes	$#ENSG00000197779#GO:0003700#sequence-specific DNA binding transcription factor activity#IBA - GO_REF:0000033	$#ENSP00000334641#ENSG00000197779#ENST00000334937#C2H2 ZF Containing Proteins#KRAB$#ENSP00000341151#ENSG00000197779#ENST00000338637#C2H2 ZF Containing Proteins#KRAB$#ENSP00000366149#ENSG00000197779#ENST00000376950#C2H2 ZF Containing Proteins#KRAB$#ENSP00000366153#ENSG00000197779#ENST00000376954#C2H2 ZF Containing Proteins#KRAB	TRUE
Kidney	ENSG00000213799	ZNF845	C2H2 ZF	Yes	Likely to be sequence specific TF	Monomer or homomultimer	No motif	None	Virtually nothing is known for this protein except that it has a decent cassette of znfC2H2 domains and a KRAB-domain	IPR001909;IPR007087;IPR015880;	91664	Zinc finger protein 845 [Source:HGNC Symbol;Acc:HGNC:25112]	None	not tested	not tested	None	None	c	Yes	No	No	4a, two or more datasets predict it as a TF	Sam Lambert	Arttu Jolma	Yes	None	$#ENSP00000388311#ENSG00000213799#ENST00000458035#C2H2 ZF Containing Proteins#KRAB$#ENSP00000470005#ENSG00000213799#ENST00000595091#C2H2 ZF Containing Proteins#KRAB$#ENSP00000472689#ENSG00000213799#ENST00000601857#C2H2 ZF Containing Proteins#KRAB	TRUE
Kidney	ENSG00000121903	ZSCAN20	C2H2 ZF	Yes	Likely to be sequence specific TF	Monomer or homomultimer	No motif	None	None	IPR001005;IPR003309;IPR007087;IPR008916;IPR015880;	7579	zinc finger and SCAN domain containing 20 [Source:HGNC Symbol;Acc:HGNC:13093]	None	Full	Yes	None	None	b	Yes	No	Yes	1a1, Direct HQ evidence	Pratyush Das	Sam Lambert	Yes	$#ENSG00000121903#GO:0003700#sequence-specific DNA binding transcription factor activity#IBA - GO_REF:0000033	$#ENSP00000362512#ENSG00000121903#ENST00000373413#C2H2 ZF Containing Proteins#Myb_DNA-bind_4, SCAN$#ENSP00000355053#ENSG00000121903#ENST00000361328#C2H2 ZF Containing Proteins#SCAN	FALSE
Kidney	ENSG00000140265	ZSCAN29	C2H2 ZF	Yes	Known motif	Monomer or homomultimer	High-throughput in vitro	Has a putative AT-hook	None	IPR003309;IPR007087;IPR008916;IPR015880	146050	zinc finger and SCAN domain containing 29 [Source:HGNC Symbol;Acc:HGNC:26673]	None	DBD and Full	Yes	None	None	b	Yes	No	Yes	1a1, Direct HQ evidence	Sam Lambert	Yimeng Yin	Yes	$#ENSG00000140265#GO:0000981#sequence-specific DNA binding RNA polymerase II transcription factor activity#IBA - GO_REF:0000033	$#ENSP00000380174#ENSG00000140265#ENST00000396976#C2H2 ZF Containing Proteins#SCAN$#ENSP00000456089#ENSG00000140265#ENST00000562072#C2H2 ZF Containing Proteins#SCAN$#ENSP00000456883#ENSG00000140265#ENST00000568898#C2H2 ZF Containing Proteins#SCAN$#ENSP00000454548#ENSG00000140265#ENST00000570181#C2H2 ZF Containing Proteins#Myb_DNA-bind_4, SCAN$#ENSP00000458119#ENSG00000140265#ENST00000561661#C2H2 …	FALSE
Kidney	ENSG00000140987	ZSCAN32	C2H2 ZF	Yes	Likely to be sequence specific TF	Monomer or homomultimer	No motif	None	None	IPR003309;IPR007087;IPR008916;IPR015880	54925	zinc finger and SCAN domain containing 32 [Source:HGNC Symbol;Acc:HGNC:20812]	None	Full	not tested	None	None	b	Yes	No	Yes	4a, two or more datasets predict it as a TF	Pratyush Das	Arttu Jolma	Yes	$#ENSG00000140987#GO:0000981#sequence-specific DNA binding RNA polymerase II transcription factor activity#IBA - GO_REF:0000033	$#ENSP00000302502#ENSG00000140987#ENST00000304926#C2H2 ZF Containing Proteins#KRAB, Myb_DNA-bind_4$#ENSP00000380057#ENSG00000140987#ENST00000396846#C2H2 ZF Containing Proteins#KRAB, Myb_DNA-bind_4, SCAN$#ENSP00000380061#ENSG00000140987#ENST00000396852#C2H2 ZF Containing Proteins#KRAB, Myb_DNA-bind_4, SCAN$#ENSP00000460487#ENSG00000140987#ENST00000573327#C2H2 ZF Containing Proteins#KRAB, Myb_DNA-b…	TRUE
Kidney	ENSG00000198205	ZXDA	C2H2 ZF	Yes	Likely to be sequence specific TF	Monomer or homomultimer	No motif	None	Complexes with CIITA and the similar protein ZXDC to regulate MHCII complex transcription (PMID: 17493635).	IPR007087;IPR015880	7789	zinc finger, X-linked, duplicated A [Source:HGNC Symbol;Acc:HGNC:13198]	None	not tested	not tested	None	None	b	Yes	No	Yes	4a, two or more datasets predict it as a TF	Yimeng Yin	Arttu Jolma	Yes	$#ENSG00000198205#GO:0003700#sequence-specific DNA binding transcription factor activity#IMP - PMID:17493635	$#ENSP00000351530#ENSG00000198205#ENST00000358697#C2H2 ZF Containing Proteins#	FALSE
Kidney	ENSG00000198455	ZXDB	C2H2 ZF	Yes	Likely to be sequence specific TF	Monomer or homomultimer	No motif	None	None	IPR007087;IPR015880	158586	zinc finger, X-linked, duplicated B [Source:HGNC Symbol;Acc:HGNC:13199]	None	not tested	not tested	None	None	b	Yes	No	No	4a, two or more datasets predict it as a TF	Jussi Taipale	Pratyush Das	Yes	None	$#ENSP00000364023#ENSG00000198455#ENST00000374888#C2H2 ZF Containing Proteins#	FALSE
Kidney	ENSG00000112365	ZBTB24	C2H2 ZF; AT hook	Yes	Likely to be sequence specific TF	Monomer or homomultimer	No motif	None	None	IPR000210;IPR007087;IPR011333;IPR013069;IPR015880;	9841	zinc finger and BTB domain containing 24 [Source:HGNC Symbol;Acc:HGNC:21143]	None	Full	not tested	None	None	b	Yes	No	No	4a, two or more datasets predict it as a TF	Sam Lambert	Pratyush Das	Yes	None	$#ENSP00000230122#ENSG00000112365#ENST00000230122#C2H2 ZF Containing Proteins#BTB	FALSE
Kidney	ENSG00000171443	ZNF524	C2H2 ZF; AT hook	Yes	Known motif	Monomer or homomultimer	High-throughput in vitro	None	None	IPR007087;IPR015880	147807	zinc finger protein 524 [Source:HGNC Symbol;Acc:HGNC:28322]	None	DBD and Full	not tested	None	None	b	Yes	No	No	1a1, Direct HQ evidence	Pratyush Das	Jussi Taipale	Yes	None	$#ENSP00000301073#ENSG00000171443#ENST00000301073#C2H2 ZF Containing Proteins#$#ENSP00000467175#ENSG00000171443#ENST00000589521#C2H2 ZF Containing Proteins#$#ENSP00000466907#ENSG00000171443#ENST00000591046#C2H2 ZF Containing Proteins#	FALSE
Kidney	ENSG00000118058	KMT2A	CxxC; AT hook	Yes	Known motif	Monomer or homomultimer	High-throughput in vitro	None	Contains 3 AT-hook domain, a CXXC domain, and a possible C2H2 domain.	IPR001214;IPR001487;IPR001965;IPR002857;IPR003616;IPR003888;IPR003889;IPR011011;IPR016569;IPR019787	4297	lysine methyltransferase 2A [Source:HGNC Symbol;Acc:HGNC:7132]	None	not tested	Yes	None	None	c	Yes	TF Gene_DNA-Binding: sequence-specific_DNA Binding; Transactivation_PMIDS:12453418	Yes	1a1, Direct HQ evidence	Yimeng Yin	Pratyush Das	Yes	$#ENSG00000118058#GO:0003700#sequence-specific DNA binding transcription factor activity#NAS - PMID:10821850	$#ENSP00000374157#ENSG00000118058#ENST00000389506#CxxC#Bromodomain, FYRC, FYRN, PHD, PHD_2, SET, zf-HC5HC$#ENSP00000376612#ENSG00000118058#ENST00000392873#CxxC#PHD, PHD_2, PHD_4, zf-PHD-like$#ENSP00000436786#ENSG00000118058#ENST00000534358#CxxC#Bromodomain, FYRC, FYRN, PHD, PHD_2, SET, zf-HC5HC$#ENSP00000436564#ENSG00000118058#ENST00000529852#CxxC#$#ENSP00000432391#ENSG00000118058#ENST00000531904…	FALSE
Kidney	ENSG00000120690	ELF1	Ets	Yes	Known motif	Monomer or homomultimer	High-throughput in vitro	None	None	IPR000418;IPR022084	1997	E74 like ETS transcription factor 1 [Source:HGNC Symbol;Acc:HGNC:3316]	None	DBD and Full	not tested	None	None	a	Yes	TF Gene_DNA-Binding: sequence-specific_DNA Binding; TF PPI_PMIDS:12065417;16002702	Yes	1a1, Direct HQ evidence	Yimeng Yin	Sam Lambert	Yes	$#ENSG00000120690#GO:0001077#RNA polymerase II core promoter proximal region sequence-specific DNA binding transcription factor a#IDA - PMID:8756667$#ENSG00000120690#GO:0003700#sequence-specific DNA binding transcription factor activity#IDA - PMID:14970218	$#ENSP00000239882#ENSG00000120690#ENST00000239882#ETS#Elf-1_N$#ENSP00000405580#ENSG00000120690#ENST00000442101#ETS#$#ENSP00000384135#ENSG00000120690#ENST00000405737#ETS#Elf-1_N$#ENSP00000486912#ENSG00000120690#ENST00000625359#ETS#Elf-1_N	FALSE
Kidney	ENSG00000117036	ETV3	Ets	Yes	Known motif	Monomer or homomultimer	High-throughput in vitro	None	None	IPR000418;	2117	ETS variant 3 [Source:HGNC Symbol;Acc:HGNC:3492]	None	DBD	Yes	None	None	a	Yes	TF Gene_DNA-Binding: sequence-specific_DNA Binding_PMIDS:12007404	Yes	1a1, Direct HQ evidence	Sam Lambert	Pratyush Das	Yes	$#ENSG00000117036#GO:0000981#sequence-specific DNA binding RNA polymerase II transcription factor activity#IBA - GO_REF:0000033$#ENSG00000117036#GO:0001227#RNA polymerase II transcription regulatory region sequence-specific DNA binding transcription factor#IEA - GO_REF:0000019	$#ENSP00000327316#ENSG00000117036#ENST00000326786#ETS#$#ENSP00000357175#ENSG00000117036#ENST00000368192#ETS#	FALSE
Kidney	ENSG00000135457	TFCP2	Grainyhead	Yes	Known motif	Monomer or homomultimer	High-throughput in vitro	None	None	IPR007604;IPR013761	7024	transcription factor CP2 [Source:HGNC Symbol;Acc:HGNC:11748]	None	DBD and Full	Yes	None	None	a	Yes	TF Gene_DNA-Binding: sequence-specific_DNA Binding; Transactivation_PMIDS:15232220	Yes	1a1, Direct HQ evidence	Yimeng Yin	Matt Weirauch	Yes	$#ENSG00000135457#GO:0003700#sequence-specific DNA binding transcription factor activity#TAS - PMID:8157699	$#ENSP00000257915#ENSG00000135457#ENST00000257915#CP2#$#ENSP00000449280#ENSG00000135457#ENST00000548108#CP2#$#ENSP00000447991#ENSG00000135457#ENST00000548115#CP2#$#ENSP00000449742#ENSG00000135457#ENST00000549867#CP2#	FALSE
Kidney	ENSG00000263001	GTF2I	GTF2I-like	Yes	Known motif	Monomer or homomultimer	In vivo/Misc source	Only known motifs are from Transfac or HocoMoco - origin is uncertain	(PMID: 18326499) shows through SELEX and EMSA that this family binds DNA specifically. Transfac motifs are dubious.	IPR004212;IPR016659	2969	general transcription factor IIi [Source:HGNC Symbol;Acc:HGNC:4659]	None	not tested	not tested	None	None	No	Yes	TF Gene_DNA-Binding: sequence-specific_DNA Binding_PMIDS:8662630;17052463	Yes	2a1, Lower confidence direct evidence	Arttu Jolma	Jussi Taipale	No	$#ENSG00000263001#GO:0000981#sequence-specific DNA binding RNA polymerase II transcription factor activity#IBA - GO_REF:0000033$#ENSG00000263001#GO:0003700#sequence-specific DNA binding transcription factor activity#NAS - PMID:9334314	$#ENSP00000404240#ENSG00000263001#ENST00000443166#GTF2I#$#ENSP00000460070#ENSG00000263001#ENST00000573035#GTF2I#$#ENSP00000484526#ENSG00000263001#ENST00000614986#GTF2I#$#ENSP00000477837#ENSG00000263001#ENST00000620879#GTF2I#$#ENSP00000482476#ENSG00000263001#ENST00000621734#GTF2I#	FALSE
Kidney	ENSG00000114439	BBX	HMG/Sox	Yes	Known motif	Monomer or homomultimer	High-throughput in vitro	None	None	IPR009071;IPR019102	56987	BBX, HMG-box containing [Source:HGNC Symbol;Acc:HGNC:14422]	None	DBD and Full	Yes	None	None	b	Yes	No	No	1a1, Direct HQ evidence	Pratyush Das	Matt Weirauch	Yes	None	$#ENSP00000319974#ENSG00000114439#ENST00000325805#HMG#DUF2028$#ENSP00000408358#ENSG00000114439#ENST00000415149#HMG#DUF2028$#ENSP00000403860#ENSG00000114439#ENST00000416476#HMG#DUF2028$#ENSP00000400543#ENSG00000114439#ENST00000456817#HMG#	FALSE
Kidney	ENSG00000105856	HBP1	HMG/Sox	Yes	Known motif	Monomer or homomultimer	100 perc ID - in vitro	None	None	IPR003652;IPR009071;IPR013723;	26959	HMG-box transcription factor 1 [Source:HGNC Symbol;Acc:HGNC:23200]	None	DBD and Full	Yes	None	None	a	Yes	No	No	1a1, Direct HQ evidence	Tim Hughes	Sam Lambert	Yes	None	$#ENSP00000222574#ENSG00000105856#ENST00000222574#HMG#AXH$#ENSP00000420500#ENSG00000105856#ENST00000468410#HMG#AXH$#ENSP00000417927#ENSG00000105856#ENST00000479011#HMG#$#ENSP00000418738#ENSG00000105856#ENST00000485846#HMG#AXH$#ENSP00000417631#ENSG00000105856#ENST00000497535#HMG#$#ENSP00000418017#ENSG00000105856#ENST00000498408#HMG#AXH$#ENSP00000475809#ENSG00000105856#ENST00000607681#HMG#	FALSE
Kidney	ENSG00000140382	HMG20A	HMG/Sox	Yes	Likely to be sequence specific TF	Monomer or homomultimer	No motif	None	Similar to HMG20B, which has an inferred motif from mouse.	IPR009071;	10363	high mobility group 20A [Source:HGNC Symbol;Acc:HGNC:5001]	None	not tested	not tested	None	None	x	Yes	No	Yes	4a, two or more datasets predict it as a TF	Matt Weirauch	Sam Lambert	Yes	$#ENSG00000140382#GO:0003700#sequence-specific DNA binding transcription factor activity#NAS - PMID:10773667	$#ENSP00000336856#ENSG00000140382#ENST00000336216#HMG#DUF4763$#ENSP00000371133#ENSG00000140382#ENST00000381714#HMG#DUF4763$#ENSP00000452847#ENSG00000140382#ENST00000558845#HMG#DUF4763, IncA, Trans_reg_C$#ENSP00000452665#ENSG00000140382#ENST00000558176#HMG#	FALSE
Kidney	ENSG00000101126	ADNP	Homeodomain	Yes	Likely to be sequence specific TF	Monomer or homomultimer	No motif	None	None	IPR001356;IPR007087;IPR009057;IPR015880	23394	activity dependent neuroprotector homeobox [Source:HGNC Symbol;Acc:HGNC:15766]	None	DBD and Full	Yes	None	PMID: 25169753 Associated with autism and interacts with SWI/SNF nucleosome remodeling complex	b	Yes	No	No	3a, decent circumstantial evidence for its role as	Yimeng Yin	Matt Weirauch	Yes	None	$#ENSP00000342905#ENSG00000101126#ENST00000349014#Homeodomain#zf-C2H2_4$#ENSP00000360662#ENSG00000101126#ENST00000371602#Homeodomain#zf-C2H2_4$#ENSP00000379346#ENSG00000101126#ENST00000396029#Homeodomain#zf-C2H2_4$#ENSP00000379349#ENSG00000101126#ENST00000396032#Homeodomain#zf-C2H2_4$#ENSP00000436181#ENSG00000101126#ENST00000534467#Homeodomain#zf-Di19	FALSE
Kidney	ENSG00000101544	ADNP2	Homeodomain	Yes	Likely to be sequence specific TF	Monomer or homomultimer	No motif	None	None	IPR001356;IPR007087;IPR009057;IPR015880	22850	ADNP homeobox 2 [Source:HGNC Symbol;Acc:HGNC:23803]	None	DBD and Full	not tested	None	PMID:25169753;Homologous to ADNP that PMID: 25169753 Associated with autism and interacts with SWI/SNF nucleosome remodeling complex	b	Yes	No	No	3a, decent circumstantial evidence for its role as	Yimeng Yin	Matt Weirauch	Yes	None	$#ENSP00000262198#ENSG00000101544#ENST00000262198#Homeodomain#DUF4674, zf-C2H2_4$#ENSP00000453275#ENSG00000101544#ENST00000559951#Homeodomain#$#ENSP00000468397#ENSG00000101544#ENST00000560561#Homeodomain#$#ENSP00000467370#ENSG00000101544#ENST00000561195#Homeodomain#	FALSE
Kidney	ENSG00000068305	MEF2A	MADS box	Yes	Known motif	Monomer or homomultimer	High-throughput in vitro	None	None	IPR002100;IPR022102	4205	Myocyte enhancer factor 2A [Source:HGNC Symbol;Acc:HGNC:6993]	1C7U	DBD and Full	not tested	None	None	a	Yes	No	No	1a1, Direct HQ evidence	Tim Hughes	Jussi Taipale	Yes	$#ENSG00000068305#GO:0000981#sequence-specific DNA binding RNA polymerase II transcription factor activity#IDA - PMID:10748098, PMID:16484498, PMID:20590529$#ENSG00000068305#GO:0001077#RNA polymerase II core promoter proximal region sequence-specific DNA binding transcription factor a#IDA - PMID:7760790$#ENSG00000068305#GO:0003700#sequence-specific DNA binding transcription factor activity#IDA - …	$#ENSP00000346389#ENSG00000068305#ENST00000354410#MADS box#HJURP_C$#ENSP00000337202#ENSG00000068305#ENST00000338042#MADS box#HJURP_C$#ENSP00000454120#ENSG00000068305#ENST00000558812#MADS box#HJURP_C$#ENSP00000452989#ENSG00000068305#ENST00000559903#MADS box#	FALSE
Kidney	ENSG00000076108	BAZ2A	MBD; AT hook	Yes	Likely to be sequence specific TF	Low specificity DNA-binding protein	No motif	None	Component of the silencing nucleolar remodelling complex (NoRC) (PMID: 22368283)	IPR001487;IPR001739;IPR001965;IPR004022;IPR011011;IPR016177;IPR017956;IPR018359;IPR018500;IPR018501;IPR019787;	11176	bromodomain adjacent to zinc finger domain 2A [Source:HGNC Symbol;Acc:HGNC:962]	None	not tested	not tested	None	None	x	Yes	No	No	4a, two or more datasets predict it as a TF	Arttu Jolma	Laura Campitelli	No	None	$#ENSP00000368754#ENSG00000076108#ENST00000379441#Methyl-CpG DNA-binding#Bromodomain, DDT, PHD, WHIM1, WSD$#ENSP00000448760#ENSG00000076108#ENST00000549787#Methyl-CpG DNA-binding#Bromodomain, PHD, WSD$#ENSP00000446880#ENSG00000076108#ENST00000551812#Methyl-CpG DNA-binding#Bromodomain, DDT, PHD, WHIM1, WSD$#ENSP00000447248#ENSG00000076108#ENST00000549506#Methyl-CpG DNA-binding#$#ENSP00000447941#EN…	FALSE
Kidney	ENSG00000096401	CDC5L	Myb/SANT	Yes	Known motif	Monomer or homomultimer	In vivo/Misc source	Only known motifs are from Transfac or HocoMoco - origin is uncertain	Compelling evidence for DNA binding (PMID: 11082045).	IPR001005;IPR009057;IPR017930;IPR021786	988	cell division cycle 5 like [Source:HGNC Symbol;Acc:HGNC:1743]	None	DBD and Full	not tested	None	None	a	Yes	TF Evidence Conflict - There is evidence for and against this genes role as a TF___PMIDS:0;8917598;9038199;10570151;11082045;8917598;9038199;10570151;11118137	Yes	2a1, Lower confidence direct evidence	Laura Campitelli	Matt Weirauch	Yes	$#ENSG00000096401#GO:0000981#sequence-specific DNA binding RNA polymerase II transcription factor activity#IBA - GO_REF:0000033	$#ENSP00000360532#ENSG00000096401#ENST00000371477#Myb, Myb-Like, and SANT Domain Containing Genes#Myb_Cef	FALSE
Kidney	ENSG00000036549	ZZZ3	Myb/SANT	Yes	Known motif	Monomer or homomultimer	High-throughput in vitro	None	Contains 1 Myb DBD	IPR000433;IPR001005;IPR009057;IPR017930	26009	zinc finger ZZ-type containing 3 [Source:HGNC Symbol;Acc:HGNC:24523]	None	DBD and Full	Yes	None	None	b	Yes	No	No	1a1, Direct HQ evidence	Arttu Jolma	Jussi Taipale	No	None	$#ENSP00000359834#ENSG00000036549#ENST00000370798#Myb, Myb-Like, and SANT Domain Containing Genes#ZZ$#ENSP00000359837#ENSG00000036549#ENST00000370801#Myb, Myb-Like, and SANT Domain Containing Genes#ZZ$#ENSP00000392408#ENSG00000036549#ENST00000414381#Myb, Myb-Like, and SANT Domain Containing Genes#$#ENSP00000393779#ENSG00000036549#ENST00000433749#Myb, Myb-Like, and SANT Domain Containing Genes#	FALSE
Kidney	ENSG00000170448	NFXL1	NFX	Yes	Likely to be sequence specific TF	Monomer or homomultimer	No motif	None	Likely a TF based on presence of NFX ZF.	IPR000967;IPR001841;IPR019786;	152518	nuclear transcription factor, X-box binding like 1 [Source:HGNC Symbol;Acc:HGNC:18726]	None	not tested	not tested	None	None	c	Yes	No	Yes	4a, two or more datasets predict it as a TF	Sam Lambert	Pratyush Das	Yes	$#ENSG00000170448#GO:0001078#RNA polymerase II core promoter proximal region sequence-specific DNA binding transcription factor a#IBA - GO_REF:0000033	$#ENSP00000333113#ENSG00000170448#ENST00000329043#NF-X1 ZF#$#ENSP00000422037#ENSG00000170448#ENST00000507489#NF-X1 ZF#$#ENSP00000370949#ENSG00000170448#ENST00000381538#NF-X1 ZF#	FALSE
Kidney	ENSG00000196233	LCOR	Pipsqueak	Yes	Known motif	Monomer or homomultimer	100 perc ID - in vitro	None	None	IPR007889;IPR009057	84458	ligand dependent nuclear receptor corepressor [Source:HGNC Symbol;Acc:HGNC:29503]	None	DBD and Full	not tested	None	None	a	Yes	No	No	1a2, Orthologous HQ evidence	Arttu Jolma	Pratyush Das	No	None	$#ENSP00000360138#ENSG00000196233#ENST00000371097#Pipsqueak#$#ENSP00000360144#ENSG00000196233#ENST00000371103#Pipsqueak#$#ENSP00000443431#ENSG00000196233#ENST00000540664#Pipsqueak#$#ENSP00000348298#ENSG00000196233#ENST00000356016#Pipsqueak#$#ENSP00000286067#ENSG00000196233#ENST00000286067#Pipsqueak#DUF4553$#ENSP00000490116#ENSG00000196233#ENST00000421806#Pipsqueak#DUF4553	FALSE
Kidney	ENSG00000102908	NFAT5	Rel	Yes	Known motif	Monomer or homomultimer	High-throughput in vitro	None	None	IPR002909;IPR008366;IPR008967;IPR011539;IPR014756;	10725	nuclear factor of activated T-cells 5, tonicity-responsive [Source:HGNC Symbol;Acc:HGNC:7774]	1IMH	DBD and Full	not tested	None	None	a	Yes	TF Gene_DNA-Binding: sequence-specific_DNA Binding_PMIDS:10377394;11485737;16027109	Yes	1a1, Direct HQ evidence	Matt Weirauch	Yimeng Yin	Yes	$#ENSG00000102908#GO:0001077#RNA polymerase II core promoter proximal region sequence-specific DNA binding transcription factor a#IDA - PMID:11485737$#ENSG00000102908#GO:0003700#sequence-specific DNA binding transcription factor activity#TAS - PMID:10051678	$#ENSP00000338806#ENSG00000102908#ENST00000349945#RHD#RHD_dimer$#ENSP00000346420#ENSG00000102908#ENST00000354436#RHD#RHD_dimer$#ENSP00000377343#ENSG00000102908#ENST00000393742#RHD#RHD_dimer$#ENSP00000455628#ENSG00000102908#ENST00000566899#RHD#RHD_dimer$#ENSP00000457593#ENSG00000102908#ENST00000567239#RHD#RHD_dimer$#ENSP00000463214#ENSG00000102908#ENST00000565301#RHD#$#ENSP00000486610#ENSG00000102…	FALSE
Kidney	ENSG00000072736	NFATC3	Rel	Yes	Known motif	Monomer or homomultimer	High-throughput in vitro	None	None	IPR002909;IPR008366;IPR008967;IPR011539;IPR014756;	4775	nuclear factor of activated T-cells 3 [Source:HGNC Symbol;Acc:HGNC:7777]	None	DBD and Full	Yes	None	None	a	Yes	TF Gene_DNA-Binding: sequence-specific_DNA Binding; Transactivation_PMIDS:7650004;7650004;11997392;15173172;7650004;15173172;15173172;16260608	Yes	1a1, Direct HQ evidence	Tim Hughes	Jussi Taipale	Yes	$#ENSG00000072736#GO:0001077#RNA polymerase II core promoter proximal region sequence-specific DNA binding transcription factor a#IDA - PMID:15173172 | IMP - PMID:15173172$#ENSG00000072736#GO:0001227#RNA polymerase II transcription regulatory region sequence-specific DNA binding transcription factor#IGI - PMID:23543060	$#ENSP00000331324#ENSG00000072736#ENST00000329524#RHD#RHD_dimer, TIG$#ENSP00000300659#ENSG00000072736#ENST00000346183#RHD#RHD_dimer, TIG$#ENSP00000264008#ENSG00000072736#ENST00000349223#RHD#RHD_dimer, TIG$#ENSP00000456120#ENSG00000072736#ENST00000562926#RHD#RHD_dimer, TIG$#ENSP00000456379#ENSG00000072736#ENST00000570212#RHD#RHD_dimer, TIG$#ENSP00000457441#ENSG00000072736#ENST00000565750#RHD#	FALSE
Kidney	ENSG00000109320	NFKB1	Rel	Yes	Known motif	Monomer or homomultimer	High-throughput in vitro	None	None	IPR000451;IPR000488;IPR002110;IPR002909;IPR008967;IPR011029;IPR011539;IPR014756;IPR020683;IPR030492	4790	nuclear factor kappa B subunit 1 [Source:HGNC Symbol;Acc:HGNC:7794]	1LE5	DBD and Full	Yes	None	None	a	Yes	TF Gene_DNA-Binding: sequence-specific_DNA Binding; Transactivation_PMIDS:1406630	Yes	1a1, Direct HQ evidence	Matt Weirauch	Laura Campitelli	Yes	$#ENSG00000109320#GO:0001205#RNA polymerase II distal enhancer sequence-specific DNA binding transcription factor activity involv#IDA - PMID:1406630$#ENSG00000109320#GO:0001227#RNA polymerase II transcription regulatory region sequence-specific DNA binding transcription factor#IDA - PMID:24434510$#ENSG00000109320#GO:0003700#sequence-specific DNA binding transcription factor activity#IDA - PMID:17…	$#ENSP00000226574#ENSG00000109320#ENST00000226574#RHD#Ank, Ank_2, Ank_3, Ank_4, Ank_5, Death, RHD_dimer$#ENSP00000378297#ENSG00000109320#ENST00000394820#RHD#Ank, Ank_2, Ank_3, Ank_4, Ank_5, Death, RHD_dimer$#ENSP00000424790#ENSG00000109320#ENST00000505458#RHD#Ank, Ank_2, Ank_3, Ank_4, Ank_5, Death, RHD_dimer$#ENSP00000469340#ENSG00000109320#ENST00000600343#RHD#Ank, Ank_2, Ank_3, Ank_4, Ank_5, Dea…	FALSE
Kidney	ENSG00000162924	REL	Rel	Yes	Known motif	Monomer or homomultimer	In vivo/Misc source	None	None	IPR000451;IPR002909;IPR008967;IPR011539;IPR014756;IPR030492	5966	REL proto-oncogene, NF-kB subunit [Source:HGNC Symbol;Acc:HGNC:9954]	1GJI	DBD and Full	not tested	None	None	a	Yes	TF Gene_DNA-Binding: sequence-specific_DNA Binding_PMIDS:1406630	Yes	1a1, Direct HQ evidence	Laura Campitelli	Yimeng Yin	Yes	$#ENSG00000162924#GO:0001205#RNA polymerase II distal enhancer sequence-specific DNA binding transcription factor activity involv#IDA - PMID:1406630$#ENSG00000162924#GO:0003700#sequence-specific DNA binding transcription factor activity#NAS - PMID:8423996	$#ENSP00000295025#ENSG00000162924#ENST00000295025#RHD#RHD_dimer$#ENSP00000377989#ENSG00000162924#ENST00000394479#RHD#RHD_dimer	FALSE
Kidney	ENSG00000181827	RFX7	RFX	Yes	Known motif	Monomer or homomultimer	High-throughput in vitro	None	None	IPR003150;	64864	regulatory factor X7 [Source:HGNC Symbol;Acc:HGNC:25777]	None	DBD and Full	Yes	None	None	b	Yes	No	Yes	1a1, Direct HQ evidence	Sam Lambert	Pratyush Das	Yes	$#ENSG00000181827#GO:0003700#sequence-specific DNA binding transcription factor activity#IBA - GO_REF:0000033	$#ENSP00000453611#ENSG00000181827#ENST00000560792#RFX#$#ENSP00000453281#ENSG00000181827#ENST00000559447#RFX#	FALSE
Kidney	ENSG00000113658	SMAD5	SMAD	Yes	Known motif	Monomer or homomultimer	High-throughput in vitro	None	None	IPR001132;IPR003619;IPR008984;IPR013019	4090	SMAD family member 5 [Source:HGNC Symbol;Acc:HGNC:6771]	4ZKG	DBD and Full	not tested	None	None	a	Yes	TF Gene Candidate_DNA-Binding: sequence-specific_DNA Binding_PMIDS:11527422	No	1a1, Direct HQ evidence	Arttu Jolma	Laura Campitelli	Yes	$#ENSG00000113658#GO:0003700#sequence-specific DNA binding transcription factor activity#IEA - GO_REF:0000002	$#ENSP00000425749#ENSG00000113658#ENST00000507118#MH1 Family DBDs#$#ENSP00000426696#ENSG00000113658#ENST00000509297#MH1 Family DBDs#$#ENSP00000424279#ENSG00000113658#ENST00000511116#MH1 Family DBDs#$#ENSP00000427330#ENSG00000113658#ENST00000515005#MH1 Family DBDs#$#ENSP00000441954#ENSG00000113658#ENST00000545279#MH1 Family DBDs#IRF-3, MH2$#ENSP00000427474#ENSG00000113658#ENST00000507637#MH1 Famil…	FALSE
Kidney	ENSG00000174197	MGA	T-box	Yes	Known motif	Monomer or homomultimer	High-throughput in vitro	Has a putative AT-hook	Some isoforms also contain a predicted bHLH domain, but it is unlike any other known bHLH domain and the MGA motif looks like a standard T-box motif, so the bHLH domain is likely a false positive	IPR001699;IPR008967;IPR011598;IPR018186	23269	MGA, MAX dimerization protein [Source:HGNC Symbol;Acc:HGNC:14010]	None	DBD	Yes	None	None	b	Yes	No	No	1a1, Direct HQ evidence	Pratyush Das	Laura Campitelli	Yes	$#ENSG00000174197#GO:0003700#sequence-specific DNA binding transcription factor activity#IEA - GO_REF:0000002	$#ENSP00000457151#ENSG00000174197#ENST00000563576#T-box#DUF4801$#ENSP00000456141#ENSG00000174197#ENST00000566586#T-box#DUF4801$#ENSP00000483990#ENSG00000174197#ENST00000619521#T-box#$#ENSP00000457474#ENSG00000174197#ENST00000564190#T-box#$#ENSP00000455155#ENSG00000174197#ENST00000566718#T-box#DUF4801	FALSE
Kidney	ENSG00000187079	TEAD1	TEA	Yes	Known motif	Monomer or homomultimer	High-throughput in vitro	None	None	IPR000818;IPR016361	7003	TEA domain transcription factor 1 [Source:HGNC Symbol;Acc:HGNC:11714]	None	DBD and Full	not tested	None	None	a	Yes	No	No	1a1, Direct HQ evidence	Jussi Taipale	Sam Lambert	Yes	$#ENSG00000187079#GO:0000982#RNA polymerase II core promoter proximal region sequence-specific DNA binding transcription factor a#IMP - PMID:26045994$#ENSG00000187079#GO:0003700#sequence-specific DNA binding transcription factor activity#IDA - PMID:18579750, PMID:19324877	$#ENSP00000334754#ENSG00000187079#ENST00000334310#TEA#$#ENSP00000435393#ENSG00000187079#ENST00000526600#TEA#$#ENSP00000435233#ENSG00000187079#ENST00000527636#TEA#$#ENSP00000432587#ENSG00000187079#ENST00000527376#TEA#	FALSE
Kidney	ENSG00000171634	BPTF	Unknown	Yes	Known motif	Monomer or homomultimer	In vivo/Misc source	Only known motifs are from Transfac or HocoMoco - origin is uncertain; Has a putative AT-hook	(PMID: 10575013) obtained a motif by SELEX and showed that mutating the sequence diminished binding in vitro. Unusual for a PHD/Ring finger, but its there in the literature.	IPR001487;IPR001965;IPR004022;IPR011011;IPR018359;IPR018500;IPR018501;IPR019786;IPR019787;IPR028942	2186	bromodomain PHD finger transcription factor [Source:HGNC Symbol;Acc:HGNC:3581]	None	not tested	not tested	None	None	No	Yes	TF Gene_Transcription Factor Binding: tf co-factor binding; DNA-Binding: sequence-specific_DNA Binding_PMIDS:10575013;10727212	No	2a1, Lower confidence direct evidence	Yimeng Yin	Matt Weirauch	No	None	$#ENSP00000307208#ENSG00000171634#ENST00000306378#Other#Bromodomain, DDT, PHD, WHIM1, WSD$#ENSP00000343837#ENSG00000171634#ENST00000342579#Other#Bromodomain, PHD$#ENSP00000388405#ENSG00000171634#ENST00000424123#Other#Bromodomain, DDT, PHD, WHIM1, WSD$#ENSP00000462535#ENSG00000171634#ENST00000580465#Other#$#ENSP00000463845#ENSG00000171634#ENST00000581258#Other#Bromodomain, DUF4428, PHD$#ENSP000004…	FALSE
Kidney	ENSG00000115816	CEBPZ	Unknown	Yes	Known motif	Monomer or homomultimer	In vivo/Misc source	Only known motifs are from Transfac or HocoMoco - origin is uncertain	None	IPR005612;IPR016024	10153	CCAAT/enhancer binding protein zeta [Source:HGNC Symbol;Acc:HGNC:24218]	None	DBD and Full	not tested	None	None	a	Yes	TF Gene_Transcription Factor Binding: tf co-factor binding_DNA Binding_PMIDS:2247079	Yes	2a1, Lower confidence direct evidence	Yimeng Yin	Tim Hughes	No	$#ENSG00000115816#GO:0001077#RNA polymerase II core promoter proximal region sequence-specific DNA binding transcription factor a#IDA - PMID:2247079	$#ENSP00000234170#ENSG00000115816#ENST00000234170#Other#CBF, Cnd1$#ENSP00000391881#ENSG00000115816#ENST00000446769#Other#	FALSE
Kidney	ENSG00000185129	PURA	Unknown	Yes	Known motif	Monomer or homomultimer	In vivo/Misc source	Only known motifs are from Transfac or HocoMoco - origin is uncertain	Binds dsDNA (PMID: 15282343) and ssDNA (PMID: 1448097) specifically	IPR006628	5813	purine rich element binding protein A [Source:HGNC Symbol;Acc:HGNC:9701];Transcriptional activator p	None	not tested	not tested	None	None	No	Yes	TF Gene_Single stranded RNA/DNA binding_DNA Binding_PMIDS:1448097;1545807;15282343	Yes	2a1, Lower confidence direct evidence	Pratyush Das	Sam Lambert	Yes	$#ENSG00000185129#GO:0003705#RNA polymerase II distal enhancer sequence-specific DNA binding transcription factor activity#TAS - PMID:9334258	$#ENSP00000332706#ENSG00000185129#ENST00000331327#Other#DUF3276, PurA	FALSE
Kidney	ENSG00000159140	SON	Unknown	Yes	Likely to be sequence specific TF	Monomer or homomultimer	No motif	None	The protein has been reported to bind a GAKANSRCC consensus based on SELEX experiments. Recognizes a matching GAGACCACC sequence in a hepatitis B virus regulatory element (PMID: 11306577)	IPR000467;IPR014720;IPR017986	102465248	SON DNA binding protein [Source:HGNC Symbol;Acc:HGNC:11183]	None	not tested	not tested	None	None	No	No	Indeterminate - There is no evidence for or against this genes role as a TF__Other_PMIDS:1424986	No	5a, one of the source datasets predicts is as a TF	Jussi Taipale	Arttu Jolma	No	None	$##ENSG00000159140##Other#	FALSE
Kidney	ENSG00000100207	TCF20	Unknown	Yes	Likely to be sequence specific TF	Monomer or homomultimer	No motif	None	(PMID: 7760812) identified this protein in a library screen and demonstrated DNA binding of an IVT product to an enhancer of interest. They also identified a putative bZIP domain that is not detected by Pfam or SMART. (PMID:10995766) subsequently mapped the strongest DNA binding site.	IPR001965;	6942	transcription factor 20 (AR1) [Source:HGNC Symbol;Acc:HGNC:11631]	None	not tested	not tested	None	None	other	No	TF Gene_DNA-Binding: sequence-specific_DNA Binding; Transactivation_PMIDS:7760812;10849425;10995766	Yes	4a, two or more datasets predict it as a TF	Laura Campitelli	Tim Hughes	No	$#ENSG00000100207#GO:0003700#sequence-specific DNA binding transcription factor activity#IBA - GO_REF:0000033	$#ENSP00000335561#ENSG00000100207#ENST00000335626#Other#zf-HC5HC2H, zf-HC5HC2H_2$#ENSP00000352463#ENSG00000100207#ENST00000359486#Other#zf-HC5HC2H, zf-HC5HC2H_2$#ENSP00000385531#ENSG00000100207#ENST00000404876#Other#zf-HC5HC2H, zf-HC5HC2H_2$#ENSP00000458948#ENSG00000100207#ENST00000515426#Other#	FALSE
Kidney	ENSG00000144747	TMF1	Unknown	Yes	Likely to be sequence specific TF	Monomer or homomultimer	No motif	None	Bacterially-expressed protein binds specifically to the TATA element to compete with TBP, based on EMSA (PMID: 1409643)	IPR022091;IPR022092	7110	TATA element modulatory factor 1 [Source:HGNC Symbol;Acc:HGNC:11870]	None	not tested	not tested	None	None	No	No	TF Gene_Transcription Factor Binding: tf co-factor binding_DNA Binding_PMIDS:1409643;10428808	No	5a, one of the source datasets predicts is as a TF	Arttu Jolma	Sam Lambert	No	None	$##ENSG00000144747##Other#	FALSE
KIRC	ENSG00000116819	TFAP2E	AP-2	Yes	Known motif	Monomer or homomultimer	High-throughput in vitro	None	None	IPR013854;	339488	transcription factor AP-2 epsilon [Source:HGNC Symbol;Acc:HGNC:30774]	None	Full	Yes	None	None	a	Yes	TF Gene_DNA-Binding: sequence-specific_DNA Binding_PMIDS:14572467	Yes	1a1, Direct HQ evidence	Sam Lambert	Laura Campitelli	Yes	$#ENSG00000116819#GO:0000981#sequence-specific DNA binding RNA polymerase II transcription factor activity#IBA - GO_REF:0000033$#ENSG00000116819#GO:0001077#RNA polymerase II core promoter proximal region sequence-specific DNA binding transcription factor a#IEA - GO_REF:0000019	$#ENSP00000362332#ENSG00000116819#ENST00000373235#AP-2#	FALSE
KIRC	ENSG00000179361	ARID3B	ARID/BRIGHT	Yes	Inferred motif	Monomer or homomultimer	High-throughput in vitro	None	None	IPR001606;IPR023334	10620	AT-rich interaction domain 3B [Source:HGNC Symbol;Acc:HGNC:14350]	None	not tested	Yes	None	TFs that are in CisBP but not in Vaquerizas set	No	Yes	TF Gene Candidate_Transcription Factor Binding: tf co-factor binding; DNA-Binding: non-sequence-specific_DNA Binding; TF PPI_PMIDS:10446990	Yes	1a1, Direct HQ evidence	Yimeng Yin	Pratyush Das	Yes	$#ENSG00000179361#GO:0001077#RNA polymerase II core promoter proximal region sequence-specific DNA binding transcription factor a#IEA - GO_REF:0000019$#ENSG00000179361#GO:0001205#RNA polymerase II distal enhancer sequence-specific DNA binding transcription factor activity involv#IEA - GO_REF:0000019$#ENSG00000179361#GO:0001228#RNA polymerase II transcription regulatory region sequence-specific DN…	$#ENSP00000343126#ENSG00000179361#ENST00000346246#ARID/BRIGHT#$#ENSP00000477878#ENSG00000179361#ENST00000622429#ARID/BRIGHT#$#ENSP00000455668#ENSG00000179361#ENST00000566147#ARID/BRIGHT#	FALSE
KIRC	ENSG00000104885	DOT1L	AT hook	Yes	Likely to be sequence specific TF	Monomer or homomultimer	No motif	None	None	IPR013110;IPR021169;IPR025789;IPR029063	84444	DOT1 like histone lysine methyltransferase [Source:HGNC Symbol;Acc:HGNC:24948]	None	not tested	not tested	None	None	x	No	No	No	5a, one of the source datasets predicts is as a TF	Arttu Jolma	Yimeng Yin	No	None	$#ENSP00000381657#ENSG00000104885#ENST00000398665#Other#DOT1$#ENSP00000412916#ENSG00000104885#ENST00000446286#Other#$#ENSP00000404284#ENSG00000104885#ENST00000452696#Other#DOT1$#ENSP00000476469#ENSG00000104885#ENST00000586024#Other#	FALSE
KIRC	ENSG00000135365	PHF21A	AT hook	Yes	Likely to be sequence specific TF	Monomer or homomultimer	No motif	Has a putative AT-hook	None	IPR001965;IPR011011;IPR017956;IPR019786;IPR019787;	51317	PHD finger protein 21A [Source:HGNC Symbol;Acc:HGNC:24156]	None	not tested	not tested	None	None	x	No	Indeterminate - There is no evidence for or against this genes role as a TF___PMIDS:0	No	1a1, Direct HQ evidence	Pratyush Das	Jussi Taipale	No	None	$#ENSP00000323152#ENSG00000135365#ENST00000323180#Other#C1_1, PHD, PHD_2$#ENSP00000398824#ENSG00000135365#ENST00000418153#Other#C1_1, PHD, PHD_2, zf-HC5HC2H$#ENSP00000431621#ENSG00000135365#ENST00000532028#Other#DUF1043, DUF1664, HOOK, S6OS1	FALSE
KIRC	ENSG00000080603	SRCAP	AT hook	Yes	Likely to be sequence specific TF	Monomer or homomultimer	No motif	None	None	IPR000330;IPR001650;IPR013999;IPR014001;IPR014012;IPR017956;IPR020478;IPR027417	10847	Snf2-related CREBBP activator protein [Source:HGNC Symbol;Acc:HGNC:16974]	None	Full	not tested	None	None	x	No	No	No	5a, one of the source datasets predicts is as a TF	Matt Weirauch	Arttu Jolma	No	None	$#ENSP00000262518#ENSG00000080603#ENST00000262518#AT hook#DEAD, HSA, Helicase_C, SNF2_N$#ENSP00000378499#ENSG00000080603#ENST00000395059#AT hook#DEAD, Helicase_C, SNF2_N$#ENSP00000483329#ENSG00000080603#ENST00000483083#AT hook#ResIII, SNF2_N$#ENSP00000405186#ENSG00000080603#ENST00000411466#AT hook#	FALSE
KIRC	ENSG00000141258	SGSM2	BED ZF	Yes	Likely to be sequence specific TF	Monomer or homomultimer	No motif	None	None	IPR000195;IPR004012	9905	small G protein signaling modulator 2 [Source:HGNC Symbol;Acc:HGNC:29026]	None	not tested	not tested	None	None	No	Yes	No	No	5a, one of the source datasets predicts is as a TF	Matt Weirauch	Yimeng Yin	No	None	$#ENSP00000268989#ENSG00000141258#ENST00000268989#BED ZF#DUF3548, RUN, RabGAP-TBC$#ENSP00000415107#ENSG00000141258#ENST00000426855#BED ZF#DUF3548, RUN, RabGAP-TBC$#ENSP00000464593#ENSG00000141258#ENST00000573851#BED ZF#RabGAP-TBC$#ENSP00000459126#ENSG00000141258#ENST00000574563#BED ZF#DUF3548, RUN, RabGAP-TBC$#ENSP00000460205#ENSG00000141258#ENST00000570431#BED ZF#DUF3548$#ENSP00000461820#ENSG000…	FALSE
KIRC	ENSG00000236287	ZBED5	BED ZF	Yes	Likely to be sequence specific TF	Monomer or homomultimer	No motif	None	None	IPR003656;IPR012337	58486	zinc finger BED-type containing 5 [Source:HGNC Symbol;Acc:HGNC:30803]	None	not tested	not tested	None	None	No	Yes	No	Yes	3a, decent circumstantial evidence for its role as	Laura Campitelli	Pratyush Das	Yes	$#ENSG00000236287#GO:0000981#sequence-specific DNA binding RNA polymerase II transcription factor activity#IBA - GO_REF:0000033	$#ENSP00000415939#ENSG00000236287#ENST00000413761#BED ZF#DUF3887$#ENSP00000398106#ENSG00000236287#ENST00000432999#BED ZF#DUF3887$#ENSP00000433093#ENSG00000236287#ENST00000526020#BED ZF#	FALSE
KIRC	ENSG00000070444	MNT	bHLH	Yes	Known motif	Monomer or homomultimer	High-throughput in vitro	None	Prefers to heterodimerize with MAX over homodimer formation (PMID: 9000049).	IPR011598;	4335	MAX network transcriptional repressor [Source:HGNC Symbol;Acc:HGNC:7188]	None	DBD and Full	Yes	None	None	a	Yes	TF Gene_DNA-Binding: sequence-specific_DNA Binding; TF PPI_PMIDS:9184233	Yes	1a1, Direct HQ evidence	Arttu Jolma	Pratyush Das	Yes	$#ENSG00000070444#GO:0001227#RNA polymerase II transcription regulatory region sequence-specific DNA binding transcription factor#IDA - PMID:9184233$#ENSG00000070444#GO:0003700#sequence-specific DNA binding transcription factor activity#TAS - PMID:9184233	$#ENSP00000174618#ENSG00000070444#ENST00000174618#bHLH#$#ENSP00000476269#ENSG00000070444#ENST00000575394#bHLH#	FALSE
KIRC	ENSG00000213347	MXD3	bHLH	Yes	Inferred motif	Obligate heteromer	In vivo/Misc source	None	All three MXD proteins have very similar sequences and should behave accordingly, making heterodimers with at least MAX (PMID:8521822).	IPR011598;	83463	MAX dimerization protein 3 [Source:HGNC Symbol;Acc:HGNC:14008]	None	DBD	Yes	Obligate_Multimer	heterodimerizes with MAX	a	Yes	No	No	3a, decent circumstantial evidence for its role as	Sam Lambert	Pratyush Das	Yes	None	$#ENSP00000401867#ENSG00000213347#ENST00000439742#bHLH#$#ENSP00000389716#ENSG00000213347#ENST00000423571#bHLH#$#ENSP00000416921#ENSG00000213347#ENST00000427908#bHLH#$#ENSP00000425029#ENSG00000213347#ENST00000502529#bHLH#	FALSE
KIRC	ENSG00000171786	NHLH1	bHLH	Yes	Known motif	Monomer or homomultimer	High-throughput in vitro	None	None	IPR011598;	4807	nescient helix-loop-helix 1 [Source:HGNC Symbol;Acc:HGNC:7817]	None	DBD and Full	Yes	None	None	b	Yes	No	Yes	1a1, Direct HQ evidence	Arttu Jolma	Laura Campitelli	Yes	$#ENSG00000171786#GO:0001228#RNA polymerase II transcription regulatory region sequence-specific DNA binding transcription factor#IDA - PMID:12878195	$#ENSP00000302189#ENSG00000171786#ENST00000302101#bHLH#	FALSE
KIRC	ENSG00000137504	CREBZF	bZIP	Yes	Inferred motif	Monomer or homomultimer	High-throughput in vitro	None	None	IPR004827;	58487	CREB/ATF bZIP transcription factor [Source:HGNC Symbol;Acc:HGNC:24905]	None	DBD and Full	Yes	None	None	a	Yes	No	Yes	1a1, Direct HQ evidence	Laura Campitelli	Pratyush Das	Yes	$#ENSG00000137504#GO:0003700#sequence-specific DNA binding transcription factor activity#IEA - GO_REF:0000002$#ENSG00000137504#GO:0051090#regulation of sequence-specific DNA binding transcription factor activity#IDA - PMID:15705566	$#ENSP00000435980#ENSG00000137504#ENST00000534224#bZIP#$#ENSP00000433459#ENSG00000137504#ENST00000527447#bZIP#	FALSE
KIRC	ENSG00000198517	MAFK	bZIP	Yes	Known motif	Monomer or homomultimer	High-throughput in vitro	None	None	IPR004826;IPR004827;IPR008917;	7975	MAF bZIP transcription factor K [Source:HGNC Symbol;Acc:HGNC:6782]	None	DBD and Full	Yes	None	None	a	Yes	TF Gene_DNA-Binding: sequence-specific_DNA Binding; Other; Transactivation_PMIDS:11013233;14960151	Yes	1a1, Direct HQ evidence	Pratyush Das	Arttu Jolma	Yes	$#ENSG00000198517#GO:0001228#RNA polymerase II transcription regulatory region sequence-specific DNA binding transcription factor#IBA - GO_REF:0000033$#ENSG00000198517#GO:0003700#sequence-specific DNA binding transcription factor activity#NAS - PMID:9150357	$#ENSP00000344903#ENSG00000198517#ENST00000343242#bZIP#$#ENSP00000385437#ENSG00000198517#ENST00000406174#bZIP#	FALSE
KIRC	ENSG00000105127	AKAP8	C2H2 ZF	Yes	Likely to be sequence specific TF	Monomer or homomultimer	No motif	Single C2H2 domain	(PMID: 26683827) uses SELEX to show binding to G/C rich DNA, and confirms association with rDNA promoters. Also claims it has a C2H2 domain. Interpro says it has a C2H2 AKAP95-type 1 and a C2H2 AKAP95-type 2 domain. SMART does identify a single C2H2 domain.	IPR007071;	10270	A-kinase anchoring protein 8 [Source:HGNC Symbol;Acc:HGNC:378]	None	not tested	not tested	None	None	x	No	No	No	5a, one of the source datasets predicts is as a TF	Jussi Taipale	Pratyush Das	No	None	$#ENSP00000269701#ENSG00000105127#ENST00000269701#Other#AKAP95, zf-C2H2_2	FALSE
KIRC	ENSG00000011243	AKAP8L	C2H2 ZF	Yes	Likely to be sequence specific TF	Monomer or homomultimer	No motif	Single C2H2 domain	This is homologous to the AKAP8/AKAP95 protein. which has been shown by SELEX to bind GC rich sequences (PMID: 26683827).	IPR007071;	26993	A-kinase anchoring protein 8 like [Source:HGNC Symbol;Acc:HGNC:29857]	None	not tested	not tested	None	None	x	No	No	No	5a, one of the source datasets predicts is as a TF	Tim Hughes	Pratyush Das	No	None	$#ENSP00000380557#ENSG00000011243#ENST00000397410#Other#AKAP95$#ENSP00000470952#ENSG00000011243#ENST00000595465#Other#AKAP95	FALSE
KIRC	ENSG00000163516	ANKZF1	C2H2 ZF	Yes	Likely to be sequence specific TF	Monomer or homomultimer	No motif	Single C2H2 domain	None	IPR002110;IPR007087;IPR020683;	55139	ankyrin repeat and zinc finger domain containing 1 [Source:HGNC Symbol;Acc:HGNC:25527]	None	Full	not tested	None	None	c	No	No	No	5a, one of the source datasets predicts is as a TF	Yimeng Yin	Pratyush Das	No	None	$#ENSP00000321617#ENSG00000163516#ENST00000323348#Other#Ank, Ank_2, Ank_3, Ank_4, Ank_5$#ENSP00000386815#ENSG00000163516#ENST00000409849#Other#Ank, Ank_2, Ank_3, Ank_4, Ank_5$#ENSP00000386337#ENSG00000163516#ENST00000410034#Other#Ank, Ank_2, Ank_3, Ank_4, Ank_5$#ENSP00000394652#ENSG00000163516#ENST00000436226#Other#$#ENSP00000394359#ENSG00000163516#ENST00000453432#Other#	FALSE
KIRC	ENSG00000159588	CCDC17	C2H2 ZF	Yes	Likely to be sequence specific TF	Monomer or homomultimer	No motif	Single C2H2 domain	None	None	149483	coiled-coil domain containing 17 [Source:HGNC Symbol;Acc:HGNC:26574]	None	not tested	not tested	None	None	No	Yes	No	No	5a, one of the source datasets predicts is as a TF	Jussi Taipale	Arttu Jolma	No	None	$#ENSP00000411335#ENSG00000159588#ENST00000445048#C2H2 ZF Containing Proteins#$#ENSP00000389415#ENSG00000159588#ENST00000421127#C2H2 ZF Containing Proteins#$#ENSP00000432172#ENSG00000159588#ENST00000528266#C2H2 ZF Containing Proteins#	FALSE
KIRC	ENSG00000167967	E4F1	C2H2 ZF	Yes	Known motif	Monomer or homomultimer	In vivo/Misc source	Only known motifs are from Transfac or HocoMoco - origin is uncertain	None	IPR007087;IPR015880	1877	E4F transcription factor 1 [Source:HGNC Symbol;Acc:HGNC:3121]	None	DBD and Full	Yes	None	None	a	Yes	TF Gene Candidate__DNA Binding_PMIDS:2169022	Yes	2a1, Lower confidence direct evidence	Arttu Jolma	Jussi Taipale	Yes	$#ENSG00000167967#GO:0001227#RNA polymerase II transcription regulatory region sequence-specific DNA binding transcription factor#IC - GO_REF:0000036$#ENSG00000167967#GO:0003700#sequence-specific DNA binding transcription factor activity#TAS - PMID:10869426, PMID:9121437	$#ENSP00000301727#ENSG00000167967#ENST00000301727#C2H2 ZF Containing Proteins#$#ENSP00000457672#ENSG00000167967#ENST00000564139#C2H2 ZF Containing Proteins#$#ENSP00000456760#ENSG00000167967#ENST00000565090#C2H2 ZF Containing Proteins#$#ENSP00000454652#ENSG00000167967#ENST00000565413#C2H2 ZF Containing Proteins#	FALSE
KIRC	ENSG00000250571	GLI4	C2H2 ZF	Yes	Known motif	Monomer or homomultimer	In vivo/Misc source	Motif obtained from MEME - not supported by recognition code (RCADE) and may be inaccurate or indirect	Protein is not closely homologous to GLI1-3 proteins.	IPR007087;IPR015880	2738	GLI family zinc finger 4 [Source:HGNC Symbol;Acc:HGNC:4320]	None	not tested	not tested	None	TFs that are in CisBP but not in Vaquerizas set	No	Yes	No	Yes	1a1, Direct HQ evidence	Arttu Jolma	Pratyush Das	Yes	$#ENSG00000250571#GO:0003700#sequence-specific DNA binding transcription factor activity#IBA - GO_REF:0000033	$#ENSP00000345024#ENSG00000250571#ENST00000340042#C2H2 ZF Containing Proteins#$#ENSP00000430987#ENSG00000250571#ENST00000523522#C2H2 ZF Containing Proteins#$#ENSP00000344727#ENSG00000250571#ENST00000344692#C2H2 ZF Containing Proteins#$#ENSP00000429514#ENSG00000250571#ENST00000517530#C2H2 ZF Containing Proteins#$#ENSP00000427881#ENSG00000250571#ENST00000520021#C2H2 ZF Containing Proteins#$#ENSP000…	FALSE
KIRC	ENSG00000172273	HINFP	C2H2 ZF	Yes	Known motif	Monomer or homomultimer	High-throughput in vitro	None	None	IPR007087;IPR015880	25988	histone H4 transcription factor [Source:HGNC Symbol;Acc:HGNC:17850]	None	DBD and Full	not tested	None	Jolma2013 HT-SELEX model has erroneous symbol HINFP1	a	Yes	No	Yes	1a1, Direct HQ evidence	Yimeng Yin	Jussi Taipale	Yes	$#ENSG00000172273#GO:0001078#RNA polymerase II core promoter proximal region sequence-specific DNA binding transcription factor a#IEA - GO_REF:0000019$#ENSG00000172273#GO:0003700#sequence-specific DNA binding transcription factor activity#IMP - PMID:9540062	$#ENSP00000318085#ENSG00000172273#ENST00000350777#C2H2 ZF Containing Proteins#zf-C2H2_4$#ENSP00000436815#ENSG00000172273#ENST00000527410#C2H2 ZF Containing Proteins#zf-C2H2_4$#ENSP00000433836#ENSG00000172273#ENST00000530678#C2H2 ZF Containing Proteins#$#ENSP00000431468#ENSG00000172273#ENST00000529988#C2H2 ZF Containing Proteins#	FALSE
KIRC	ENSG00000181666	HKR1	C2H2 ZF	Yes	Known motif	Monomer or homomultimer	High-throughput in vitro	ChIP-seq motif is consistent with recognition code (RCADE)	None	IPR001909;IPR007087;IPR015880;	284459	HKR1, GLI-Kruppel zinc finger family member [Source:HGNC Symbol;Acc:HGNC:4928]	None	Full	not tested	None	None	b	Yes	No	No	1a1, Direct HQ evidence	Sam Lambert	Arttu Jolma	Yes	None	$#ENSP00000315505#ENSG00000181666#ENST00000324411#C2H2 ZF Containing Proteins#KRAB, zf-C2H2_11, zf-C2H2_4$#ENSP00000375994#ENSG00000181666#ENST00000392153#C2H2 ZF Containing Proteins#KRAB, zf-C2H2_11, zf-C2H2_4$#ENSP00000438261#ENSG00000181666#ENST00000541583#C2H2 ZF Containing Proteins#zf-C2H2_11, zf-C2H2_4$#ENSP00000466472#ENSG00000181666#ENST00000591259#C2H2 ZF Containing Proteins#KRAB$#ENSP00…	TRUE
KIRC	ENSG00000102349	KLF8	C2H2 ZF	Yes	Known motif	Monomer or homomultimer	100 perc ID - in vitro	None	None	IPR007087;IPR015880	11279	Kruppel like factor 8 [Source:HGNC Symbol;Acc:HGNC:6351]	None	DBD and Full	Yes	None	None	a	Yes	No	No	1a1, Direct HQ evidence	Laura Campitelli	Jussi Taipale	Yes	None	$#ENSP00000417303#ENSG00000102349#ENST00000468660#C2H2 ZF Containing Proteins#$#ENSP00000364063#ENSG00000102349#ENST00000374928#C2H2 ZF Containing Proteins#	FALSE
KIRC	ENSG00000185513	L3MBTL1	C2H2 ZF	Yes	Likely to be sequence specific TF	Monomer or homomultimer	No motif	None	Histone modifier; polycomb protein.	IPR001660;IPR002515;IPR004092;IPR013761;IPR021129;	26013	L(3)mbt-like 1 (Drosophila) [Source:HGNC Symbol;Acc:HGNC:15905]	None	not tested	not tested	None	None	No	Yes	No	No	5a, one of the source datasets predicts is as a TF	Laura Campitelli	Pratyush Das	Yes	$#ENSG00000185513#GO:0003700#sequence-specific DNA binding transcription factor activity#IEA - GO_REF:0000002	$#ENSP00000362226#ENSG00000185513#ENST00000373134#C2H2 ZF Containing Proteins#MBT$#ENSP00000362227#ENSG00000185513#ENST00000373135#C2H2 ZF Containing Proteins#MBT$#ENSP00000398516#ENSG00000185513#ENST00000418998#C2H2 ZF Containing Proteins#MBT$#ENSP00000410139#ENSG00000185513#ENST00000422861#C2H2 ZF Containing Proteins#MBT, SAM_1	FALSE
KIRC	ENSG00000099326	MZF1	C2H2 ZF	Yes	Known motif	Monomer or homomultimer	In vivo/Misc source	None	None	IPR003309;IPR007087;IPR008916;IPR015880	7593	myeloid zinc finger 1 [Source:HGNC Symbol;Acc:HGNC:13108]	None	not tested	Yes	None	None	a	Yes	TF Gene_DNA-Binding: sequence-specific_DNA Binding; Transactivation_PMIDS:7579328	Yes	1a1, Direct HQ evidence	Laura Campitelli	Sam Lambert	Yes	$#ENSG00000099326#GO:0001077#RNA polymerase II core promoter proximal region sequence-specific DNA binding transcription factor a#IDA - PMID:7579328$#ENSG00000099326#GO:0001078#RNA polymerase II core promoter proximal region sequence-specific DNA binding transcription factor a#IDA - PMID:7579328$#ENSG00000099326#GO:0003700#sequence-specific DNA binding transcription factor activity#NAS - PMID:186…	$#ENSP00000215057#ENSG00000099326#ENST00000215057#C2H2 ZF Containing Proteins#SCAN$#ENSP00000472123#ENSG00000099326#ENST00000594108#C2H2 ZF Containing Proteins#SCAN$#ENSP00000469378#ENSG00000099326#ENST00000594234#C2H2 ZF Containing Proteins#SCAN$#ENSP00000469493#ENSG00000099326#ENST00000599369#C2H2 ZF Containing Proteins#SCAN$#ENSP00000472454#ENSG00000099326#ENST00000596039#C2H2 ZF Containing Pr…	FALSE
KIRC	ENSG00000141956	PRDM15	C2H2 ZF	Yes	Known motif	Monomer or homomultimer	In vivo/Misc source	Only known motifs are from Transfac or HocoMoco - origin is uncertain	None	IPR001214;IPR007087;IPR015880;	63977	PR domain 15 [Source:HGNC Symbol;Acc:HGNC:13999]	None	DBD and Full	not tested	None	None	b	Yes	No	Yes	2a1, Lower confidence direct evidence	Laura Campitelli	Pratyush Das	Yes	$#ENSG00000141956#GO:0003700#sequence-specific DNA binding transcription factor activity#IBA - GO_REF:0000033	$#ENSP00000269844#ENSG00000141956#ENST00000269844#C2H2 ZF Containing Proteins#SET, zf-C2H2_4, zf-C2H2_6$#ENSP00000381556#ENSG00000141956#ENST00000398548#C2H2 ZF Containing Proteins#SET, zf-C2H2_4, zf-C2H2_6, zf-C2H2_jaz$#ENSP00000408592#ENSG00000141956#ENST00000422911#C2H2 ZF Containing Proteins#SET, zf-C2H2_4, zf-C2H2_6, zf-C2H2_jaz$#ENSP00000390245#ENSG00000141956#ENST00000447207#C2H2 ZF Contai…	FALSE
KIRC	ENSG00000116809	ZBTB17	C2H2 ZF	Yes	Likely to be sequence specific TF	Monomer or homomultimer	No motif	None	None	IPR000210;IPR007087;IPR011333;IPR013069;IPR015880;	7709	zinc finger and BTB domain containing 17 [Source:HGNC Symbol;Acc:HGNC:12936]	None	Full	not tested	None	None	a	Yes	TF Gene_DNA-Binding: sequence-specific_DNA Binding_PMIDS:9312026	Yes	3a, decent circumstantial evidence for its role as	Yimeng Yin	Tim Hughes	Yes	$#ENSG00000116809#GO:0003700#sequence-specific DNA binding transcription factor activity#IDA - PMID:12244100	$#ENSP00000364885#ENSG00000116809#ENST00000375733#C2H2 ZF Containing Proteins#BTB, zf-C2H2_4$#ENSP00000364895#ENSG00000116809#ENST00000375743#C2H2 ZF Containing Proteins#BTB, zf-C2H2_4$#ENSP00000438529#ENSG00000116809#ENST00000537142#C2H2 ZF Containing Proteins#zf-C2H2_4$#ENSP00000400827#ENSG00000116809#ENST00000440560#C2H2 ZF Containing Proteins#	FALSE
KIRC	ENSG00000089775	ZBTB25	C2H2 ZF	Yes	Likely to be sequence specific TF	Monomer or homomultimer	No motif	None	None	IPR000210;IPR007087;IPR011333;IPR013069;IPR015880;	7597	zinc finger and BTB domain containing 25 [Source:HGNC Symbol;Acc:HGNC:13112]	None	DBD and Full	not tested	None	None	b	Yes	No	Yes	4a, two or more datasets predict it as a TF	Sam Lambert	Laura Campitelli	Yes	$#ENSG00000089775#GO:0003700#sequence-specific DNA binding transcription factor activity#TAS - PMID:2027750	$#ENSP00000450718#ENSG00000089775#ENST00000555220#C2H2 ZF Containing Proteins#BTB$#ENSP00000476746#ENSG00000089775#ENST00000608382#C2H2 ZF Containing Proteins#BTB$#ENSP00000378204#ENSG00000089775#ENST00000394715#C2H2 ZF Containing Proteins#BTB$#ENSP00000451046#ENSG00000089775#ENST00000555424#C2H2 ZF Containing Proteins#	FALSE
KIRC	ENSG00000171448	ZBTB26	C2H2 ZF	Yes	Known motif	Monomer or homomultimer	High-throughput in vitro	None	None	IPR000210;IPR007087;IPR011333;IPR013069;IPR015880;	57684	zinc finger and BTB domain containing 26 [Source:HGNC Symbol;Acc:HGNC:23383]	None	DBD and Full	not tested	None	None	b	Yes	No	No	1a1, Direct HQ evidence	Jussi Taipale	Arttu Jolma	Yes	None	$#ENSP00000362760#ENSG00000171448#ENST00000373656#C2H2 ZF Containing Proteins#BTB$#ENSP00000362758#ENSG00000171448#ENST00000373654#C2H2 ZF Containing Proteins#BTB	FALSE
KIRC	ENSG00000011590	ZBTB32	C2H2 ZF	Yes	Known motif	Monomer or homomultimer	High-throughput in vitro	None	None	IPR000210;IPR007087;IPR011333;IPR013069;IPR015880;	27033	zinc finger and BTB domain containing 32 [Source:HGNC Symbol;Acc:HGNC:16763]	None	DBD and Full	not tested	None	None	b	Yes	No	No	1a1, Direct HQ evidence	Jussi Taipale	Pratyush Das	Yes	None	$#ENSP00000262630#ENSG00000011590#ENST00000262630#C2H2 ZF Containing Proteins#BTB$#ENSP00000466524#ENSG00000011590#ENST00000426659#C2H2 ZF Containing Proteins#$#ENSP00000376035#ENSG00000011590#ENST00000392197#C2H2 ZF Containing Proteins#BTB	FALSE
KIRC	ENSG00000185278	ZBTB37	C2H2 ZF	Yes	Known motif	Monomer or homomultimer	High-throughput in vitro	None	None	IPR000210;IPR007087;IPR011333;IPR013069;IPR015880;	84614	zinc finger and BTB domain containing 37 [Source:HGNC Symbol;Acc:HGNC:28365]	None	DBD and Full	not tested	None	None	b	Yes	No	No	1a1, Direct HQ evidence	Arttu Jolma	Laura Campitelli	Yes	None	$#ENSP00000356674#ENSG00000185278#ENST00000367701#C2H2 ZF Containing Proteins#BTB, DUF3342$#ENSP00000356677#ENSG00000185278#ENST00000367704#C2H2 ZF Containing Proteins#BTB, DUF3342$#ENSP00000356675#ENSG00000185278#ENST00000367702#C2H2 ZF Containing Proteins#BTB, DUF3342$#ENSP00000415293#ENSG00000185278#ENST00000427304#C2H2 ZF Containing Proteins#BTB, DUF3342	FALSE
KIRC	ENSG00000184677	ZBTB40	C2H2 ZF	Yes	Likely to be sequence specific TF	Monomer or homomultimer	No motif	None	Virtually nothing is known for this protein except that it has a decent cassette of znfC2H2 domains and a BTB homodimerization domain	IPR000210;IPR007087;IPR011333;IPR013069;IPR015880;	9923	zinc finger and BTB domain containing 40 [Source:HGNC Symbol;Acc:HGNC:29045]	None	DBD and Full	not tested	None	None	b	Yes	No	No	4a, two or more datasets predict it as a TF	Laura Campitelli	Arttu Jolma	Yes	None	$#ENSP00000363782#ENSG00000184677#ENST00000374651#C2H2 ZF Containing Proteins#BTB, zf-C2H2_4$#ENSP00000364798#ENSG00000184677#ENST00000375647#C2H2 ZF Containing Proteins#BTB, zf-C2H2_4$#ENSP00000383098#ENSG00000184677#ENST00000400239#C2H2 ZF Containing Proteins#BTB$#ENSP00000384527#ENSG00000184677#ENST00000404138#C2H2 ZF Containing Proteins#BTB, zf-C2H2_4	FALSE
KIRC	ENSG00000169155	ZBTB43	C2H2 ZF	Yes	Known motif	Monomer or homomultimer	High-throughput in vitro	None	None	IPR000210;IPR007087;IPR011333;IPR013069;IPR015880;	23099	zinc finger and BTB domain containing 43 [Source:HGNC Symbol;Acc:HGNC:17908]	None	DBD and Full	Yes	None	None	b	Yes	No	No	1a1, Direct HQ evidence	Laura Campitelli	Yimeng Yin	Yes	None	$#ENSP00000362563#ENSG00000169155#ENST00000373464#C2H2 ZF Containing Proteins#BTB$#ENSP00000390344#ENSG00000169155#ENST00000449886#C2H2 ZF Containing Proteins#BTB$#ENSP00000412145#ENSG00000169155#ENST00000450858#C2H2 ZF Containing Proteins#BTB$#ENSP00000362556#ENSG00000169155#ENST00000373457#C2H2 ZF Containing Proteins#BTB	FALSE
KIRC	ENSG00000204859	ZBTB48	C2H2 ZF	Yes	Known motif	Monomer or homomultimer	In vivo/Misc source	Motif obtained from MEME - not supported by recognition code (RCADE) and may be inaccurate or indirect	None	IPR000210;IPR007087;IPR011333;IPR013069;IPR015880;	3104	zinc finger and BTB domain containing 48 [Source:HGNC Symbol;Acc:HGNC:4930]	None	DBD and Full	not tested	None	None	a	Yes	No	Yes	1a1, Direct HQ evidence	Jussi Taipale	Sam Lambert	Yes	$#ENSG00000204859#GO:0003700#sequence-specific DNA binding transcription factor activity#TAS - PMID:8661141	$#ENSP00000366902#ENSG00000204859#ENST00000377674#C2H2 ZF Containing Proteins#BTB$#ENSP00000313416#ENSG00000204859#ENST00000319084#C2H2 ZF Containing Proteins#BTB$#ENSP00000466390#ENSG00000204859#ENST00000488936#C2H2 ZF Containing Proteins#$#ENSP00000416054#ENSG00000204859#ENST00000435905#C2H2 ZF Containing Proteins#BTB	FALSE
KIRC	ENSG00000168826	ZBTB49	C2H2 ZF	Yes	Known motif	Monomer or homomultimer	High-throughput in vitro	None	None	IPR000210;IPR007087;IPR011333;IPR013069;IPR015880;IPR020542	166793	zinc finger and BTB domain containing 49 [Source:HGNC Symbol;Acc:HGNC:19883]	None	DBD and Full	not tested	None	None	b	Yes	No	No	1a1, Direct HQ evidence	Sam Lambert	Jussi Taipale	Yes	None	$#ENSP00000338807#ENSG00000168826#ENST00000337872#C2H2 ZF Containing Proteins#BTB$#ENSP00000421654#ENSG00000168826#ENST00000504302#C2H2 ZF Containing Proteins#$#ENSP00000425747#ENSG00000168826#ENST00000502918#C2H2 ZF Containing Proteins#BTB	FALSE
KIRC	ENSG00000166432	ZMAT1	C2H2 ZF	Yes	Likely to be sequence specific TF	Monomer or homomultimer	No motif	Single C2H2 domain	Possible RBP.	IPR003604;IPR007087;IPR015880;	84460	Zinc finger matrin-type 1 [Source:HGNC Symbol;Acc:HGNC:29377]	None	not tested	not tested	None	None	x	Yes	No	No	4a, two or more datasets predict it as a TF	Jussi Taipale	Pratyush Das	No	None	$#ENSP00000361868#ENSG00000166432#ENST00000372782#C2H2 ZF Containing Proteins#zf-C2H2_jaz, zf-U1, zf-met$#ENSP00000437529#ENSG00000166432#ENST00000540921#C2H2 ZF Containing Proteins#zf-C2H2_jaz, zf-U1, zf-met	FALSE
KIRC	ENSG00000256223	ZNF10	C2H2 ZF	Yes	Known motif	Monomer or homomultimer	High-throughput in vitro	ChIP-seq motif is consistent with recognition code (RCADE)	None	IPR001909;IPR007087;IPR015880;	7556	zinc finger protein 268 [Source:HGNC Symbol;Acc:HGNC:13061]	None	DBD and Full	not tested	None	None	a	Yes	No	No	4a, two or more datasets predict it as a TF	Pratyush Das	Arttu Jolma	Yes	None	$#ENSP00000248211#ENSG00000256223#ENST00000248211#C2H2 ZF Containing Proteins#KRAB, zf-H2C2_2$#ENSP00000384893#ENSG00000256223#ENST00000402932#C2H2 ZF Containing Proteins#KRAB$#ENSP00000393814#ENSG00000256223#ENST00000426665#C2H2 ZF Containing Proteins#KRAB, zf-H2C2_2$#ENSP00000445997#ENSG00000256223#ENST00000538918#C2H2 ZF Containing Proteins#KRAB$#ENSP00000438232#ENSG00000256223#ENST00000540609…	TRUE
KIRC	ENSG00000152926	ZNF117	C2H2 ZF	Yes	Inferred motif	Monomer or homomultimer	In vivo/Misc source	None	None	IPR007087;IPR015880	51351	zinc finger protein 117 [Source:HGNC Symbol;Acc:HGNC:12897]	None	not tested	not tested	None	None	b	Yes	No	Yes	2a2, orthologous lower confidence evidence	Pratyush Das	Arttu Jolma	Yes	$#ENSG00000152926#GO:0003700#sequence-specific DNA binding transcription factor activity#NAS - PMID:2023909	$#ENSP00000282869#ENSG00000152926#ENST00000282869#C2H2 ZF Containing Proteins#zf-C2H2_6$#ENSP00000479944#ENSG00000152926#ENST00000620222#C2H2 ZF Containing Proteins#zf-C2H2_6$#ENSP00000484825#ENSG00000152926#ENST00000610793#C2H2 ZF Containing Proteins#XPA_N	FALSE
KIRC	ENSG00000197961	ZNF121	C2H2 ZF	Yes	Known motif	Monomer or homomultimer	High-throughput in vitro	ChIP-seq motif is consistent with recognition code (RCADE)	None	IPR007087;IPR015880	7675	zinc finger protein 121 [Source:HGNC Symbol;Acc:HGNC:12904]	None	DBD and Full	not tested	None	None	b	Yes	No	Yes	1a1, Direct HQ evidence	Jussi Taipale	Arttu Jolma	Yes	$#ENSG00000197961#GO:0003700#sequence-specific DNA binding transcription factor activity#IBA - GO_REF:0000033	$#ENSP00000468643#ENSG00000197961#ENST00000586602#C2H2 ZF Containing Proteins#$#ENSP00000326967#ENSG00000197961#ENST00000320451#C2H2 ZF Containing Proteins#$#ENSP00000467838#ENSG00000197961#ENST00000591447#C2H2 ZF Containing Proteins#zf-H2C2_2	FALSE
KIRC	ENSG00000125846	ZNF133	C2H2 ZF	Yes	Known motif	Monomer or homomultimer	High-throughput in vitro	ChIP-seq motif is consistent with recognition code (RCADE)	None	IPR001909;IPR007087;IPR015880;	7692	zinc finger protein 133 [Source:HGNC Symbol;Acc:HGNC:12917]	None	DBD and Full	not tested	None	None	b	Yes	No	Yes	1a1, Direct HQ evidence	Jussi Taipale	Tim Hughes	Yes	$#ENSG00000125846#GO:0003700#sequence-specific DNA binding transcription factor activity#TAS - PMID:7557990, PMID:9278146	$#ENSP00000346090#ENSG00000125846#ENST00000316358#C2H2 ZF Containing Proteins#KRAB$#ENSP00000366899#ENSG00000125846#ENST00000377671#C2H2 ZF Containing Proteins#KRAB$#ENSP00000383945#ENSG00000125846#ENST00000401790#C2H2 ZF Containing Proteins#KRAB$#ENSP00000385279#ENSG00000125846#ENST00000402618#C2H2 ZF Containing Proteins#$#ENSP00000442978#ENSG00000125846#ENST00000538547#C2H2 ZF Containing Protei…	TRUE
KIRC	ENSG00000131127	ZNF141	C2H2 ZF	Yes	Known motif	Monomer or homomultimer	High-throughput in vitro	ChIP-seq motif is consistent with recognition code (RCADE)	None	IPR001909;IPR007087;IPR015880;	7700	zinc finger protein 141 [Source:HGNC Symbol;Acc:HGNC:12926]	None	Full	not tested	None	None	b	Yes	No	No	1a1, Direct HQ evidence	Tim Hughes	Laura Campitelli	Yes	None	$#ENSP00000240499#ENSG00000131127#ENST00000240499#C2H2 ZF Containing Proteins#KRAB$#ENSP00000425799#ENSG00000131127#ENST00000512994#C2H2 ZF Containing Proteins#KRAB$#ENSP00000424403#ENSG00000131127#ENST00000505939#C2H2 ZF Containing Proteins#KRAB	TRUE
KIRC	ENSG00000170949	ZNF160	C2H2 ZF	Yes	Likely to be sequence specific TF	Monomer or homomultimer	No motif	None	Virtually nothing is known for this protein except that it has a decent cassette of znfC2H2 domains and a KRAB-domain	IPR001909;IPR007087;IPR015880;	90338	zinc finger protein 160 [Source:HGNC Symbol;Acc:HGNC:12948]	None	DBD and Full	not tested	None	None	a	Yes	No	No	4a, two or more datasets predict it as a TF	Arttu Jolma	Sam Lambert	Yes	None	$#ENSP00000347273#ENSG00000170949#ENST00000355147#C2H2 ZF Containing Proteins#KRAB$#ENSP00000409597#ENSG00000170949#ENST00000418871#C2H2 ZF Containing Proteins#KRAB$#ENSP00000470961#ENSG00000170949#ENST00000599056#C2H2 ZF Containing Proteins#KRAB$#ENSP00000469393#ENSG00000170949#ENST00000599247#C2H2 ZF Containing Proteins#KRAB$#ENSP00000470573#ENSG00000170949#ENST00000601421#C2H2 ZF Containing Pr…	TRUE
KIRC	ENSG00000175787	ZNF169	C2H2 ZF	Yes	Known motif	Monomer or homomultimer	High-throughput in vitro	ChIP-seq motif is consistent with recognition code (RCADE)	None	IPR001909;IPR007087;IPR015880;	169841	zinc finger protein 169 [Source:HGNC Symbol;Acc:HGNC:12957]	None	DBD and Full	not tested	None	None	b	Yes	No	No	1a1, Direct HQ evidence	Pratyush Das	Yimeng Yin	Yes	None	$#ENSP00000475038#ENSG00000175787#ENST00000480716#C2H2 ZF Containing Proteins#KRAB$#ENSP00000474608#ENSG00000175787#ENST00000481550#C2H2 ZF Containing Proteins#KRAB$#ENSP00000340711#ENSG00000175787#ENST00000340911#C2H2 ZF Containing Proteins#KRAB$#ENSP00000378792#ENSG00000175787#ENST00000395395#C2H2 ZF Containing Proteins#KRAB	TRUE
KIRC	ENSG00000147118	ZNF182	C2H2 ZF	Yes	Known motif	Monomer or homomultimer	High-throughput in vitro	ChIP-seq motif is consistent with recognition code (RCADE)	None	IPR001909;IPR007087;IPR015880;	7569	zinc finger protein 182 [Source:HGNC Symbol;Acc:HGNC:13001]	None	Full	not tested	None	None	a	Yes	No	Yes	1a1, Direct HQ evidence	Pratyush Das	Yimeng Yin	Yes	$#ENSG00000147118#GO:0003700#sequence-specific DNA binding transcription factor activity#IBA - GO_REF:0000033	$#ENSP00000366142#ENSG00000147118#ENST00000376943#C2H2 ZF Containing Proteins#KRAB$#ENSP00000380165#ENSG00000147118#ENST00000396965#C2H2 ZF Containing Proteins#KRAB	TRUE
KIRC	ENSG00000166261	ZNF202	C2H2 ZF	Yes	Known motif	Monomer or homomultimer	In vivo/Misc source	Motif obtained from MEME - not supported by recognition code (RCADE) and may be inaccurate or indirect	None	IPR001909;IPR003309;IPR007087;IPR008916;IPR015880;	7753	zinc finger protein 202 [Source:HGNC Symbol;Acc:HGNC:12994]	None	DBD and Full	not tested	None	None	a	Yes	No	Yes	1a1, Direct HQ evidence	Sam Lambert	Pratyush Das	Yes	$#ENSG00000166261#GO:0000981#sequence-specific DNA binding RNA polymerase II transcription factor activity#IBA - GO_REF:0000033$#ENSG00000166261#GO:0003700#sequence-specific DNA binding transcription factor activity#TAS - PMID:10748193, PMID:9790754	$#ENSP00000337724#ENSG00000166261#ENST00000336139#C2H2 ZF Containing Proteins#KRAB, SCAN$#ENSP00000432504#ENSG00000166261#ENST00000530393#C2H2 ZF Containing Proteins#KRAB, SCAN$#ENSP00000433881#ENSG00000166261#ENST00000529691#C2H2 ZF Containing Proteins#KRAB, SCAN$#ENSP00000431223#ENSG00000166261#ENST00000533463#C2H2 ZF Containing Proteins#SCAN	TRUE
KIRC	ENSG00000121417	ZNF211	C2H2 ZF	Yes	Known motif	Monomer or homomultimer	High-throughput in vitro	ChIP-seq motif is consistent with recognition code (RCADE)	None	IPR001909;IPR007087;IPR015880;	10520	zinc finger protein 211 [Source:HGNC Symbol;Acc:HGNC:13003]	None	Full	not tested	None	None	b	Yes	No	Yes	1a1, Direct HQ evidence	Laura Campitelli	Pratyush Das	Yes	$#ENSG00000121417#GO:0003700#sequence-specific DNA binding transcription factor activity#IBA - GO_REF:0000033	$#ENSP00000339562#ENSG00000121417#ENST00000347302#C2H2 ZF Containing Proteins#KRAB$#ENSP00000384436#ENSG00000121417#ENST00000407202#C2H2 ZF Containing Proteins#KRAB$#ENSP00000240731#ENSG00000121417#ENST00000240731#C2H2 ZF Containing Proteins#KRAB$#ENSP00000254182#ENSG00000121417#ENST00000254182#C2H2 ZF Containing Proteins#$#ENSP00000375584#ENSG00000121417#ENST00000391703#C2H2 ZF Containing Protei…	TRUE
KIRC	ENSG00000267680	ZNF224	C2H2 ZF	Yes	Known motif	Monomer or homomultimer	High-throughput in vitro	ChIP-seq motif is consistent with recognition code (RCADE)	None	IPR001909;IPR007087;IPR015880;	7767	zinc finger protein 224 [Source:HGNC Symbol;Acc:HGNC:13017]	None	DBD and Full	not tested	None	None	b	Yes	No	Yes	4a, two or more datasets predict it as a TF	Arttu Jolma	Pratyush Das	Yes	$#ENSG00000267680#GO:0003700#sequence-specific DNA binding transcription factor activity#IBA - GO_REF:0000033	$#ENSP00000337368#ENSG00000267680#ENST00000336976#C2H2 ZF Containing Proteins#KRAB$#ENSP00000466961#ENSG00000267680#ENST00000591511#C2H2 ZF Containing Proteins#KRAB$#ENSP00000465000#ENSG00000267680#ENST00000589680#C2H2 ZF Containing Proteins#KRAB$#ENSP00000465886#ENSG00000267680#ENST00000589870#C2H2 ZF Containing Proteins#KRAB	TRUE
KIRC	ENSG00000167380	ZNF226	C2H2 ZF	Yes	Likely to be sequence specific TF	Monomer or homomultimer	No motif	None	None	IPR001909;IPR007087;IPR015880;	7769	zinc finger protein 226 [Source:HGNC Symbol;Acc:HGNC:13019]	None	Full	not tested	None	None	b	Yes	No	Yes	4a, two or more datasets predict it as a TF	Jussi Taipale	Yimeng Yin	Yes	$#ENSG00000167380#GO:0003700#sequence-specific DNA binding transcription factor activity#IBA - GO_REF:0000033	$#ENSP00000300823#ENSG00000167380#ENST00000300823#C2H2 ZF Containing Proteins#KRAB$#ENSP00000336719#ENSG00000167380#ENST00000337433#C2H2 ZF Containing Proteins#KRAB$#ENSP00000393265#ENSG00000167380#ENST00000454662#C2H2 ZF Containing Proteins#KRAB$#ENSP00000467003#ENSG00000167380#ENST00000588742#C2H2 ZF Containing Proteins#KRAB$#ENSP00000464735#ENSG00000167380#ENST00000588795#C2H2 ZF Containing Pr…	TRUE
KIRC	ENSG00000263002	ZNF234	C2H2 ZF	Yes	Likely to be sequence specific TF	Monomer or homomultimer	No motif	None	None	IPR001909;IPR007087;IPR015880;	10780	Zinc finger protein 234 [Source:HGNC Symbol;Acc:HGNC:13027]	None	DBD and Full	not tested	None	None	b	Yes	No	Yes	4a, two or more datasets predict it as a TF	Sam Lambert	Jussi Taipale	Yes	$#ENSG00000263002#GO:0003700#sequence-specific DNA binding transcription factor activity#IBA - GO_REF:0000033	$#ENSP00000400878#ENSG00000263002#ENST00000426739#C2H2 ZF Containing Proteins#KRAB, zf-H2C2_2$#ENSP00000465011#ENSG00000263002#ENST00000592437#C2H2 ZF Containing Proteins#KRAB, zf-H2C2_2	TRUE
KIRC	ENSG00000130856	ZNF236	C2H2 ZF	Yes	Known motif	Monomer or homomultimer	In vivo/Misc source	Only known motifs are from Transfac or HocoMoco - origin is uncertain	None	IPR007087;IPR015880	7776	zinc finger protein 236 [Source:HGNC Symbol;Acc:HGNC:13028]	None	Full	not tested	None	None	a	Yes	No	No	2a1, Lower confidence direct evidence	Yimeng Yin	Pratyush Das	Yes	None	$#ENSP00000253159#ENSG00000130856#ENST00000253159#C2H2 ZF Containing Proteins#$#ENSP00000322361#ENSG00000130856#ENST00000320610#C2H2 ZF Containing Proteins#$#ENSP00000463787#ENSG00000130856#ENST00000579322#C2H2 ZF Containing Proteins#	FALSE
KIRC	ENSG00000198169	ZNF251	C2H2 ZF	Yes	Likely to be sequence specific TF	Monomer or homomultimer	No motif	None	Virtually nothing is known for this protein except that it has a decent cassette of znfC2H2 domains and a KRAB-domain	IPR001909;IPR007087;IPR015880;	90987	zinc finger protein 251 [Source:HGNC Symbol;Acc:HGNC:13045]	None	DBD	not tested	None	None	b	Yes	No	No	4a, two or more datasets predict it as a TF	Sam Lambert	Arttu Jolma	Yes	$#ENSG00000198169#GO:0003700#sequence-specific DNA binding transcription factor activity#IBA - GO_REF:0000033	$#ENSP00000292562#ENSG00000198169#ENST00000292562#C2H2 ZF Containing Proteins#KRAB, zf-H2C2_2$#ENSP00000431809#ENSG00000198169#ENST00000525191#C2H2 ZF Containing Proteins#KRAB	TRUE
KIRC	ENSG00000198393	ZNF26	C2H2 ZF	Yes	Known motif	Monomer or homomultimer	In vivo/Misc source	Motif obtained from MEME - not supported by recognition code (RCADE) and may be inaccurate or indirect	None	IPR001909;IPR007087;IPR015880;	7574	zinc finger protein 26 [Source:HGNC Symbol;Acc:HGNC:13053]	None	DBD and Full	not tested	None	None	a	Yes	No	Yes	1a1, Direct HQ evidence	Sam Lambert	Jussi Taipale	Yes	$#ENSG00000198393#GO:0003700#sequence-specific DNA binding transcription factor activity#IBA - GO_REF:0000033	$#ENSP00000333725#ENSG00000198393#ENST00000328654#C2H2 ZF Containing Proteins#KRAB$#ENSP00000437420#ENSG00000198393#ENST00000534834#C2H2 ZF Containing Proteins#KRAB$#ENSP00000443888#ENSG00000198393#ENST00000540238#C2H2 ZF Containing Proteins#KRAB$#ENSP00000445494#ENSG00000198393#ENST00000544181#C2H2 ZF Containing Proteins#KRAB	TRUE
KIRC	ENSG00000174652	ZNF266	C2H2 ZF	Yes	Known motif	Monomer or homomultimer	High-throughput in vitro	ChIP-seq motif is consistent with recognition code (RCADE)	None	IPR001909;IPR003656;IPR007087;IPR015880	10781	zinc finger protein 266 [Source:HGNC Symbol;Acc:HGNC:13059]	None	DBD and Full	not tested	None	None	b	Yes	No	No	1a1, Direct HQ evidence	Sam Lambert	Yimeng Yin	Yes	None	$#ENSP00000467151#ENSG00000174652#ENST00000588933#C2H2 ZF Containing Proteins#zf-H2C2_2$#ENSP00000467315#ENSG00000174652#ENST00000590306#C2H2 ZF Containing Proteins#zf-H2C2_2$#ENSP00000467923#ENSG00000174652#ENST00000591213#C2H2 ZF Containing Proteins#$#ENSP00000466714#ENSG00000174652#ENST00000592904#C2H2 ZF Containing Proteins#zf-H2C2_2$#ENSP00000468491#ENSG00000174652#ENST00000588221#C2H2 ZF Co…	TRUE
KIRC	ENSG00000171606	ZNF274	C2H2 ZF	Yes	Known motif	Monomer or homomultimer	High-throughput in vitro	None	None	IPR001909;IPR003309;IPR007087;IPR008916;IPR015880;	10782	zinc finger protein 274 [Source:HGNC Symbol;Acc:HGNC:13068]	None	DBD and Full	not tested	None	None	a	Yes	TF Gene Candidate_DNA-Binding: sequence-specific_Transactivation_PMIDS:10777669	Yes	1a1, Direct HQ evidence	Sam Lambert	Jussi Taipale	Yes	$#ENSG00000171606#GO:0000981#sequence-specific DNA binding RNA polymerase II transcription factor activity#IBA - GO_REF:0000033$#ENSG00000171606#GO:0003700#sequence-specific DNA binding transcription factor activity#TAS - PMID:10777669	$#ENSP00000321209#ENSG00000171606#ENST00000326804#C2H2 ZF Containing Proteins#KRAB, SCAN$#ENSP00000321187#ENSG00000171606#ENST00000345813#C2H2 ZF Containing Proteins#KRAB, SCAN$#ENSP00000409872#ENSG00000171606#ENST00000424679#C2H2 ZF Containing Proteins#KRAB, SCAN$#ENSP00000484810#ENSG00000171606#ENST00000617501#C2H2 ZF Containing Proteins#KRAB, SCAN	TRUE
KIRC	ENSG00000158805	ZNF276	C2H2 ZF	Yes	Known motif	Monomer or homomultimer	High-throughput in vitro	None	None	IPR007087;IPR012934;IPR015880;	92822	zinc finger protein 276 [Source:HGNC Symbol;Acc:HGNC:23330]	None	DBD and Full	not tested	None	None	b	Yes	No	No	1a1, Direct HQ evidence	Sam Lambert	Arttu Jolma	Yes	None	$#ENSP00000289816#ENSG00000158805#ENST00000289816#C2H2 ZF Containing Proteins#zf-AD$#ENSP00000415836#ENSG00000158805#ENST00000443381#C2H2 ZF Containing Proteins#zf-AD$#ENSP00000457210#ENSG00000158805#ENST00000568064#C2H2 ZF Containing Proteins#zf-AD	FALSE
KIRC	ENSG00000205903	ZNF316	C2H2 ZF	Yes	Known motif	Monomer or homomultimer	In vivo/Misc source	Only known motifs are from Transfac or HocoMoco - origin is uncertain	None	IPR001909;IPR007087;IPR015880;	100131017	zinc finger protein 316 [Source:HGNC Symbol;Acc:HGNC:13843]	None	not tested	not tested	None	None	c	Yes	No	No	2a1, Lower confidence direct evidence	Laura Campitelli	Arttu Jolma	Yes	None	$#ENSP00000482395#ENSG00000205903#ENST00000427912#C2H2 ZF Containing Proteins#$#ENSP00000477706#ENSG00000205903#ENST00000382252#C2H2 ZF Containing Proteins#KRAB	TRUE
KIRC	ENSG00000162664	ZNF326	C2H2 ZF	Yes	Likely to be sequence specific TF	Monomer or homomultimer	No motif	None	ZNF326 is a member of the DBIRD complex that regulates splicing by binding to PolII in an RNA-independant manner (PMID:22446626).	IPR007071;	284695	zinc finger protein 326 [Source:HGNC Symbol;Acc:HGNC:14104]	None	DBD and Full	not tested	None	None	b	No	Indeterminate - There is no evidence for or against this genes role as a TF__DNA Binding_PMIDS:9809746;10798446	No	4a, two or more datasets predict it as a TF	Sam Lambert	Yimeng Yin	No	None	$#ENSP00000340796#ENSG00000162664#ENST00000340281#C2H2 ZF Containing Proteins#AKAP95$#ENSP00000355318#ENSG00000162664#ENST00000361911#C2H2 ZF Containing Proteins#$#ENSP00000359476#ENSG00000162664#ENST00000370447#C2H2 ZF Containing Proteins#AKAP95	FALSE
KIRC	ENSG00000160961	ZNF333	C2H2 ZF	Yes	Known motif	Monomer or homomultimer	High-throughput in vitro	ChIP-seq motif is consistent with recognition code (RCADE)	None	IPR001909;IPR003656;IPR007087;IPR015880	84449	zinc finger protein 333 [Source:HGNC Symbol;Acc:HGNC:15624]	None	Full	not tested	None	None	b	Yes	No	No	1a1, Direct HQ evidence	Jussi Taipale	Yimeng Yin	Yes	None	$#ENSP00000292530#ENSG00000160961#ENST00000292530#C2H2 ZF Containing Proteins#KRAB$#ENSP00000438130#ENSG00000160961#ENST00000540689#C2H2 ZF Containing Proteins#KRAB$#ENSP00000472026#ENSG00000160961#ENST00000601134#C2H2 ZF Containing Proteins#KRAB	TRUE
KIRC	ENSG00000198026	ZNF335	C2H2 ZF	Yes	Likely to be sequence specific TF	Monomer or homomultimer	No motif	Has a putative AT-hook	None	IPR007087;IPR015880	63925	zinc finger protein 335 [Source:HGNC Symbol;Acc:HGNC:15807]	None	Full	not tested	None	None	b	Yes	No	No	4a, two or more datasets predict it as a TF	Laura Campitelli	Yimeng Yin	Yes	None	$#ENSP00000325326#ENSG00000198026#ENST00000322927#C2H2 ZF Containing Proteins#zf-C2H2_4	FALSE
KIRC	ENSG00000130684	ZNF337	C2H2 ZF	Yes	Known motif	Monomer or homomultimer	High-throughput in vitro	ChIP-seq motif is consistent with recognition code (RCADE)	None	IPR001909;IPR007087;IPR015880;	26152	zinc finger protein 337 [Source:HGNC Symbol;Acc:HGNC:15809]	None	Full	not tested	None	None	b	Yes	No	No	1a1, Direct HQ evidence	Pratyush Das	Tim Hughes	Yes	None	$#ENSP00000252979#ENSG00000130684#ENST00000252979#C2H2 ZF Containing Proteins#KRAB$#ENSP00000365619#ENSG00000130684#ENST00000376436#C2H2 ZF Containing Proteins#KRAB	TRUE
KIRC	ENSG00000131061	ZNF341	C2H2 ZF	Yes	Known motif	Monomer or homomultimer	In vivo/Misc source	Motif obtained from MEME - not supported by recognition code (RCADE) and may be inaccurate or indirect	None	IPR007087;IPR015880	84905	zinc finger protein 341 [Source:HGNC Symbol;Acc:HGNC:15992]	None	Full	not tested	None	None	b	Yes	No	Yes	1a1, Direct HQ evidence	Jussi Taipale	Sam Lambert	Yes	$#ENSG00000131061#GO:0003700#sequence-specific DNA binding transcription factor activity#IBA - GO_REF:0000033	$#ENSP00000344308#ENSG00000131061#ENST00000342427#C2H2 ZF Containing Proteins#$#ENSP00000364346#ENSG00000131061#ENST00000375200#C2H2 ZF Containing Proteins#	FALSE
KIRC	ENSG00000088876	ZNF343	C2H2 ZF	Yes	Known motif	Monomer or homomultimer	High-throughput in vitro	None	None	IPR001909;IPR007087;IPR015880;	79175	zinc finger protein 343 [Source:HGNC Symbol;Acc:HGNC:16017]	None	DBD and Full	not tested	None	None	b	Yes	No	No	1a1, Direct HQ evidence	Jussi Taipale	Laura Campitelli	Yes	None	$#ENSP00000370652#ENSG00000088876#ENST00000381253#C2H2 ZF Containing Proteins#KRAB$#ENSP00000399682#ENSG00000088876#ENST00000445484#C2H2 ZF Containing Proteins#KRAB$#ENSP00000278772#ENSG00000088876#ENST00000278772#C2H2 ZF Containing Proteins#KRAB, zf-C2H2_4$#ENSP00000416488#ENSG00000088876#ENST00000421216#C2H2 ZF Containing Proteins#KRAB	TRUE
KIRC	ENSG00000251247	ZNF345	C2H2 ZF	Yes	Known motif	Monomer or homomultimer	High-throughput in vitro	None	None	IPR001909;IPR007087;IPR015880;	25850	Zinc finger protein 345 [Source:HGNC Symbol;Acc:HGNC:16367]	None	DBD and Full	not tested	None	None	b	Yes	No	Yes	1a1, Direct HQ evidence	Pratyush Das	Laura Campitelli	Yes	$#ENSG00000251247#GO:0003700#sequence-specific DNA binding transcription factor activity#IBA - GO_REF:0000033	$#ENSP00000431216#ENSG00000251247#ENST00000420450#C2H2 ZF Containing Proteins#$#ENSP00000431202#ENSG00000251247#ENST00000529555#C2H2 ZF Containing Proteins#$#ENSP00000465431#ENSG00000251247#ENST00000589046#C2H2 ZF Containing Proteins#$#ENSP00000467611#ENSG00000251247#ENST00000526123#C2H2 ZF Containing Proteins#$#ENSP00000431289#ENSG00000251247#ENST00000532141#C2H2 ZF Containing Proteins#zf-H2C2_2…	FALSE
KIRC	ENSG00000178338	ZNF354B	C2H2 ZF	Yes	Known motif	Monomer or homomultimer	High-throughput in vitro	ChIP-seq motif is consistent with recognition code (RCADE)	None	IPR001909;IPR007087;IPR015880;	117608	zinc finger protein 354B [Source:HGNC Symbol;Acc:HGNC:17197]	None	DBD and Full	not tested	None	None	b	Yes	No	Yes	1a1, Direct HQ evidence	Jussi Taipale	Pratyush Das	Yes	$#ENSG00000178338#GO:0003700#sequence-specific DNA binding transcription factor activity#IBA - GO_REF:0000033	$#ENSP00000327143#ENSG00000178338#ENST00000322434#C2H2 ZF Containing Proteins#KRAB$#ENSP00000429827#ENSG00000178338#ENST00000520377#C2H2 ZF Containing Proteins#KRAB	TRUE
KIRC	ENSG00000186812	ZNF397	C2H2 ZF	Yes	Likely to be sequence specific TF	Monomer or homomultimer	No motif	None	Virtually nothing is known for this protein except that it has a decent cassette of znfC2H2 domains and that it binds on centromeric regions PMID: 18369653	IPR003309;IPR007087;IPR008916;IPR015880	84307	zinc finger protein 397 [Source:HGNC Symbol;Acc:HGNC:18818]	None	DBD and Full	not tested	None	None	b	Yes	No	Yes	4a, two or more datasets predict it as a TF	Jussi Taipale	Arttu Jolma	Yes	$#ENSG00000186812#GO:0003700#sequence-specific DNA binding transcription factor activity#IBA - GO_REF:0000033	$#ENSP00000261333#ENSG00000186812#ENST00000261333#C2H2 ZF Containing Proteins#SCAN$#ENSP00000331577#ENSG00000186812#ENST00000330501#C2H2 ZF Containing Proteins#SCAN$#ENSP00000466317#ENSG00000186812#ENST00000591206#C2H2 ZF Containing Proteins#SCAN$#ENSP00000464808#ENSG00000186812#ENST00000588119#C2H2 ZF Containing Proteins#SCAN$#ENSP00000468413#ENSG00000186812#ENST00000592264#C2H2 ZF Containing Pr…	FALSE
KIRC	ENSG00000119725	ZNF410	C2H2 ZF	Yes	Known motif	Monomer or homomultimer	High-throughput in vitro	None	None	IPR007087;IPR015880	57862	zinc finger protein 410 [Source:HGNC Symbol;Acc:HGNC:20144]	None	DBD and Full	not tested	None	None	a	Yes	No	No	1a1, Direct HQ evidence	Jussi Taipale	Arttu Jolma	Yes	None	$#ENSP00000323293#ENSG00000119725#ENST00000324593#C2H2 ZF Containing Proteins#$#ENSP00000407130#ENSG00000119725#ENST00000442160#C2H2 ZF Containing Proteins#$#ENSP00000451763#ENSG00000119725#ENST00000555044#C2H2 ZF Containing Proteins#$#ENSP00000442228#ENSG00000119725#ENST00000540593#C2H2 ZF Containing Proteins#$#ENSP00000451116#ENSG00000119725#ENST00000554797#C2H2 ZF Containing Proteins#$#ENSP000…	FALSE
KIRC	ENSG00000173480	ZNF417	C2H2 ZF	Yes	Known motif	Monomer or homomultimer	High-throughput in vitro	ChIP-seq motif is consistent with recognition code (RCADE)	None	IPR001909;IPR007087;IPR015880;	147687	zinc finger protein 417 [Source:HGNC Symbol;Acc:HGNC:20646]	None	Full	not tested	None	None	b	Yes	No	No	1a1, Direct HQ evidence	Sam Lambert	Pratyush Das	Yes	None	$#ENSP00000311319#ENSG00000173480#ENST00000312026#C2H2 ZF Containing Proteins#KRAB, zf-C2H2_4$#ENSP00000472272#ENSG00000173480#ENST00000595559#C2H2 ZF Containing Proteins#KRAB, zf-C2H2_4$#ENSP00000471471#ENSG00000173480#ENST00000598629#C2H2 ZF Containing Proteins#$#ENSP00000472352#ENSG00000173480#ENST00000594396#C2H2 ZF Containing Proteins#KRAB$#ENSP00000471325#ENSG00000173480#ENST00000598526#C2H…	TRUE
KIRC	ENSG00000196724	ZNF418	C2H2 ZF	Yes	Known motif	Monomer or homomultimer	High-throughput in vitro	ChIP-seq motif is consistent with recognition code (RCADE)	None	IPR001909;IPR007087;IPR015880;	147686	zinc finger protein 418 [Source:HGNC Symbol;Acc:HGNC:20647]	None	DBD and Full	not tested	None	None	b	Yes	No	Yes	1a1, Direct HQ evidence	Pratyush Das	Arttu Jolma	Yes	$#ENSG00000196724#GO:0003700#sequence-specific DNA binding transcription factor activity#IBA - GO_REF:0000033	$#ENSP00000379451#ENSG00000196724#ENST00000396147#C2H2 ZF Containing Proteins#KRAB, zf-C2H2_4$#ENSP00000471652#ENSG00000196724#ENST00000595830#C2H2 ZF Containing Proteins#KRAB, zf-C2H2_4$#ENSP00000483763#ENSG00000196724#ENST00000616958#C2H2 ZF Containing Proteins#KRAB, zf-C2H2_4$#ENSP00000407039#ENSG00000196724#ENST00000425570#C2H2 ZF Containing Proteins#KRAB, zf-C2H2_4$#ENSP00000468968#ENSG00000…	TRUE
KIRC	ENSG00000105136	ZNF419	C2H2 ZF	Yes	Known motif	Monomer or homomultimer	High-throughput in vitro	ChIP-seq motif is consistent with recognition code (RCADE)	None	IPR001909;IPR007087;IPR015880;	79744	zinc finger protein 419 [Source:HGNC Symbol;Acc:HGNC:20648]	None	DBD and Full	not tested	None	None	b	Yes	No	Yes	1a1, Direct HQ evidence	Jussi Taipale	Pratyush Das	Yes	$#ENSG00000105136#GO:0003700#sequence-specific DNA binding transcription factor activity#IBA - GO_REF:0000033	$#ENSP00000221735#ENSG00000105136#ENST00000221735#C2H2 ZF Containing Proteins#FAM178, KRAB$#ENSP00000388864#ENSG00000105136#ENST00000424930#C2H2 ZF Containing Proteins#FAM178, KRAB$#ENSP00000299860#ENSG00000105136#ENST00000347466#C2H2 ZF Containing Proteins#FAM178, KRAB$#ENSP00000392129#ENSG00000105136#ENST00000415379#C2H2 ZF Containing Proteins#FAM178, KRAB$#ENSP00000390916#ENSG00000105136#ENST0…	TRUE
KIRC	ENSG00000196705	ZNF431	C2H2 ZF	Yes	Known motif	Monomer or homomultimer	In vivo/Misc source	Motif obtained from MEME - not supported by recognition code (RCADE) and may be inaccurate or indirect	None	IPR001909;IPR007087;IPR015880;	170959	zinc finger protein 431 [Source:HGNC Symbol;Acc:HGNC:20809]	None	Full	not tested	None	None	b	Yes	No	Yes	1a1, Direct HQ evidence	Jussi Taipale	Arttu Jolma	Yes	$#ENSG00000196705#GO:0043433#negative regulation of sequence-specific DNA binding transcription factor activity#ISS - GO_REF:0000024	$#ENSP00000308578#ENSG00000196705#ENST00000311048#C2H2 ZF Containing Proteins#KRAB$#ENSP00000469460#ENSG00000196705#ENST00000594425#C2H2 ZF Containing Proteins#	TRUE
KIRC	ENSG00000197857	ZNF44	C2H2 ZF	Yes	Known motif	Monomer or homomultimer	High-throughput in vitro	ChIP-seq motif is consistent with recognition code (RCADE)	None	IPR001909;IPR007087;IPR015880;	51710	zinc finger protein 44 [Source:HGNC Symbol;Acc:HGNC:13110]	None	Full	not tested	None	None	a	Yes	No	No	1a1, Direct HQ evidence	Laura Campitelli	Pratyush Das	Yes	None	$#ENSP00000347910#ENSG00000197857#ENST00000355684#C2H2 ZF Containing Proteins#KRAB$#ENSP00000348419#ENSG00000197857#ENST00000356109#C2H2 ZF Containing Proteins#KRAB	TRUE
KIRC	ENSG00000185219	ZNF445	C2H2 ZF	Yes	Known motif	Monomer or homomultimer	In vivo/Misc source	Motif obtained from MEME - not supported by recognition code (RCADE) and may be inaccurate or indirect	None	IPR001909;IPR003309;IPR007087;IPR008916;IPR015880;	353274	zinc finger protein 445 [Source:HGNC Symbol;Acc:HGNC:21018]	None	Full	not tested	None	None	b	Yes	No	No	1a1, Direct HQ evidence	Sam Lambert	Pratyush Das	Yes	$#ENSG00000185219#GO:0003700#sequence-specific DNA binding transcription factor activity#IEA - GO_REF:0000002	$#ENSP00000379387#ENSG00000185219#ENST00000396077#C2H2 ZF Containing Proteins#KRAB, SCAN, zf-C2H2_4, zf-H2C2_2$#ENSP00000413073#ENSG00000185219#ENST00000425708#C2H2 ZF Containing Proteins#KRAB, SCAN, zf-C2H2_4, zf-H2C2_2$#ENSP00000483454#ENSG00000185219#ENST00000617032#C2H2 ZF Containing Proteins#KRAB, SCAN	TRUE
KIRC	ENSG00000173275	ZNF449	C2H2 ZF	Yes	Known motif	Monomer or homomultimer	High-throughput in vitro	None	None	IPR003309;IPR007087;IPR008916;IPR015880	203523	zinc finger protein 449 [Source:HGNC Symbol;Acc:HGNC:21039]	None	DBD and Full	not tested	None	None	b	Yes	No	Yes	1a1, Direct HQ evidence	Pratyush Das	Sam Lambert	Yes	$#ENSG00000173275#GO:0003700#sequence-specific DNA binding transcription factor activity#IBA - GO_REF:0000033	$#ENSP00000339585#ENSG00000173275#ENST00000339249#C2H2 ZF Containing Proteins#SCAN$#ENSP00000359797#ENSG00000173275#ENST00000370761#C2H2 ZF Containing Proteins#SCAN	FALSE
KIRC	ENSG00000196268	ZNF493	C2H2 ZF	Yes	Likely to be sequence specific TF	Monomer or homomultimer	No motif	None	None	IPR001909;IPR007087;IPR015880;	284443	zinc finger protein 493 [Source:HGNC Symbol;Acc:HGNC:23708]	None	not tested	not tested	None	None	b	Yes	No	Yes	4a, two or more datasets predict it as a TF	Laura Campitelli	Yimeng Yin	Yes	$#ENSG00000196268#GO:0003700#sequence-specific DNA binding transcription factor activity#IBA - GO_REF:0000033	$#ENSP00000340651#ENSG00000196268#ENST00000339914#C2H2 ZF Containing Proteins#KRAB$#ENSP00000347691#ENSG00000196268#ENST00000355504#C2H2 ZF Containing Proteins#$#ENSP00000376110#ENSG00000196268#ENST00000392288#C2H2 ZF Containing Proteins#KRAB$#ENSP00000469368#ENSG00000196268#ENST00000596302#C2H2 ZF Containing Proteins#KRAB$#ENSP00000469680#ENSG00000196268#ENST00000594390#C2H2 ZF Containing Protei…	FALSE
KIRC	ENSG00000103199	ZNF500	C2H2 ZF	Yes	Likely to be sequence specific TF	Monomer or homomultimer	No motif	None	None	IPR001909;IPR003309;IPR007087;IPR008916;IPR015880;	26048	zinc finger protein 500 [Source:HGNC Symbol;Acc:HGNC:23716]	None	Full	not tested	None	None	b	Yes	No	Yes	4a, two or more datasets predict it as a TF	Tim Hughes	Jussi Taipale	Yes	$#ENSG00000103199#GO:0003700#sequence-specific DNA binding transcription factor activity#IBA - GO_REF:0000033	$#ENSP00000219478#ENSG00000103199#ENST00000219478#C2H2 ZF Containing Proteins#KRAB, SCAN$#ENSP00000445714#ENSG00000103199#ENST00000545009#C2H2 ZF Containing Proteins#KRAB, SCAN$#ENSP00000464747#ENSG00000103199#ENST00000592425#C2H2 ZF Containing Proteins#$#ENSP00000465073#ENSG00000103199#ENST00000588942#C2H2 ZF Containing Proteins#	TRUE
KIRC	ENSG00000081665	ZNF506	C2H2 ZF	Yes	Known motif	Monomer or homomultimer	High-throughput in vitro	ChIP-seq motif is consistent with recognition code (RCADE)	Has a nice cassette of znfC2H2 domains and a KRAB domain	IPR001909;IPR007087;IPR015880;	440515	zinc finger protein 506 [Source:HGNC Symbol;Acc:HGNC:23780]	None	DBD	not tested	None	None	b	Yes	No	No	1a1, Direct HQ evidence	Jussi Taipale	Pratyush Das	Yes	$#ENSG00000081665#GO:0003700#sequence-specific DNA binding transcription factor activity#IDA - PMID:25274305 | NAS - PMID:2023909	$#ENSP00000445149#ENSG00000081665#ENST00000545006#C2H2 ZF Containing Proteins#KRAB$#ENSP00000393835#ENSG00000081665#ENST00000443905#C2H2 ZF Containing Proteins#KRAB, zf-H2C2_2$#ENSP00000440625#ENSG00000081665#ENST00000540806#C2H2 ZF Containing Proteins#KRAB, zf-H2C2_2$#ENSP00000468217#ENSG00000081665#ENST00000587461#C2H2 ZF Containing Proteins#KRAB	TRUE
KIRC	ENSG00000196700	ZNF512B	C2H2 ZF	Yes	Likely to be sequence specific TF	Monomer or homomultimer	No motif	Has a putative AT-hook	Protein has znfC2H2 domains but they are fragmented rather than making decent cassettes	IPR007087;IPR015880	57473	zinc finger protein 512B [Source:HGNC Symbol;Acc:HGNC:29212]	None	Full	not tested	None	None	x	Yes	No	No	4a, two or more datasets predict it as a TF	Pratyush Das	Arttu Jolma	Yes	None	$#ENSP00000358904#ENSG00000196700#ENST00000369888#C2H2 ZF Containing Proteins#zf-C2H2_4, zf-met	FALSE
KIRC	ENSG00000163795	ZNF513	C2H2 ZF	Yes	Known motif	Monomer or homomultimer	High-throughput in vitro	ChIP-seq motif is consistent with recognition code (RCADE)	None	IPR007087;IPR015880	130557	zinc finger protein 513 [Source:HGNC Symbol;Acc:HGNC:26498]	None	DBD and Full	not tested	None	None	b	Yes	No	No	1a1, Direct HQ evidence	Pratyush Das	Laura Campitelli	Yes	None	$#ENSP00000318373#ENSG00000163795#ENST00000323703#C2H2 ZF Containing Proteins#$#ENSP00000384874#ENSG00000163795#ENST00000407879#C2H2 ZF Containing Proteins#$#ENSP00000394226#ENSG00000163795#ENST00000436006#C2H2 ZF Containing Proteins#zf-H2C2_5	FALSE
KIRC	ENSG00000144026	ZNF514	C2H2 ZF	Yes	Likely to be sequence specific TF	Monomer or homomultimer	No motif	None	None	IPR001909;IPR007087;IPR015880;	84874	zinc finger protein 514 [Source:HGNC Symbol;Acc:HGNC:25894]	None	DBD and Full	not tested	None	None	b	Yes	No	Yes	4a, two or more datasets predict it as a TF	Sam Lambert	Laura Campitelli	Yes	$#ENSG00000144026#GO:0003700#sequence-specific DNA binding transcription factor activity#IBA - GO_REF:0000033	$#ENSP00000295208#ENSG00000144026#ENST00000295208#C2H2 ZF Containing Proteins#KRAB$#ENSP00000405509#ENSG00000144026#ENST00000411425#C2H2 ZF Containing Proteins#KRAB$#ENSP00000399647#ENSG00000144026#ENST00000447814#C2H2 ZF Containing Proteins#KRAB	TRUE
KIRC	ENSG00000197363	ZNF517	C2H2 ZF	Yes	Likely to be sequence specific TF	Monomer or homomultimer	No motif	None	None	IPR001909;IPR007087;IPR015880;	340385	zinc finger protein 517 [Source:HGNC Symbol;Acc:HGNC:27984]	None	Full	not tested	None	None	b	Yes	No	No	4a, two or more datasets predict it as a TF	Sam Lambert	Yimeng Yin	Yes	None	$#ENSP00000433299#ENSG00000197363#ENST00000525105#C2H2 ZF Containing Proteins#KRAB$#ENSP00000432025#ENSG00000197363#ENST00000529429#C2H2 ZF Containing Proteins#$#ENSP00000436103#ENSG00000197363#ENST00000531720#C2H2 ZF Containing Proteins#KRAB$#ENSP00000353058#ENSG00000197363#ENST00000359971#C2H2 ZF Containing Proteins#KRAB	TRUE
KIRC	ENSG00000177853	ZNF518A	C2H2 ZF	Yes	Likely to be sequence specific TF	Monomer or homomultimer	No motif	None	Virtually nothing is known for this protein except that it has a decent cassette of znfC2H2 domains and that it interacts with polycomb repressor complex 2 PMID: 25680957	IPR007087;IPR015880	9849	zinc finger protein 518A [Source:HGNC Symbol;Acc:HGNC:29009]	None	Full	not tested	None	None	b	Yes	No	Yes	4a, two or more datasets predict it as a TF	Jussi Taipale	Arttu Jolma	Yes	$#ENSG00000177853#GO:0000981#sequence-specific DNA binding RNA polymerase II transcription factor activity#IBA - GO_REF:0000033	$#ENSP00000479684#ENSG00000177853#ENST00000316045#C2H2 ZF Containing Proteins#zf-H2C2_2, zf-H2C2_5$#ENSP00000480280#ENSG00000177853#ENST00000478086#C2H2 ZF Containing Proteins#zf-C2H2_4$#ENSP00000485614#ENSG00000177853#ENST00000624776#C2H2 ZF Containing Proteins#zf-H2C2_2, zf-H2C2_5$#ENSP00000481657#ENSG00000177853#ENST00000614149#C2H2 ZF Containing Proteins#zf-H2C2_2, zf-H2C2_5	FALSE
KIRC	ENSG00000175322	ZNF519	C2H2 ZF	Yes	Known motif	Monomer or homomultimer	High-throughput in vitro	ChIP-seq motif is consistent with recognition code (RCADE)	None	IPR001909;IPR007087;IPR015880;	162655	zinc finger protein 519 [Source:HGNC Symbol;Acc:HGNC:30574]	None	DBD and Full	not tested	None	None	b	Yes	No	No	1a1, Direct HQ evidence	Pratyush Das	Jussi Taipale	Yes	None	$#ENSP00000464872#ENSG00000175322#ENST00000590202#C2H2 ZF Containing Proteins#KRAB$#ENSP00000465159#ENSG00000175322#ENST00000589498#C2H2 ZF Containing Proteins#KRAB	TRUE
KIRC	ENSG00000167555	ZNF528	C2H2 ZF	Yes	Known motif	Monomer or homomultimer	High-throughput in vitro	ChIP-seq motif is consistent with recognition code (RCADE)	None	IPR001909;IPR007087;IPR015880;	84436	zinc finger protein 528 [Source:HGNC Symbol;Acc:HGNC:29384]	None	not tested	not tested	None	None	x	Yes	No	Yes	1a1, Direct HQ evidence	Sam Lambert	Jussi Taipale	Yes	$#ENSG00000167555#GO:0003700#sequence-specific DNA binding transcription factor activity#IBA - GO_REF:0000033	$#ENSP00000353652#ENSG00000167555#ENST00000360465#C2H2 ZF Containing Proteins#KRAB$#ENSP00000375665#ENSG00000167555#ENST00000391788#C2H2 ZF Containing Proteins#KRAB$#ENSP00000413711#ENSG00000167555#ENST00000436397#C2H2 ZF Containing Proteins#$#ENSP00000432992#ENSG00000167555#ENST00000493272#C2H2 ZF Containing Proteins#$#ENSP00000469481#ENSG00000167555#ENST00000594530#C2H2 ZF Containing Proteins#K…	TRUE
KIRC	ENSG00000186020	ZNF529	C2H2 ZF	Yes	Known motif	Monomer or homomultimer	In vivo/Misc source	Motif obtained from MEME - not supported by recognition code (RCADE) and may be inaccurate or indirect	None	IPR001909;IPR007087;IPR015880;	57711	zinc finger protein 529 [Source:HGNC Symbol;Acc:HGNC:29328]	None	DBD and Full	not tested	None	None	b	Yes	No	No	1a1, Direct HQ evidence	Jussi Taipale	Sam Lambert	Yes	None	$#ENSP00000465578#ENSG00000186020#ENST00000591340#C2H2 ZF Containing Proteins#C1_4, KRAB, Zn-ribbon_8, zf-C2H2_6, zf-H2C2_2$#ENSP00000334695#ENSG00000186020#ENST00000334116#C2H2 ZF Containing Proteins#C1_4, Zn-ribbon_8, zf-C2H2_6, zf-H2C2_2$#ENSP00000465917#ENSG00000186020#ENST00000452073#C2H2 ZF Containing Proteins#$#ENSP00000468619#ENSG00000186020#ENST00000585983#C2H2 ZF Containing Proteins#KRA…	TRUE
KIRC	ENSG00000187187	ZNF546	C2H2 ZF	Yes	Likely to be sequence specific TF	Monomer or homomultimer	No motif	None	Virtually nothing is known for this protein except that it has a decent cassette of znfC2H2 domains and a KRAB-domain	IPR001909;IPR007087;IPR015880;	339327	zinc finger protein 546 [Source:HGNC Symbol;Acc:HGNC:28671]	None	Full	not tested	None	None	b	Yes	No	Yes	4a, two or more datasets predict it as a TF	Arttu Jolma	Sam Lambert	Yes	$#ENSG00000187187#GO:0003700#sequence-specific DNA binding transcription factor activity#IBA - GO_REF:0000033	$#ENSP00000339823#ENSG00000187187#ENST00000347077#C2H2 ZF Containing Proteins#KRAB$#ENSP00000469540#ENSG00000187187#ENST00000600094#C2H2 ZF Containing Proteins#KRAB$#ENSP00000470423#ENSG00000187187#ENST00000596894#C2H2 ZF Containing Proteins#	TRUE
KIRC	ENSG00000188785	ZNF548	C2H2 ZF	Yes	Known motif	Monomer or homomultimer	High-throughput in vitro	ChIP-seq motif is consistent with recognition code (RCADE)	None	IPR001909;IPR007087;IPR015880;	147694	zinc finger protein 548 [Source:HGNC Symbol;Acc:HGNC:26561]	None	DBD and Full	not tested	None	None	b	Yes	No	Yes	1a1, Direct HQ evidence	Yimeng Yin	Sam Lambert	Yes	$#ENSG00000188785#GO:0003700#sequence-specific DNA binding transcription factor activity#IBA - GO_REF:0000033	$#ENSP00000379482#ENSG00000188785#ENST00000366197#C2H2 ZF Containing Proteins#KRAB$#ENSP00000337555#ENSG00000188785#ENST00000336128#C2H2 ZF Containing Proteins#KRAB$#ENSP00000473179#ENSG00000188785#ENST00000597400#C2H2 ZF Containing Proteins#KRAB$#ENSP00000470982#ENSG00000188785#ENST00000600927#C2H2 ZF Containing Proteins#KRAB	TRUE
KIRC	ENSG00000251369	ZNF550	C2H2 ZF	Yes	Known motif	Monomer or homomultimer	High-throughput in vitro	ChIP-seq motif is consistent with recognition code (RCADE)	None	IPR001909;IPR007087;IPR015880;	162972	zinc finger protein 550 [Source:HGNC Symbol;Acc:HGNC:28643]	None	not tested	not tested	None	TFs that are in CisBP but not in Vaquerizas set	No	Yes	No	No	1a1, Direct HQ evidence	Pratyush Das	Arttu Jolma	Yes	None	$#ENSP00000446224#ENSG00000251369#ENST00000325134#C2H2 ZF Containing Proteins#KRAB$#ENSP00000445978#ENSG00000251369#ENST00000344222#C2H2 ZF Containing Proteins#$#ENSP00000469679#ENSG00000251369#ENST00000457177#C2H2 ZF Containing Proteins#KRAB$#ENSP00000472973#ENSG00000251369#ENST00000601415#C2H2 ZF Containing Proteins#KRAB	TRUE
KIRC	ENSG00000172006	ZNF554	C2H2 ZF	Yes	Known motif	Monomer or homomultimer	High-throughput in vitro	ChIP-seq motif is consistent with recognition code (RCADE)	None	IPR001909;IPR007087;IPR015880;	115196	zinc finger protein 554 [Source:HGNC Symbol;Acc:HGNC:26629]	None	DBD and Full	not tested	None	None	b	Yes	No	No	1a1, Direct HQ evidence	Sam Lambert	Jussi Taipale	Yes	None	$#ENSP00000321132#ENSG00000172006#ENST00000317243#C2H2 ZF Containing Proteins#KRAB$#ENSP00000467997#ENSG00000172006#ENST00000591265#C2H2 ZF Containing Proteins#KRAB	TRUE
KIRC	ENSG00000167785	ZNF558	C2H2 ZF	Yes	Known motif	Monomer or homomultimer	High-throughput in vitro	ChIP-seq motif is consistent with recognition code (RCADE)	None	IPR001909;IPR007087;IPR015880;	148156	zinc finger protein 558 [Source:HGNC Symbol;Acc:HGNC:26422]	None	Full	not tested	None	None	b	Yes	No	No	1a1, Direct HQ evidence	Sam Lambert	Yimeng Yin	Yes	None	$#ENSP00000301475#ENSG00000167785#ENST00000301475#C2H2 ZF Containing Proteins#KRAB$#ENSP00000471277#ENSG00000167785#ENST00000601372#C2H2 ZF Containing Proteins#KRAB	TRUE
KIRC	ENSG00000196357	ZNF565	C2H2 ZF	Yes	Known motif	Monomer or homomultimer	High-throughput in vitro	ChIP-seq motif is consistent with recognition code (RCADE)	None	IPR001909;IPR007087;IPR015880;	147929	zinc finger protein 565 [Source:HGNC Symbol;Acc:HGNC:26726]	None	DBD	not tested	None	None	b	Yes	No	Yes	1a1, Direct HQ evidence	Sam Lambert	Pratyush Das	Yes	$#ENSG00000196357#GO:0003700#sequence-specific DNA binding transcription factor activity#IBA - GO_REF:0000033	$#ENSP00000465906#ENSG00000196357#ENST00000591473#C2H2 ZF Containing Proteins#$#ENSP00000306869#ENSG00000196357#ENST00000304116#C2H2 ZF Containing Proteins#KRAB$#ENSP00000347234#ENSG00000196357#ENST00000355114#C2H2 ZF Containing Proteins#KRAB$#ENSP00000376013#ENSG00000196357#ENST00000392173#C2H2 ZF Containing Proteins#KRAB	TRUE
KIRC	ENSG00000198466	ZNF587	C2H2 ZF	Yes	Known motif	Monomer or homomultimer	High-throughput in vitro	ChIP-seq motif is consistent with recognition code (RCADE)	None	IPR001909;IPR007087;IPR015880;	84914	zinc finger protein 587 [Source:HGNC Symbol;Acc:HGNC:30955]	None	Full	not tested	None	None	b	Yes	No	No	1a1, Direct HQ evidence	Sam Lambert	Pratyush Das	Yes	None	$#ENSP00000345479#ENSG00000198466#ENST00000339656#C2H2 ZF Containing Proteins#KRAB, zf-C2H2_4$#ENSP00000393865#ENSG00000198466#ENST00000423137#C2H2 ZF Containing Proteins#KRAB, zf-C2H2_4$#ENSP00000406999#ENSG00000198466#ENST00000419854#C2H2 ZF Containing Proteins#zf-C2H2_4	TRUE
KIRC	ENSG00000164048	ZNF589	C2H2 ZF	Yes	Known motif	Monomer or homomultimer	In vivo/Misc source	Only known motifs are from Transfac or HocoMoco - origin is uncertain	None	IPR001909;IPR007087;IPR015880;	51385	zinc finger protein 589 [Source:HGNC Symbol;Acc:HGNC:16747]	None	DBD and Full	not tested	None	None	b	Yes	No	No	2a1, Lower confidence direct evidence	Sam Lambert	Arttu Jolma	Yes	None	$#ENSP00000346729#ENSG00000164048#ENST00000354698#C2H2 ZF Containing Proteins#KRAB, zf-H2C2_2, zinc_ribbon_9$#ENSP00000404398#ENSG00000164048#ENST00000412564#C2H2 ZF Containing Proteins#KRAB$#ENSP00000392719#ENSG00000164048#ENST00000427617#C2H2 ZF Containing Proteins#KRAB$#ENSP00000408719#ENSG00000164048#ENST00000440261#C2H2 ZF Containing Proteins#KRAB	TRUE
KIRC	ENSG00000180626	ZNF594	C2H2 ZF	Yes	Known motif	Monomer or homomultimer	High-throughput in vitro	ChIP-seq motif is consistent with recognition code (RCADE)	None	IPR007087;IPR015880	84622	zinc finger protein 594 [Source:HGNC Symbol;Acc:HGNC:29392]	None	not tested	not tested	None	None	c	Yes	No	No	1a1, Direct HQ evidence	Sam Lambert	Laura Campitelli	Yes	None	$#ENSP00000461696#ENSG00000180626#ENST00000576772#C2H2 ZF Containing Proteins#$#ENSP00000461032#ENSG00000180626#ENST00000575779#C2H2 ZF Containing Proteins#zf-C2H2_6$#ENSP00000382513#ENSG00000180626#ENST00000399604#C2H2 ZF Containing Proteins#zf-C2H2_6	FALSE
KIRC	ENSG00000167962	ZNF598	C2H2 ZF	Yes	Likely to be sequence specific TF	Monomer or homomultimer	No motif	None	None	IPR001841;IPR007087;IPR015880;	90850	Zinc finger protein 598 [Source:HGNC Symbol;Acc:HGNC:28079]	None	Full	not tested	None	None	c	No	No	No	5a, one of the source datasets predicts is as a TF	Arttu Jolma	Jussi Taipale	No	None	$#ENSP00000455308#ENSG00000167962#ENST00000562103#C2H2 ZF Containing Proteins#$#ENSP00000455882#ENSG00000167962#ENST00000563630#C2H2 ZF Containing Proteins#	FALSE
KIRC	ENSG00000196458	ZNF605	C2H2 ZF	Yes	Known motif	Monomer or homomultimer	High-throughput in vitro	ChIP-seq motif is consistent with recognition code (RCADE)	None	IPR001909;IPR007087;IPR015880;	100289635	zinc finger protein 605 [Source:HGNC Symbol;Acc:HGNC:28068]	None	DBD and Full	not tested	None	None	b	Yes	No	Yes	1a1, Direct HQ evidence	Sam Lambert	Jussi Taipale	Yes	$#ENSG00000196458#GO:0003700#sequence-specific DNA binding transcription factor activity#IBA - GO_REF:0000033	$#ENSP00000353314#ENSG00000196458#ENST00000360187#C2H2 ZF Containing Proteins#KRAB$#ENSP00000376135#ENSG00000196458#ENST00000392321#C2H2 ZF Containing Proteins#KRAB	TRUE
KIRC	ENSG00000172888	ZNF621	C2H2 ZF	Yes	Known motif	Monomer or homomultimer	In vivo/Misc source	Motif obtained from MEME - not supported by recognition code (RCADE) and may be inaccurate or indirect	None	IPR001909;IPR007087;IPR015880;	285268	zinc finger protein 621 [Source:HGNC Symbol;Acc:HGNC:24787]	None	DBD and Full	not tested	None	None	b	Yes	No	Yes	1a1, Direct HQ evidence	Sam Lambert	Arttu Jolma	Yes	$#ENSG00000172888#GO:0003700#sequence-specific DNA binding transcription factor activity#IBA - GO_REF:0000033	$#ENSP00000340841#ENSG00000172888#ENST00000339296#C2H2 ZF Containing Proteins#KRAB$#ENSP00000386051#ENSG00000172888#ENST00000403205#C2H2 ZF Containing Proteins#KRAB$#ENSP00000413236#ENSG00000172888#ENST00000431278#C2H2 ZF Containing Proteins#$#ENSP00000312144#ENSG00000172888#ENST00000310898#C2H2 ZF Containing Proteins#KRAB	TRUE
KIRC	ENSG00000197343	ZNF655	C2H2 ZF	Yes	Known motif	Monomer or homomultimer	High-throughput in vitro	None	Virtually nothing is known for this protein except that it has a decent cassette of znfC2H2 domains	IPR001909;IPR007087;IPR015880;	79027	zinc finger protein 655 [Source:HGNC Symbol;Acc:HGNC:30899]	None	DBD and Full	not tested	None	None	b	Yes	No	Yes	4a, two or more datasets predict it as a TF	Jussi Taipale	Arttu Jolma	Yes	$#ENSG00000197343#GO:0003700#sequence-specific DNA binding transcription factor activity#IBA - GO_REF:0000033	$#ENSP00000252713#ENSG00000197343#ENST00000252713#C2H2 ZF Containing Proteins#$#ENSP00000322363#ENSG00000197343#ENST00000320583#C2H2 ZF Containing Proteins#KRAB$#ENSP00000377718#ENSG00000197343#ENST00000394163#C2H2 ZF Containing Proteins#$#ENSP00000350530#ENSG00000197343#ENST00000357864#C2H2 ZF Containing Proteins#$#ENSP00000389260#ENSG00000197343#ENST00000422164#C2H2 ZF Containing Proteins#$#ENS…	FALSE
KIRC	ENSG00000197124	ZNF682	C2H2 ZF	Yes	Known motif	Monomer or homomultimer	High-throughput in vitro	ChIP-seq motif is consistent with recognition code (RCADE)	None	IPR001909;IPR007087;IPR015880;	91120	zinc finger protein 682 [Source:HGNC Symbol;Acc:HGNC:28857]	None	not tested	not tested	None	None	b	Yes	No	No	1a1, Direct HQ evidence	Jussi Taipale	Sam Lambert	Yes	None	$#ENSP00000470718#ENSG00000197124#ENST00000597972#C2H2 ZF Containing Proteins#KRAB$#ENSP00000351324#ENSG00000197124#ENST00000358523#C2H2 ZF Containing Proteins#KRAB$#ENSP00000380351#ENSG00000197124#ENST00000397165#C2H2 ZF Containing Proteins#KRAB$#ENSP00000471717#ENSG00000197124#ENST00000595736#C2H2 ZF Containing Proteins#$#ENSP00000471745#ENSG00000197124#ENST00000594127#C2H2 ZF Containing Protei…	TRUE
KIRC	ENSG00000171163	ZNF692	C2H2 ZF	Yes	Known motif	Monomer or homomultimer	In vivo/Misc source	Motif obtained from MEME - not supported by recognition code (RCADE) and may be inaccurate or indirect	None	IPR007087;IPR015880	55657	zinc finger protein 692 [Source:HGNC Symbol;Acc:HGNC:26049]	None	DBD and Full	not tested	None	None	b	Yes	No	No	1a1, Direct HQ evidence	Jussi Taipale	Laura Campitelli	Yes	None	$#ENSP00000305483#ENSG00000171163#ENST00000306601#C2H2 ZF Containing Proteins#$#ENSP00000355427#ENSG00000171163#ENST00000366471#C2H2 ZF Containing Proteins#$#ENSP00000391200#ENSG00000171163#ENST00000451251#C2H2 ZF Containing Proteins#$#ENSP00000431582#ENSG00000171163#ENST00000476503#C2H2 ZF Containing Proteins#$#ENSP00000432300#ENSG00000171163#ENST00000496231#C2H2 ZF Containing Proteins#	FALSE
KIRC	ENSG00000147789	ZNF7	C2H2 ZF	Yes	Known motif	Monomer or homomultimer	High-throughput in vitro	ChIP-seq motif is consistent with recognition code (RCADE)	None	IPR001909;IPR007087;IPR015880;	7553	zinc finger protein 7 [Source:HGNC Symbol;Acc:HGNC:13139]	None	not tested	not tested	None	None	a	Yes	No	Yes	1a1, Direct HQ evidence	Yimeng Yin	Sam Lambert	Yes	$#ENSG00000147789#GO:0003700#sequence-specific DNA binding transcription factor activity#IBA - GO_REF:0000033	$#ENSP00000393260#ENSG00000147789#ENST00000446747#C2H2 ZF Containing Proteins#KRAB$#ENSP00000432724#ENSG00000147789#ENST00000528372#C2H2 ZF Containing Proteins#KRAB$#ENSP00000432641#ENSG00000147789#ENST00000532777#C2H2 ZF Containing Proteins#KRAB$#ENSP00000435252#ENSG00000147789#ENST00000525266#C2H2 ZF Containing Proteins#KRAB$#ENSP00000439424#ENSG00000147789#ENST00000544249#C2H2 ZF Containing Pr…	TRUE
KIRC	ENSG00000187792	ZNF70	C2H2 ZF	Yes	Likely to be sequence specific TF	Monomer or homomultimer	No motif	None	None	IPR007087;IPR015880	7621	zinc finger protein 70 [Source:HGNC Symbol;Acc:HGNC:13140]	None	DBD and Full	not tested	None	None	b	Yes	No	No	4a, two or more datasets predict it as a TF	Laura Campitelli	Sam Lambert	Yes	None	$#ENSP00000339314#ENSG00000187792#ENST00000341976#C2H2 ZF Containing Proteins#	FALSE
KIRC	ENSG00000196757	ZNF700	C2H2 ZF	Yes	Likely to be sequence specific TF	Monomer or homomultimer	No motif	None	None	IPR001909;IPR007087;IPR015880;	90592	zinc finger protein 700 [Source:HGNC Symbol;Acc:HGNC:25292]	None	Full	not tested	None	None	b	Yes	No	No	4a, two or more datasets predict it as a TF	Sam Lambert	Pratyush Das	Yes	None	$#ENSP00000254321#ENSG00000196757#ENST00000254321#C2H2 ZF Containing Proteins#KRAB$#ENSP00000467996#ENSG00000196757#ENST00000482090#C2H2 ZF Containing Proteins#KRAB$#ENSP00000479449#ENSG00000196757#ENST00000622593#C2H2 ZF Containing Proteins#KRAB	TRUE
KIRC	ENSG00000181135	ZNF707	C2H2 ZF	Yes	Known motif	Monomer or homomultimer	High-throughput in vitro	ChIP-seq motif is consistent with recognition code (RCADE)	None	IPR001909;IPR007087;IPR015880;	101928160	zinc finger protein 707 [Source:HGNC Symbol;Acc:HGNC:27815]	None	DBD and Full	not tested	None	None	b	Yes	No	No	1a1, Direct HQ evidence	Yimeng Yin	Laura Campitelli	Yes	None	$#ENSP00000413215#ENSG00000181135#ENST00000418203#C2H2 ZF Containing Proteins#KRAB$#ENSP00000436250#ENSG00000181135#ENST00000532158#C2H2 ZF Containing Proteins#KRAB$#ENSP00000351482#ENSG00000181135#ENST00000358656#C2H2 ZF Containing Proteins#KRAB$#ENSP00000436212#ENSG00000181135#ENST00000532205#C2H2 ZF Containing Proteins#KRAB$#ENSP00000437134#ENSG00000181135#ENST00000534303#C2H2 ZF Containing Pr…	TRUE
KIRC	ENSG00000182141	ZNF708	C2H2 ZF	Yes	Known motif	Monomer or homomultimer	High-throughput in vitro	ChIP-seq motif is consistent with recognition code (RCADE)	None	IPR001909;IPR007087;IPR015880;	7562	Zinc finger protein 708 [Source:HGNC Symbol;Acc:HGNC:12945]	None	not tested	not tested	None	None	a	Yes	No	No	1a1, Direct HQ evidence	Sam Lambert	Laura Campitelli	Yes	None	$#ENSP00000349401#ENSG00000182141#ENST00000356929#C2H2 ZF Containing Proteins#KRAB$#ENSP00000469961#ENSG00000182141#ENST00000601295#C2H2 ZF Containing Proteins#$#ENSP00000471855#ENSG00000182141#ENST00000602023#C2H2 ZF Containing Proteins#	FALSE
KIRC	ENSG00000234444	ZNF736	C2H2 ZF	Yes	Known motif	Monomer or homomultimer	High-throughput in vitro	ChIP-seq motif is consistent with recognition code (RCADE)	None	IPR001909;IPR007087;IPR015880;	728927	zinc finger protein 736 [Source:HGNC Symbol;Acc:HGNC:32467]	None	not tested	not tested	None	TFs that are in CisBP but not in Vaquerizas set	No	Yes	No	No	1a1, Direct HQ evidence	Laura Campitelli	Arttu Jolma	Yes	None	$#ENSP00000400852#ENSG00000234444#ENST00000423484#C2H2 ZF Containing Proteins#KRAB$#ENSP00000347210#ENSG00000234444#ENST00000355095#C2H2 ZF Containing Proteins#KRAB$#ENSP00000391083#ENSG00000234444#ENST00000438373#C2H2 ZF Containing Proteins#	TRUE
KIRC	ENSG00000162086	ZNF75A	C2H2 ZF	Yes	Known motif	Monomer or homomultimer	High-throughput in vitro	None	None	IPR001909;IPR003309;IPR007087;IPR008916;IPR015880;	7627	zinc finger protein 75a [Source:HGNC Symbol;Acc:HGNC:13146]	None	DBD and Full	not tested	None	None	b	Yes	No	No	1a1, Direct HQ evidence	Arttu Jolma	Jussi Taipale	Yes	None	$#ENSP00000482769#ENSG00000162086#ENST00000617839#C2H2 ZF Containing Proteins#KRAB$#ENSP00000459566#ENSG00000162086#ENST00000574298#C2H2 ZF Containing Proteins#KRAB$#ENSP00000459707#ENSG00000162086#ENST00000572999#C2H2 ZF Containing Proteins#KRAB$#ENSP00000483325#ENSG00000162086#ENST00000612186#C2H2 ZF Containing Proteins#SCAN	TRUE
KIRC	ENSG00000186376	ZNF75D	C2H2 ZF	Yes	Known motif	Monomer or homomultimer	High-throughput in vitro	ChIP-seq motif is consistent with recognition code (RCADE)	None	IPR001909;IPR003309;IPR007087;IPR008916;IPR015880;	7626	zinc finger protein 75D [Source:HGNC Symbol;Acc:HGNC:13145]	None	Full	not tested	None	None	b	Yes	No	Yes	1a1, Direct HQ evidence	Laura Campitelli	Pratyush Das	Yes	$#ENSG00000186376#GO:0003700#sequence-specific DNA binding transcription factor activity#IBA - GO_REF:0000033	$#ENSP00000359802#ENSG00000186376#ENST00000370766#C2H2 ZF Containing Proteins#KRAB, SCAN$#ENSP00000359800#ENSG00000186376#ENST00000370764#C2H2 ZF Containing Proteins#KRAB, SCAN	TRUE
KIRC	ENSG00000065029	ZNF76	C2H2 ZF	Yes	Known motif	Monomer or homomultimer	High-throughput in vitro	None	None	IPR007087;IPR015880	7629	zinc finger protein 76 [Source:HGNC Symbol;Acc:HGNC:13149]	None	DBD and Full	not tested	None	None	a	Yes	No	No	1a1, Direct HQ evidence	Pratyush Das	Sam Lambert	Yes	None	$#ENSP00000344097#ENSG00000065029#ENST00000339411#C2H2 ZF Containing Proteins#CopK$#ENSP00000363064#ENSG00000065029#ENST00000373953#C2H2 ZF Containing Proteins#CopK$#ENSP00000418749#ENSG00000065029#ENST00000498555#C2H2 ZF Containing Proteins#$#ENSP00000419106#ENSG00000065029#ENST00000469195#C2H2 ZF Containing Proteins#CopK	FALSE
KIRC	ENSG00000128000	ZNF780B	C2H2 ZF	Yes	Likely to be sequence specific TF	Monomer or homomultimer	No motif	None	None	IPR001909;IPR007087;IPR015880;	163131	zinc finger protein 780B [Source:HGNC Symbol;Acc:HGNC:33109]	None	not tested	not tested	None	None	c	Yes	No	Yes	4a, two or more datasets predict it as a TF	Tim Hughes	Sam Lambert	Yes	$#ENSG00000128000#GO:0003700#sequence-specific DNA binding transcription factor activity#IBA - GO_REF:0000033	$#ENSP00000221355#ENSG00000128000#ENST00000221355#C2H2 ZF Containing Proteins#$#ENSP00000471669#ENSG00000128000#ENST00000598845#C2H2 ZF Containing Proteins#KRAB$#ENSP00000471501#ENSG00000128000#ENST00000593605#C2H2 ZF Containing Proteins#KRAB	TRUE
KIRC	ENSG00000196597	ZNF782	C2H2 ZF	Yes	Known motif	Monomer or homomultimer	In vivo/Misc source	Motif obtained from MEME - not supported by recognition code (RCADE) and may be inaccurate or indirect	None	IPR001909;IPR007087;IPR015880;	158431	zinc finger protein 782 [Source:HGNC Symbol;Acc:HGNC:33110]	None	Full	not tested	None	None	c	Yes	No	Yes	1a1, Direct HQ evidence	Laura Campitelli	Sam Lambert	Yes	$#ENSG00000196597#GO:0003700#sequence-specific DNA binding transcription factor activity#IBA - GO_REF:0000033	$#ENSP00000419397#ENSG00000196597#ENST00000481138#C2H2 ZF Containing Proteins#KRAB$#ENSP00000440624#ENSG00000196597#ENST00000535338#C2H2 ZF Containing Proteins#KRAB$#ENSP00000418686#ENSG00000196597#ENST00000289032#C2H2 ZF Containing Proteins#$#ENSP00000417577#ENSG00000196597#ENST00000478850#C2H2 ZF Containing Proteins#KRAB	TRUE
KIRC	ENSG00000204946	ZNF783	C2H2 ZF	Yes	Known motif	Monomer or homomultimer	In vivo/Misc source	Motif obtained from MEME - not supported by recognition code (RCADE) and may be inaccurate or indirect	None	IPR001909;IPR007087;IPR015880;IPR022137	100289678	zinc finger family member 783 [Source:HGNC Symbol;Acc:HGNC:27222]	None	Full	not tested	None	None	b	Yes	No	No	1a1, Direct HQ evidence	Jussi Taipale	Pratyush Das	No	None	$#ENSP00000410890#ENSG00000204946#ENST00000434415#C2H2 ZF Containing Proteins#DUF3669, KRAB	TRUE
KIRC	ENSG00000197162	ZNF785	C2H2 ZF	Yes	Known motif	Monomer or homomultimer	In vivo/Misc source	Motif obtained from MEME - not supported by recognition code (RCADE) and may be inaccurate or indirect	None	IPR001909;IPR007087;IPR015880;	146540	zinc finger protein 785 [Source:HGNC Symbol;Acc:HGNC:26496]	None	DBD and Full	not tested	None	None	b	Yes	No	No	1a1, Direct HQ evidence	Jussi Taipale	Arttu Jolma	Yes	None	$#ENSP00000378642#ENSG00000197162#ENST00000395216#C2H2 ZF Containing Proteins#KRAB$#ENSP00000458511#ENSG00000197162#ENST00000567773#C2H2 ZF Containing Proteins#KRAB$#ENSP00000420340#ENSG00000197162#ENST00000470110#C2H2 ZF Containing Proteins#KRAB	TRUE
KIRC	ENSG00000198556	ZNF789	C2H2 ZF	Yes	Known motif	Monomer or homomultimer	High-throughput in vitro	ChIP-seq motif is consistent with recognition code (RCADE)	None	IPR001909;IPR007087;IPR015880;	285989	zinc finger protein 789 [Source:HGNC Symbol;Acc:HGNC:27801]	None	Full	not tested	None	None	c	Yes	No	Yes	1a1, Direct HQ evidence	Jussi Taipale	Pratyush Das	Yes	$#ENSG00000198556#GO:0003700#sequence-specific DNA binding transcription factor activity#IBA - GO_REF:0000033	$#ENSP00000331927#ENSG00000198556#ENST00000331410#C2H2 ZF Containing Proteins#KRAB$#ENSP00000405206#ENSG00000198556#ENST00000448667#C2H2 ZF Containing Proteins#KRAB$#ENSP00000417227#ENSG00000198556#ENST00000483089#C2H2 ZF Containing Proteins#KRAB$#ENSP00000369047#ENSG00000198556#ENST00000379724#C2H2 ZF Containing Proteins#KRAB	TRUE
KIRC	ENSG00000188227	ZNF793	C2H2 ZF	Yes	Known motif	Monomer or homomultimer	High-throughput in vitro	ChIP-seq motif is consistent with recognition code (RCADE)	None	IPR001909;IPR007087;IPR015880;	390927	zinc finger protein 793 [Source:HGNC Symbol;Acc:HGNC:33115]	None	not tested	not tested	None	None	c	Yes	No	Yes	1a1, Direct HQ evidence	Arttu Jolma	Laura Campitelli	Yes	$#ENSG00000188227#GO:0003700#sequence-specific DNA binding transcription factor activity#IBA - GO_REF:0000033	$#ENSP00000466645#ENSG00000188227#ENST00000587986#C2H2 ZF Containing Proteins#KRAB$#ENSP00000467919#ENSG00000188227#ENST00000588578#C2H2 ZF Containing Proteins#KRAB$#ENSP00000468286#ENSG00000188227#ENST00000586138#C2H2 ZF Containing Proteins#KRAB$#ENSP00000465900#ENSG00000188227#ENST00000587490#C2H2 ZF Containing Proteins#KRAB	TRUE
KIRC	ENSG00000278129	ZNF8	C2H2 ZF	Yes	Known motif	Monomer or homomultimer	High-throughput in vitro	ChIP-seq motif is consistent with recognition code (RCADE)	None	IPR001909;IPR007087;IPR015880;	7554	Zinc finger protein 8 [Source:HGNC Symbol;Acc:HGNC:13154]	None	DBD and Full	not tested	None	None	b	Yes	TF Gene_Transcription Factor Binding: tf co-factor binding_TF PPI; Transactivation_PMIDS:12370310	Yes	1a1, Direct HQ evidence	Pratyush Das	Sam Lambert	Yes	$#ENSG00000278129#GO:0003700#sequence-specific DNA binding transcription factor activity#IBA - GO_REF:0000033	$#ENSP00000477716#ENSG00000278129#ENST00000621650#C2H2 ZF Containing Proteins#KRAB	TRUE
KIRC	ENSG00000198482	ZNF808	C2H2 ZF	Yes	Known motif	Monomer or homomultimer	High-throughput in vitro	ChIP-seq motif is consistent with recognition code (RCADE)	None	IPR001909;IPR007087;IPR015880;	388558	zinc finger protein 808 [Source:HGNC Symbol;Acc:HGNC:33230]	None	Full	not tested	None	None	c	Yes	No	Yes	1a1, Direct HQ evidence	Laura Campitelli	Arttu Jolma	Yes	$#ENSG00000198482#GO:0003700#sequence-specific DNA binding transcription factor activity#IBA - GO_REF:0000033	$#ENSP00000479648#ENSG00000198482#ENST00000611267#C2H2 ZF Containing Proteins#$#ENSP00000419291#ENSG00000198482#ENST00000465448#C2H2 ZF Containing Proteins#KRAB$#ENSP00000418528#ENSG00000198482#ENST00000486474#C2H2 ZF Containing Proteins#	TRUE
KIRC	ENSG00000204514	ZNF814	C2H2 ZF	Yes	Likely to be sequence specific TF	Monomer or homomultimer	No motif	None	None	IPR001909;IPR007087;IPR015880;	730051	zinc finger protein 814 [Source:HGNC Symbol;Acc:HGNC:33258]	None	not tested	not tested	None	None	x	Yes	No	Yes	4a, two or more datasets predict it as a TF	Pratyush Das	Sam Lambert	Yes	$#ENSG00000204514#GO:0003700#sequence-specific DNA binding transcription factor activity#IBA - GO_REF:0000033	$#ENSP00000470328#ENSG00000204514#ENST00000596604#C2H2 ZF Containing Proteins#KRAB$#ENSP00000472089#ENSG00000204514#ENST00000600634#C2H2 ZF Containing Proteins#KRAB$#ENSP00000410545#ENSG00000204514#ENST00000435989#C2H2 ZF Containing Proteins#KRAB$#ENSP00000469704#ENSG00000204514#ENST00000595295#C2H2 ZF Containing Proteins#$#ENSP00000469641#ENSG00000204514#ENST00000597807#C2H2 ZF Containing Protei…	TRUE
KIRC	ENSG00000167766	ZNF83	C2H2 ZF	Yes	Likely to be sequence specific TF	Monomer or homomultimer	No motif	None	Virtually nothing is known for this protein except that it has a decent cassette of znfC2H2 domains	IPR001909;IPR007087;IPR015880;	55769	zinc finger protein 83 [Source:HGNC Symbol;Acc:HGNC:13158]	None	not tested	not tested	None	None	b	Yes	No	Yes	4a, two or more datasets predict it as a TF	Sam Lambert	Arttu Jolma	Yes	$#ENSG00000167766#GO:0003700#sequence-specific DNA binding transcription factor activity#IBA - GO_REF:0000033	$#ENSP00000439681#ENSG00000167766#ENST00000541777#C2H2 ZF Containing Proteins#$#ENSP00000472619#ENSG00000167766#ENST00000597597#C2H2 ZF Containing Proteins#$#ENSP00000445993#ENSG00000167766#ENST00000536937#C2H2 ZF Containing Proteins#$#ENSP00000440713#ENSG00000167766#ENST00000545872#C2H2 ZF Containing Proteins#$#ENSP00000301096#ENSG00000167766#ENST00000301096#C2H2 ZF Containing Proteins#$#ENSP000…	FALSE
KIRC	ENSG00000197608	ZNF841	C2H2 ZF	Yes	Likely to be sequence specific TF	Monomer or homomultimer	No motif	None	Virtually nothing is known for this protein except that it has a decent cassette of znfC2H2 domains and a KRAB-domain	IPR001909;IPR007087;IPR015880;	284371	zinc finger protein 841 [Source:HGNC Symbol;Acc:HGNC:27611]	None	not tested	not tested	None	None	c	Yes	No	Yes	4a, two or more datasets predict it as a TF	Arttu Jolma	Laura Campitelli	Yes	$#ENSG00000197608#GO:0003700#sequence-specific DNA binding transcription factor activity#IBA - GO_REF:0000033	$#ENSP00000374185#ENSG00000197608#ENST00000389534#C2H2 ZF Containing Proteins#KRAB$#ENSP00000415453#ENSG00000197608#ENST00000426391#C2H2 ZF Containing Proteins#$#ENSP00000470746#ENSG00000197608#ENST00000594295#C2H2 ZF Containing Proteins#KRAB$#ENSP00000470100#ENSG00000197608#ENST00000594440#C2H2 ZF Containing Proteins#KRAB	FALSE
KIRC	ENSG00000196605	ZNF846	C2H2 ZF	Yes	Known motif	Monomer or homomultimer	In vivo/Misc source	Motif obtained from MEME - not supported by recognition code (RCADE) and may be inaccurate or indirect	None	IPR001909;IPR003656;IPR007087;IPR015880	162993	zinc finger protein 846 [Source:HGNC Symbol;Acc:HGNC:27260]	None	Full	not tested	None	None	c	Yes	No	No	1a1, Direct HQ evidence	Sam Lambert	Arttu Jolma	Yes	None	$#ENSP00000380999#ENSG00000196605#ENST00000397902#C2H2 ZF Containing Proteins#KRAB$#ENSP00000466236#ENSG00000196605#ENST00000586293#C2H2 ZF Containing Proteins#KRAB$#ENSP00000465467#ENSG00000196605#ENST00000588267#C2H2 ZF Containing Proteins#$#ENSP00000467891#ENSG00000196605#ENST00000592859#C2H2 ZF Containing Proteins#	TRUE
KIRC	ENSG00000178917	ZNF852	C2H2 ZF	Yes	Inferred motif	Monomer or homomultimer	High-throughput in vitro	None	Virtually nothing is known for this protein except that it has a decent cassette of znfC2H2 domains and a KRAB-domain	IPR001909;IPR007087;IPR015880;	285346	zinc finger protein 852 [Source:HGNC Symbol;Acc:HGNC:27713]	None	not tested	not tested	None	None	c	Yes	No	No	4a, two or more datasets predict it as a TF	Yimeng Yin	Arttu Jolma	No	None	$#ENSP00000389841#ENSG00000178917#ENST00000436261#C2H2 ZF Containing Proteins#KRAB	TRUE
KIRC	ENSG00000214029	ZNF891	C2H2 ZF	Yes	Known motif	Monomer or homomultimer	High-throughput in vitro	ChIP-seq motif is consistent with recognition code (RCADE)	None	IPR001909;IPR007087;IPR015880;	101060200	zinc finger protein 891 [Source:HGNC Symbol;Acc:HGNC:38709]	None	not tested	not tested	None	None	x	Yes	No	No	1a1, Direct HQ evidence	Arttu Jolma	Laura Campitelli	Yes	None	$#ENSP00000437590#ENSG00000214029#ENST00000537226#C2H2 ZF Containing Proteins#KRAB	TRUE
KIRC	ENSG00000140265	ZSCAN29	C2H2 ZF	Yes	Known motif	Monomer or homomultimer	High-throughput in vitro	Has a putative AT-hook	None	IPR003309;IPR007087;IPR008916;IPR015880	146050	zinc finger and SCAN domain containing 29 [Source:HGNC Symbol;Acc:HGNC:26673]	None	DBD and Full	Yes	None	None	b	Yes	No	Yes	1a1, Direct HQ evidence	Sam Lambert	Yimeng Yin	Yes	$#ENSG00000140265#GO:0000981#sequence-specific DNA binding RNA polymerase II transcription factor activity#IBA - GO_REF:0000033	$#ENSP00000380174#ENSG00000140265#ENST00000396976#C2H2 ZF Containing Proteins#SCAN$#ENSP00000456089#ENSG00000140265#ENST00000562072#C2H2 ZF Containing Proteins#SCAN$#ENSP00000456883#ENSG00000140265#ENST00000568898#C2H2 ZF Containing Proteins#SCAN$#ENSP00000454548#ENSG00000140265#ENST00000570181#C2H2 ZF Containing Proteins#Myb_DNA-bind_4, SCAN$#ENSP00000458119#ENSG00000140265#ENST00000561661#C2H2 …	FALSE
KIRC	ENSG00000186814	ZSCAN30	C2H2 ZF	Yes	Known motif	Monomer or homomultimer	High-throughput in vitro	ChIP-seq motif is consistent with recognition code (RCADE)	None	IPR003309;IPR007087;IPR008916;IPR015880	100101467	zinc finger and SCAN domain containing 30 [Source:HGNC Symbol;Acc:HGNC:33517]	None	not tested	not tested	None	None	c	Yes	No	Yes	1a1, Direct HQ evidence	Yimeng Yin	Laura Campitelli	Yes	$#ENSG00000186814#GO:0003700#sequence-specific DNA binding transcription factor activity#IBA - GO_REF:0000033	$#ENSP00000329738#ENSG00000186814#ENST00000333206#C2H2 ZF Containing Proteins#SCAN$#ENSP00000392371#ENSG00000186814#ENST00000420878#C2H2 ZF Containing Proteins#SCAN$#ENSP00000470677#ENSG00000186814#ENST00000588448#C2H2 ZF Containing Proteins#SCAN$#ENSP00000465046#ENSG00000186814#ENST00000589178#C2H2 ZF Containing Proteins#SCAN$#ENSP00000468180#ENSG00000186814#ENST00000592598#C2H2 ZF Containing Pr…	FALSE
KIRC	ENSG00000137185	ZSCAN9	C2H2 ZF	Yes	Known motif	Monomer or homomultimer	High-throughput in vitro	None	None	IPR003309;IPR007087;IPR008916;IPR015880	7746	zinc finger and SCAN domain containing 9 [Source:HGNC Symbol;Acc:HGNC:12984]	None	DBD and Full	not tested	None	None	b	Yes	No	Yes	1a1, Direct HQ evidence	Sam Lambert	Jussi Taipale	Yes	$#ENSG00000137185#GO:0003700#sequence-specific DNA binding transcription factor activity#IBA - GO_REF:0000033	$#ENSP00000252207#ENSG00000137185#ENST00000252207#C2H2 ZF Containing Proteins#SCAN$#ENSP00000404074#ENSG00000137185#ENST00000425468#C2H2 ZF Containing Proteins#SCAN$#ENSP00000476254#ENSG00000137185#ENST00000526391#C2H2 ZF Containing Proteins#SCAN$#ENSP00000433468#ENSG00000137185#ENST00000527436#C2H2 ZF Containing Proteins#SCAN$#ENSP00000433402#ENSG00000137185#ENST00000531979#C2H2 ZF Containing Pr…	FALSE
KIRC	ENSG00000070476	ZXDC	C2H2 ZF	Yes	Likely to be sequence specific TF	Monomer or homomultimer	No motif	None	None	IPR007087;IPR015880	79364	ZXD family zinc finger C [Source:HGNC Symbol;Acc:HGNC:28160]	None	Full	Yes	None	None	b	Yes	No	Yes	4a, two or more datasets predict it as a TF	Jussi Taipale	Laura Campitelli	Yes	$#ENSG00000070476#GO:0003700#sequence-specific DNA binding transcription factor activity#IMP - PMID:17493635	$#ENSP00000337694#ENSG00000070476#ENST00000336332#C2H2 ZF Containing Proteins#zf-C2H2_4$#ENSP00000374359#ENSG00000070476#ENST00000389709#C2H2 ZF Containing Proteins#zf-C2H2_4	FALSE
KIRC	ENSG00000144161	ZC3H8	CCCH ZF	Yes	Likely to be sequence specific TF	Monomer or homomultimer	No motif	None	Mouse ortholog can bind DNA specifically, based on EMSA (PMID: 12077251).	IPR000571;	84524	zinc finger CCCH-type containing 8 [Source:HGNC Symbol;Acc:HGNC:30941]	None	not tested	not tested	None	RBP	x	No	TF Gene Candidate_DNA-Binding: sequence-specific_DNA Binding; Other_PMIDS:12077251	Yes	4a, two or more datasets predict it as a TF	Laura Campitelli	Matt Weirauch	Yes	$#ENSG00000144161#GO:0001227#RNA polymerase II transcription regulatory region sequence-specific DNA binding transcription factor#IEA - GO_REF:0000019$#ENSG00000144161#GO:0003700#sequence-specific DNA binding transcription factor activity#IMP - PMID:12153508	$#ENSP00000272570#ENSG00000144161#ENST00000272570#CCCH ZF#$#ENSP00000386488#ENSG00000144161#ENST00000409573#CCCH ZF#$#ENSP00000483976#ENSG00000144161#ENST00000615791#CCCH ZF#	FALSE
KIRC	ENSG00000197114	ZGPAT	CCCH ZF	Yes	Likely to be sequence specific TF	Monomer or homomultimer	No motif	None	Binds RRRGGAGGAGA based on SELEX and EMSA (PMID: 19644445).	IPR000467;IPR000571	84619	zinc finger CCCH-type and G-patch domain containing [Source:HGNC Symbol;Acc:HGNC:15948]	None	not tested	not tested	None	None	x	No	No	Yes	4a, two or more datasets predict it as a TF	Arttu Jolma	Pratyush Das	Yes	$#ENSG00000197114#GO:0001078#RNA polymerase II core promoter proximal region sequence-specific DNA binding transcription factor a#IDA - PMID:19644445$#ENSG00000197114#GO:0003700#sequence-specific DNA binding transcription factor activity#IDA - PMID:19644445	$#ENSP00000348242#ENSG00000197114#ENST00000355969#CCCH ZF#G-patch, Laminin_I$#ENSP00000349634#ENSG00000197114#ENST00000357119#CCCH ZF#G-patch, Laminin_I$#ENSP00000391176#ENSG00000197114#ENST00000448100#CCCH ZF#G-patch, Laminin_I$#ENSP00000332013#ENSG00000197114#ENST00000328969#CCCH ZF#G-patch, Laminin_I$#ENSP00000403966#ENSG00000197114#ENST00000431125#CCCH ZF#	FALSE
KIRC	ENSG00000234616	JRK	CENPB	Yes	Likely to be sequence specific TF	Monomer or homomultimer	No motif	None	None	IPR004875;IPR006600;IPR007889;IPR009057	8629	Jrk helix-turn-helix protein [Source:HGNC Symbol;Acc:HGNC:6199]	None	not tested	not tested	None	None	No	Yes	No	No	5a, one of the source datasets predicts is as a TF	Yimeng Yin	Pratyush Das	No	None	$#ENSP00000461610#ENSG00000234616#ENST00000571961#CENP-B N-terminal DNA-binding domain#DDE_1, HTH_Tnp_Tc5$#ENSP00000485390#ENSG00000234616#ENST00000614134#CENP-B N-terminal DNA-binding domain#DDE_1, HTH_Tnp_Tc5$#ENSP00000483808#ENSG00000234616#ENST00000615982#CENP-B N-terminal DNA-binding domain#DDE_1, HTH_Tnp_Tc5$#ENSP00000482410#ENSG00000234616#ENST00000612905#CENP-B N-terminal DNA-binding doma…	FALSE
KIRC	ENSG00000221944	TIGD1	CENPB	Yes	Known motif	Monomer or homomultimer	High-throughput in vitro	None	None	IPR004875;IPR006600;IPR007889;IPR009057	100847037	tigger transposable element derived 1 [Source:HGNC Symbol;Acc:HGNC:14523]	None	not tested	Yes	None	None	No	Yes	No	No	1a1, Direct HQ evidence	Sam Lambert	Pratyush Das	No	None	$#ENSP00000386186#ENSG00000221944#ENST00000408957#CENP-B N-terminal DNA-binding domain#DDE_1, HTH_Tnp_Tc5	FALSE
KIRC	ENSG00000108509	CAMTA2	CG-1	Yes	Likely to be sequence specific TF	Monomer or homomultimer	No motif	None	None	IPR000048;IPR002909;IPR005559;IPR014756;IPR020683;IPR027417	23125	calmodulin binding transcription activator 2 [Source:HGNC Symbol;Acc:HGNC:18807]	None	DBD and Full	not tested	None	None	b	Yes	TF Gene_Transcription Factor Binding: tf co-factor binding_Co-activation; TF PPI_PMIDS:16678093	Yes	4a, two or more datasets predict it as a TF	Yimeng Yin	Jussi Taipale	No	$#ENSG00000108509#GO:0001077#RNA polymerase II core promoter proximal region sequence-specific DNA binding transcription factor a#IBA - GO_REF:0000033	$#ENSP00000321813#ENSG00000108509#ENST00000348066#CG-1#Ank_2, Ank_3, Ank_5, IQ, TIG$#ENSP00000354828#ENSG00000108509#ENST00000361571#CG-1#Ank_2, Ank_3, Ank_5, IQ, TIG$#ENSP00000370712#ENSG00000108509#ENST00000381311#CG-1#Ank_2, Ank_3, Ank_5, IQ, TIG$#ENSP00000412886#ENSG00000108509#ENST00000414043#CG-1#Ank_2, Ank_3, Ank_5, IQ, TIG	FALSE
KIRC	ENSG00000154832	CXXC1	CxxC	Yes	Known motif	Monomer or homomultimer	High-throughput in vitro	None	X-ray structure (PDB:3QMI) indicates sequence specific binding through base contacts (PMID: 21407193).	IPR001965;IPR002857;IPR011011;IPR019786;IPR019787;IPR022056	30827	CXXC finger protein 1 [Source:HGNC Symbol;Acc:HGNC:24343]	3QMI	not tested	not tested	None	Structure has many contacts between the AA-residues and the DNA-bases in the major groove, could well be sequence-specific	other	Yes	No	No	1a1, Direct HQ evidence	Sam Lambert	Arttu Jolma	Yes	None	$#ENSP00000285106#ENSG00000154832#ENST00000285106#CxxC#PHD, zf-CpG_bind_C$#ENSP00000390475#ENSG00000154832#ENST00000412036#CxxC#PHD, zf-CpG_bind_C$#ENSP00000467634#ENSG00000154832#ENST00000589940#CxxC#PHD, zf-CpG_bind_C$#ENSP00000468038#ENSG00000154832#ENST00000589548#CxxC#PHD, PHD_2$#ENSP00000465849#ENSG00000154832#ENST00000591474#CxxC#	FALSE
KIRC	ENSG00000089094	KDM2B	CxxC	Yes	Known motif	Monomer or homomultimer	High-throughput in vitro	None	None	IPR001810;IPR001965;IPR002857;IPR003347;IPR006553;IPR011011;IPR019787;	102465665	lysine demethylase 2B [Source:HGNC Symbol;Acc:HGNC:13610]	None	not tested	Yes	None	TFs that are in CisBP but not in Vaquerizas set	No	Yes	No	No	1a1, Direct HQ evidence	Arttu Jolma	Jussi Taipale	No	None	$#ENSP00000366271#ENSG00000089094#ENST00000377071#CxxC#Cupin_8, F-box, F-box-like, JmjC, PHD, PHD_4$#ENSP00000445196#ENSG00000089094#ENST00000536437#CxxC#Cupin_8, JmjC, PHD_4$#ENSP00000474307#ENSG00000089094#ENST00000538046#CxxC#$#ENSP00000366269#ENSG00000089094#ENST00000377069#CxxC#Cupin_8, F-box, F-box-like, JmjC, PHD, PHD_4$#ENSP00000437821#ENSG00000089094#ENST00000542973#CxxC#F-box, F-box-lik…	FALSE
KIRC	ENSG00000187605	TET3	CxxC	Yes	Likely to be sequence specific TF	Monomer or homomultimer	No motif	None	None	IPR002857;IPR024779	200424	tet methylcytosine dioxygenase 3 [Source:HGNC Symbol;Acc:HGNC:28313]	4HP1	not tested	not tested	None	None	No	Yes	No	No	3a, decent circumstantial evidence for its role as	Jussi Taipale	Pratyush Das	No	None	$#ENSP00000386869#ENSG00000187605#ENST00000409262#CxxC#Tet_JBP$#ENSP00000307803#ENSG00000187605#ENST00000305799#CxxC#Tet_JBP	FALSE
KIRC	ENSG00000272333	KMT2B	CxxC; AT hook	Yes	Likely to be sequence specific TF	Monomer or homomultimer	No motif	None	Structural evidence shows direct DNA-binding (PDB:4PZI) and KMT2B appears to make specific contacts with methylated DNA.	IPR001214;IPR001965;IPR002857;IPR003616;IPR003888;IPR003889;IPR011011;IPR016569;IPR019787	9757	lysine methyltransferase 2B [Source:HGNC Symbol;Acc:HGNC:15840]	4PZI	not tested	not tested	None	Protein contacts the DNA, could well be sequence specific	No	Yes	No	Yes	1a1, Direct HQ evidence	Sam Lambert	Laura Campitelli	Yes	$#ENSG00000272333#GO:0003700#sequence-specific DNA binding transcription factor activity#NAS - PMID:10409430	$#ENSP00000398837#ENSG00000272333#ENST00000420124#CxxC#FYRC, FYRN, PHD, SET, zf-HC5HC2H, zf-HC5HC2H_2	FALSE
KIRC	ENSG00000059122	FLYWCH1	FLYWCH	Yes	Likely to be sequence specific TF	Monomer or homomultimer	No motif	None	Several C. elegans FLYWCH domain proteins bind specific DNA sequences in Y1H and EMSA (PMID: 18794349 and PMID: 15165844).	IPR007588;IPR029279	84256	FLYWCH-type zinc finger 1 [Source:HGNC Symbol;Acc:HGNC:25404]	None	not tested	not tested	None	None	No	Yes	No	No	5a, one of the source datasets predicts is as a TF	Tim Hughes	Matt Weirauch	No	None	$#ENSP00000253928#ENSG00000059122#ENST00000253928#FLYWCH#FLYWCH_N, FLYWCH_u$#ENSP00000344122#ENSG00000059122#ENST00000344592#FLYWCH#FLYWCH_u$#ENSP00000399938#ENSG00000059122#ENST00000416288#FLYWCH#FLYWCH_N, FLYWCH_u$#ENSP00000458661#ENSG00000059122#ENST00000573564#FLYWCH#FLYWCH_u$#ENSP00000458282#ENSG00000059122#ENST00000570425#FLYWCH#FLYWCH_N$#ENSP00000461566#ENSG00000059122#ENST00000571580#FLYW…	FALSE
KIRC	ENSG00000220201	ZGLP1	GATA	Yes	Likely to be sequence specific TF	Monomer or homomultimer	No motif	None	None	IPR000679;	100125288	zinc finger, GATA-like protein 1 [Source:HGNC Symbol;Acc:HGNC:37245]	None	DBD	not tested	None	Taipale Lab, Unpublished HT-SELEX, direct	a	Yes	No	Yes	1a1, Direct HQ evidence	Jussi Taipale	Pratyush Das	Yes	$#ENSG00000220201#GO:0001228#RNA polymerase II transcription regulatory region sequence-specific DNA binding transcription factor#IBA - GO_REF:0000033	$#ENSP00000384434#ENSG00000220201#ENST00000403903#GATA#$#ENSP00000385403#ENSG00000220201#ENST00000403352#GATA#	FALSE
KIRC	ENSG00000196275	GTF2IRD2	GTF2I-like	Yes	Likely to be sequence specific TF	Monomer or homomultimer	No motif	None	(PMID: 18326499) shows through SELEX and EMSA that this family binds DNA specifically.	IPR004212;IPR012337	84163	GTF2I repeat domain containing 2 [Source:HGNC Symbol;Acc:HGNC:30775]	None	not tested	Yes	None	None	x	Yes	No	No	4a, two or more datasets predict it as a TF	Sam Lambert	Arttu Jolma	No	None	$#ENSP00000406723#ENSG00000196275#ENST00000451013#GTF2I#DUF4371, Med25_NR-box$#ENSP00000481017#ENSG00000196275#ENST00000614386#GTF2I#$#ENSP00000486581#ENSG00000196275#ENST00000625377#GTF2I#	FALSE
KIRC	ENSG00000174428	GTF2IRD2B	GTF2I-like	Yes	Likely to be sequence specific TF	Monomer or homomultimer	No motif	None	(PMID: 18326499) shows through SELEX and EMSA that this family binds DNA specifically.	IPR004212;IPR012337	389524	GTF2I repeat domain containing 2B [Source:HGNC Symbol;Acc:HGNC:33125]	None	Full	not tested	None	None	x	Yes	Indeterminate - There is no evidence for or against this genes role as a TF___PMIDS:0	Yes	4a, two or more datasets predict it as a TF	Yimeng Yin	Arttu Jolma	No	$#ENSG00000174428#GO:0000981#sequence-specific DNA binding RNA polymerase II transcription factor activity#IBA - GO_REF:0000033	$#ENSP00000480524#ENSG00000174428#ENST00000472837#GTF2I#DUF4371, Med25_NR-box$#ENSP00000481706#ENSG00000174428#ENST00000614064#GTF2I#$#ENSP00000480037#ENSG00000174428#ENST00000619142#GTF2I#$#ENSP00000486360#ENSG00000174428#ENST00000629105#GTF2I#	FALSE
KIRC	ENSG00000147421	HMBOX1	Homeodomain	Yes	Known motif	Monomer or homomultimer	High-throughput in vitro	None	None	IPR001356;IPR006899;IPR009057;IPR010982	79618	homeobox containing 1 [Source:HGNC Symbol;Acc:HGNC:26137]	4J19	DBD and Full	Yes	None	Structure is a homodimer	b	Yes	No	No	1a1, Direct HQ evidence	Matt Weirauch	Laura Campitelli	Yes	None	$#ENSP00000287701#ENSG00000147421#ENST00000287701#Homeodomain#HNF-1_N, HTH_19, HTH_3, HTH_37$#ENSP00000380516#ENSG00000147421#ENST00000397358#Homeodomain#HNF-1_N, HTH_19, HTH_3, HTH_37$#ENSP00000452827#ENSG00000147421#ENST00000523613#Homeodomain#HNF-1_N, HTH_19, HTH_3, HTH_37$#ENSP00000430110#ENSG00000147421#ENST00000524238#Homeodomain#HNF-1_N, HTH_19, HTH_3, HTH_37	FALSE
KIRC	ENSG00000120093	HOXB3	Homeodomain	Yes	Known motif	Monomer or homomultimer	High-throughput in vitro	None	None	IPR001356;IPR001827;IPR009057;IPR017970;IPR020479;IPR025281	3213	homeobox B3 [Source:HGNC Symbol;Acc:HGNC:5114]	None	DBD	Yes	None	None	a	Yes	TF Gene_DNA-Binding: sequence-specific_DNA Binding; Transactivation_PMIDS:9556594;12482716	No	1a1, Direct HQ evidence	Matt Weirauch	Laura Campitelli	Yes	$#ENSG00000120093#GO:0003700#sequence-specific DNA binding transcription factor activity#IEA - GO_REF:0000002	$#ENSP00000308252#ENSG00000120093#ENST00000311626#Homeodomain#DUF4074$#ENSP00000417207#ENSG00000120093#ENST00000470495#Homeodomain#DUF4074$#ENSP00000418892#ENSG00000120093#ENST00000476342#Homeodomain#DUF4074$#ENSP00000449977#ENSG00000120093#ENST00000490677#Homeodomain#DUF4074$#ENSP00000419676#ENSG00000120093#ENST00000472863#Homeodomain#DUF4074$#ENSP00000418729#ENSG00000120093#ENST00000489475#Home…	FALSE
KIRC	ENSG00000172789	HOXC5	Homeodomain	Yes	Known motif	Monomer or homomultimer	100 perc ID - in vitro	None	None	IPR001356;IPR001827;IPR009057;IPR017970;IPR017995;IPR020479	3222	homeobox C5 [Source:HGNC Symbol;Acc:HGNC:5127]	None	DBD	Yes	None	None	a	Yes	No	Yes	1a1, Direct HQ evidence	Jussi Taipale	Pratyush Das	Yes	$#ENSG00000172789#GO:0003700#sequence-specific DNA binding transcription factor activity#IEA - GO_REF:0000002	$#ENSP00000309336#ENSG00000172789#ENST00000312492#Homeodomain#	FALSE
KIRC	ENSG00000121454	LHX4	Homeodomain	Yes	Known motif	Monomer or homomultimer	High-throughput in vitro	None	None	IPR001356;IPR001781;IPR009057;IPR017970	89884	LIM homeobox 4 [Source:HGNC Symbol;Acc:HGNC:21734]	None	DBD and Full	Yes	None	None	a	Yes	TF Gene Candidate_DNA-Binding: sequence-specific_Other; Transactivation_PMIDS:12118377;15998782	No	1a1, Direct HQ evidence	Sam Lambert	Matt Weirauch	Yes	None	$#ENSP00000263726#ENSG00000121454#ENST00000263726#Homeodomain#LIM	FALSE
KIRC	ENSG00000204304	PBX2	Homeodomain	Yes	Known motif	Monomer or homomultimer	In vivo/Misc source	Only known motifs are from Transfac or HocoMoco - origin is uncertain	High sequence similarity to PBX1, PBX4, and drosophila exd, which have in vitro-derived motifs	IPR001356;IPR005542;IPR009057;IPR017970	5089	PBX homeobox 2 [Source:HGNC Symbol;Acc:HGNC:8633]	None	Full	not tested	Obligate_Multimer	Obligate heterodimer with e.g. Classical homeodomains	a	Yes	No	No	2a1, Lower confidence direct evidence	Arttu Jolma	Laura Campitelli	Yes	None	$#ENSP00000364190#ENSG00000204304#ENST00000375050#Homeodomain#PBC	FALSE
KIRC	ENSG00000151650	VENTX	Homeodomain	Yes	Known motif	Monomer or homomultimer	High-throughput in vitro	None	None	IPR001356;IPR009057;IPR017970;	27287	VENT homeobox [Source:HGNC Symbol;Acc:HGNC:13639]	None	DBD and Full	Yes	None	None	b	Yes	No	No	1a1, Direct HQ evidence	Jussi Taipale	Laura Campitelli	Yes	None	$#ENSP00000357556#ENSG00000151650#ENST00000325980#Homeodomain#	FALSE
KIRC	ENSG00000204531	POU5F1	Homeodomain; POU	Yes	Known motif	Monomer or homomultimer	High-throughput in vitro	None	None	IPR000327;IPR001356;IPR009057;IPR010982;IPR013847;IPR017970	5460	POU class 5 homeobox 1 [Source:HGNC Symbol;Acc:HGNC:9221]	3L1P	DBD and Full	not tested	None	None	a	Yes	TF Gene_DNA-Binding: sequence-specific_DNA Binding_PMIDS:12615074	No	1a1, Direct HQ evidence	Pratyush Das	Arttu Jolma	Yes	$#ENSG00000204531#GO:0000981#sequence-specific DNA binding RNA polymerase II transcription factor activity#ISS - GO_REF:0000024$#ENSG00000204531#GO:0001227#RNA polymerase II transcription regulatory region sequence-specific DNA binding transcription factor#IDA - PMID:19409607$#ENSG00000204531#GO:0003700#sequence-specific DNA binding transcription factor activity#IDA - PMID:16153702	$#ENSP00000259915#ENSG00000204531#ENST00000259915#Homeodomain,POU#$#ENSP00000389359#ENSG00000204531#ENST00000441888#Homeodomain,POU#$#ENSP00000425083#ENSG00000204531#ENST00000471529#Homeodomain,POU#$#ENSP00000425479#ENSG00000204531#ENST00000512818#Homeodomain,POU#$#ENSP00000475512#ENSG00000204531#ENST00000513407#Homeodomain,POU#$#ENSP00000475880#ENSG00000204531#ENST00000606567#Homeodomain,POU#$#E…	FALSE
KIRC	ENSG00000184271	POU6F1	Homeodomain; POU	Yes	Known motif	Monomer or homomultimer	High-throughput in vitro	None	None	IPR000327;IPR001356;IPR009057;IPR010982;IPR013847;	5463	POU class 6 homeobox 1 [Source:HGNC Symbol;Acc:HGNC:9224]	3D1N	DBD and Full	Yes	None	None	a	Yes	TF Gene_DNA-Binding: sequence-specific_DNA Binding; Other_PMIDS:8645295	Yes	1a1, Direct HQ evidence	Jussi Taipale	Arttu Jolma	Yes	$#ENSG00000184271#GO:0003700#sequence-specific DNA binding transcription factor activity#IEA - GO_REF:0000002	$#ENSP00000330190#ENSG00000184271#ENST00000333640#Homeodomain,POU#$#ENSP00000448389#ENSG00000184271#ENST00000550824#Homeodomain,POU#$#ENSP00000373895#ENSG00000184271#ENST00000389243#Homeodomain,POU#$#ENSP00000490559#ENSG00000184271#ENST00000552305#Homeodomain,POU#	FALSE
KIRC	ENSG00000102878	HSF4	HSF	Yes	Known motif	Monomer or homomultimer	High-throughput in vitro	None	None	IPR000232;	3299	heat shock transcription factor 4 [Source:HGNC Symbol;Acc:HGNC:5227]	None	DBD	not tested	None	None	a	Yes	TF Gene_DNA-Binding: sequence-specific; Transcription Factor Binding: tf co-factor binding_DNA Binding_PMIDS:8972228;10488131;11278480	Yes	1a1, Direct HQ evidence	Yimeng Yin	Tim Hughes	Yes	$#ENSG00000102878#GO:0003700#sequence-specific DNA binding transcription factor activity#IEA - GO_REF:0000002	$#ENSP00000430947#ENSG00000102878#ENST00000521374#HSF#Vert_HS_TF$#ENSP00000463706#ENSG00000102878#ENST00000584272#HSF#$#ENSP00000428077#ENSG00000102878#ENST00000519601#HSF#$#ENSP00000429486#ENSG00000102878#ENST00000521916#HSF#	FALSE
KIRC	ENSG00000126456	IRF3	IRF	Yes	Known motif	Monomer or homomultimer	High-throughput in vitro	None	None	IPR001346;IPR008984;IPR019471;IPR019817	3661	interferon regulatory factor 3 [Source:HGNC Symbol;Acc:HGNC:6118]	2O6G	DBD and Full	Yes	None	Requires phosphorylation for proper dimeric function	a	Yes	TF Gene_DNA-Binding: sequence-specific_DNA Binding; Transactivation_PMIDS:9660935	No	1a1, Direct HQ evidence	Matt Weirauch	Yimeng Yin	Yes	$#ENSG00000126456#GO:0003700#sequence-specific DNA binding transcription factor activity#IEA - GO_REF:0000002	$#ENSP00000310127#ENSG00000126456#ENST00000309877#Interferon regulatory factor (IRF)#IRF-3$#ENSP00000366339#ENSG00000126456#ENST00000377135#Interferon regulatory factor (IRF)#IRF-3$#ENSP00000366344#ENSG00000126456#ENST00000377139#Interferon regulatory factor (IRF)#IRF-3$#ENSP00000400378#ENSG00000126456#ENST00000442265#Interferon regulatory factor (IRF)#$#ENSP00000472601#ENSG00000126456#ENST000005…	FALSE
KIRC	ENSG00000213928	IRF9	IRF	Yes	Known motif	Monomer or homomultimer	High-throughput in vitro	None	None	IPR001346;IPR008984;IPR019471;IPR019817	10379	interferon regulatory factor 9 [Source:HGNC Symbol;Acc:HGNC:6131]	None	DBD	not tested	None	Requires phosphorylation for proper dimeric function	a	Yes	TF Gene_DNA-Binding: sequence-specific_DNA Binding_PMIDS:10497156;12574168	Yes	1a1, Direct HQ evidence	Jussi Taipale	Arttu Jolma	Yes	$#ENSG00000213928#GO:0003700#sequence-specific DNA binding transcription factor activity#IEA - GO_REF:0000002	$#ENSP00000380073#ENSG00000213928#ENST00000396864#Interferon regulatory factor (IRF)#IRF-3	FALSE
KIRC	ENSG00000213999	MEF2B	MADS box	Yes	Known motif	Monomer or homomultimer	High-throughput in vitro	None	None	IPR002100;	100271849	myocyte enhancer factor 2B [Source:HGNC Symbol;Acc:HGNC:6995]	1N6J	DBD	not tested	None	None	a	Yes	No	Yes	1a1, Direct HQ evidence	Sam Lambert	Laura Campitelli	Yes	$#ENSG00000213999#GO:0001077#RNA polymerase II core promoter proximal region sequence-specific DNA binding transcription factor a#IDA - PMID:7760790$#ENSG00000213999#GO:0003700#sequence-specific DNA binding transcription factor activity#NAS - PMID:8575763	$#ENSP00000386480#ENSG00000213999#ENST00000409224#MADS box#$#ENSP00000386784#ENSG00000213999#ENST00000409447#MADS box#$#ENSP00000386374#ENSG00000213999#ENST00000410050#MADS box#$#ENSP00000402154#ENSG00000213999#ENST00000424583#MADS box#	FALSE
KIRC	ENSG00000166987	MBD6	MBD	Yes	Likely to be sequence specific TF	Low specificity DNA-binding protein	No motif	None	Has not been tested on PBM or HT-SELEX. Some evidence exists showing that it does not bind methylated DNA (PMID: 20700456), and the MBD domain instead facilitates protein interactions (PMID: 24634419).	IPR001739;IPR016177	114785	methyl-CpG binding domain protein 6 [Source:HGNC Symbol;Acc:HGNC:20445]	None	not tested	not tested	None	None	No	Yes	No	No	5a, one of the source datasets predicts is as a TF	Yimeng Yin	Matt Weirauch	No	None	$#ENSP00000347896#ENSG00000166987#ENST00000355673#Methyl-CpG DNA-binding#$#ENSP00000448202#ENSG00000166987#ENST00000546632#Methyl-CpG DNA-binding#$#ENSP00000450160#ENSG00000166987#ENST00000552163#Methyl-CpG DNA-binding#$#ENSP00000446834#ENSG00000166987#ENST00000552659#Methyl-CpG DNA-binding#	FALSE
KIRC	ENSG00000143379	SETDB1	MBD	Yes	Known motif	Low specificity DNA-binding protein	In vivo/Misc source	Only known motifs are from Transfac or HocoMoco - origin is uncertain	Transfac motif is dubious.	IPR001214;IPR001739;IPR002999;IPR003606;IPR003616;IPR007728;IPR016177;IPR025796	9869	SET domain bifurcated 1 [Source:HGNC Symbol;Acc:HGNC:10761]	None	not tested	not tested	None	None	x	Yes	TF Gene_Transcription Factor Binding: tf co-factor binding_TF PPI_PMIDS:14536086	No	2a1, Lower confidence direct evidence	Jussi Taipale	Sam Lambert	No	None	$#ENSP00000271640#ENSG00000143379#ENST00000271640#Methyl-CpG DNA-binding#DUF4537, Pre-SET, SET$#ENSP00000357958#ENSG00000143379#ENST00000368962#Methyl-CpG DNA-binding#DUF4537$#ENSP00000357965#ENSG00000143379#ENST00000368969#Methyl-CpG DNA-binding#DUF4537, Pre-SET, SET$#ENSP00000436148#ENSG00000143379#ENST00000534805#Methyl-CpG DNA-binding#DUF4537$#ENSP00000432348#ENSG00000143379#ENST00000498193#M…	FALSE
KIRC	ENSG00000076108	BAZ2A	MBD; AT hook	Yes	Likely to be sequence specific TF	Low specificity DNA-binding protein	No motif	None	Component of the silencing nucleolar remodelling complex (NoRC) (PMID: 22368283)	IPR001487;IPR001739;IPR001965;IPR004022;IPR011011;IPR016177;IPR017956;IPR018359;IPR018500;IPR018501;IPR019787;	11176	bromodomain adjacent to zinc finger domain 2A [Source:HGNC Symbol;Acc:HGNC:962]	None	not tested	not tested	None	None	x	Yes	No	No	4a, two or more datasets predict it as a TF	Arttu Jolma	Laura Campitelli	No	None	$#ENSP00000368754#ENSG00000076108#ENST00000379441#Methyl-CpG DNA-binding#Bromodomain, DDT, PHD, WHIM1, WSD$#ENSP00000448760#ENSG00000076108#ENST00000549787#Methyl-CpG DNA-binding#Bromodomain, PHD, WSD$#ENSP00000446880#ENSG00000076108#ENST00000551812#Methyl-CpG DNA-binding#Bromodomain, DDT, PHD, WHIM1, WSD$#ENSP00000447248#ENSG00000076108#ENST00000549506#Methyl-CpG DNA-binding#$#ENSP00000447941#EN…	FALSE
KIRC	ENSG00000141644	MBD1	MBD; CxxC ZF	Yes	Likely to be sequence specific TF	Low specificity DNA-binding protein	No motif	None	Binds CpG methylated DNA (PDB: 1IG4). It is unclear how much other specificity has been defined.	IPR001739;IPR002857;IPR016177;	4152	methyl-CpG binding domain protein 1 [Source:HGNC Symbol;Acc:HGNC:6916]	1IG4	Full	not tested	None	Structure has DNA with methylated CpG site	x	Yes	TF Gene_Transcription Regulatory Activity: heterochromatin interaction/binding; DNA-Binding: non-sequence-specific_DNA Binding_PMIDS:15060159;15691849	No	1a1, Direct HQ evidence	Jussi Taipale	Arttu Jolma	Yes	None	$#ENSP00000339546#ENSG00000141644#ENST00000339998#Methyl-CpG DNA-binding#$#ENSP00000285102#ENSG00000141644#ENST00000347968#Methyl-CpG DNA-binding#$#ENSP00000269469#ENSG00000141644#ENST00000353909#Methyl-CpG DNA-binding#$#ENSP00000381502#ENSG00000141644#ENST00000398488#Methyl-CpG DNA-binding#$#ENSP00000466092#ENSG00000141644#ENST00000585672#Methyl-CpG DNA-binding#$#ENSP00000467763#ENSG00000141644#…	FALSE
KIRC	ENSG00000120832	MTERF2	mTERF	Yes	Likely to be sequence specific TF	Monomer or homomultimer	No motif	None	None	IPR003690;	80298	mitochondrial transcription termination factor 2 [Source:HGNC Symbol;Acc:HGNC:30779]	None	not tested	not tested	None	None	No	Yes	No	No	5a, one of the source datasets predicts is as a TF	Tim Hughes	Pratyush Das	No	None	$#ENSP00000240050#ENSG00000120832#ENST00000240050#mTERF#$#ENSP00000376575#ENSG00000120832#ENST00000392830#mTERF#$#ENSP00000447651#ENSG00000120832#ENST00000552029#mTERF#$#ENSP00000448343#ENSG00000120832#ENST00000548101#mTERF#$#ENSP00000448246#ENSG00000120832#ENST00000550496#mTERF#$#ENSP00000448854#ENSG00000120832#ENST00000550736#mTERF#	FALSE
KIRC	ENSG00000122085	MTERF4	mTERF	Yes	Likely to be sequence specific TF	Monomer or homomultimer	No motif	None	MTERF4 can bind RNA (PMID: 22949673), but likely to also bind DNA like other mTERF family members.	IPR003690;IPR016024	130916	mitochondrial transcription termination factor 4 [Source:HGNC Symbol;Acc:HGNC:28785]	None	not tested	not tested	None	None	No	Yes	No	No	5a, one of the source datasets predicts is as a TF	Matt Weirauch	Sam Lambert	No	None	$#ENSP00000375840#ENSG00000122085#ENST00000391980#mTERF#$#ENSP00000480378#ENSG00000122085#ENST00000614476#mTERF#$#ENSP00000384998#ENSG00000122085#ENST00000406593#mTERF#$#ENSP00000385630#ENSG00000122085#ENST00000407095#mTERF#$#ENSP00000413346#ENSG00000122085#ENST00000449133#mTERF#$#ENSP00000414989#ENSG00000122085#ENST00000439144#mTERF#	FALSE
KIRC	ENSG00000135164	DMTF1	Myb/SANT	Yes	Likely to be sequence specific TF	Monomer or homomultimer	No motif	None	Contains 2 Myb DBDs. Binds to CCCG(G/T)ATGT (PMID: 8887674)	IPR001005;IPR009057;IPR017877;IPR017930	9988	cyclin D binding myb like transcription factor 1 [Source:HGNC Symbol;Acc:HGNC:14603]	None	DBD and Full	not tested	None	None	a	Yes	TF Gene_DNA-Binding: sequence-specific_DNA Binding_PMIDS:8425553;9786929	Yes	3a, decent circumstantial evidence for its role as	Pratyush Das	Arttu Jolma	Yes	$#ENSG00000135164#GO:0000981#sequence-specific DNA binding RNA polymerase II transcription factor activity#IBA - GO_REF:0000033$#ENSG00000135164#GO:0003700#sequence-specific DNA binding transcription factor activity#NAS - PMID:10095122	$#ENSP00000332171#ENSG00000135164#ENST00000331242#Myb, Myb-Like, and SANT Domain Containing Genes#$#ENSP00000378193#ENSG00000135164#ENST00000394703#Myb, Myb-Like, and SANT Domain Containing Genes#$#ENSP00000416499#ENSG00000135164#ENST00000425705#Myb, Myb-Like, and SANT Domain Containing Genes#$#ENSP00000412532#ENSG00000135164#ENST00000432937#Myb, Myb-Like, and SANT Domain Containing Genes#$#ENSP0…	FALSE
KIRC	ENSG00000162601	MYSM1	Myb/SANT	Yes	Likely to be sequence specific TF	Low specificity DNA-binding protein	No motif	None	MYSM1 has been shown to bind DNA. This interaction requires the MYSM1 Myb but not the SWIRM domain (PMID: 17428495). Domain sequence alignment places it near DNA-binding Myb domains but scores slightly higher as a SANT rather than Myb domain based on Prosite patterns. Given that most Myb proteins that bind DNA sequence specifically have multiple Myb domains in an array, this protein could bind DN…	IPR000555;IPR001005;IPR007526;IPR009057;IPR017884;	114803	Myb like, SWIRM and MPN domains 1 [Source:HGNC Symbol;Acc:HGNC:29401]	None	not tested	not tested	None	None	c	Yes	No	No	4a, two or more datasets predict it as a TF	Sam Lambert	Laura Campitelli	No	None	$#ENSP00000478391#ENSG00000162601#ENST00000622766#Myb, Myb-Like, and SANT Domain Containing Genes#JAB, Prok-JAB$#ENSP00000418734#ENSG00000162601#ENST00000472487#Myb, Myb-Like, and SANT Domain Containing Genes#JAB, Prok-JAB, SWIRM	FALSE
KIRC	ENSG00000165684	SNAPC4	Myb/SANT	Yes	Likely to be sequence specific TF	Monomer or homomultimer	No motif	None	EMSA data available showing it can specifically bind DNA (PMID: 9418884)	IPR001005;IPR009057;IPR017877;IPR017930	6621	small nuclear RNA activating complex polypeptide 4 [Source:HGNC Symbol;Acc:HGNC:11137]	None	DBD	not tested	None	None	a	Yes	TF Gene_DNA-Binding: non-sequence-specific; Basal Transcription Factor; Transcription Factor Binding: tf co-factor binding_Co-activation; DNA Binding; TF PPI_PMIDS:9418884	Yes	3a, decent circumstantial evidence for its role as	Sam Lambert	Matt Weirauch	Yes	$#ENSG00000165684#GO:0000981#sequence-specific DNA binding RNA polymerase II transcription factor activity#IBA - GO_REF:0000033$#ENSG00000165684#GO:0003700#sequence-specific DNA binding transcription factor activity#TAS - PMID:9418884	$#ENSP00000298532#ENSG00000165684#ENST00000298532#Myb, Myb-Like, and SANT Domain Containing Genes#$#ENSP00000490037#ENSG00000165684#ENST00000637388#Myb, Myb-Like, and SANT Domain Containing Genes#	FALSE
KIRC	ENSG00000120798	NR2C1	Nuclear receptor	Yes	Known motif	Monomer or homomultimer	High-throughput in vitro	None	None	IPR000536;IPR001628;IPR001723;IPR008946	7181	nuclear receptor subfamily 2 group C member 1 [Source:HGNC Symbol;Acc:HGNC:7971]	None	DBD and Full	Yes	None	None	a	Yes	TF Gene_DNA-Binding: sequence-specific_DNA Binding; Transactivation_PMIDS:12849971	No	1a1, Direct HQ evidence	Yimeng Yin	Pratyush Das	Yes	$#ENSG00000120798#GO:0001078#RNA polymerase II core promoter proximal region sequence-specific DNA binding transcription factor a#IEA - GO_REF:0000019	$#ENSP00000376813#ENSG00000120798#ENST00000393101#Nuclear Hormone Receptor#Hormone_recep$#ENSP00000333275#ENSG00000120798#ENST00000333003#Nuclear Hormone Receptor#Hormone_recep$#ENSP00000446906#ENSG00000120798#ENST00000547469#Nuclear Hormone Receptor#	FALSE
KIRC	ENSG00000177463	NR2C2	Nuclear receptor	Yes	Known motif	Monomer or homomultimer	High-throughput in vitro	None	None	IPR000536;IPR001628;IPR001723;IPR008946	7182	nuclear receptor subfamily 2 group C member 2 [Source:HGNC Symbol;Acc:HGNC:7972]	None	DBD and Full	not tested	None	None	a	Yes	TF Gene_DNA-Binding: sequence-specific_DNA Binding_PMIDS:9006963	Yes	1a1, Direct HQ evidence	Arttu Jolma	Pratyush Das	Yes	$#ENSG00000177463#GO:0003700#sequence-specific DNA binding transcription factor activity#IDA - PMID:10644740	$#ENSP00000320447#ENSG00000177463#ENST00000323373#Nuclear Hormone Receptor#Hormone_recep$#ENSP00000384463#ENSG00000177463#ENST00000406272#Nuclear Hormone Receptor#Hormone_recep$#ENSP00000483059#ENSG00000177463#ENST00000617312#Nuclear Hormone Receptor#Hormone_recep$#ENSP00000388387#ENSG00000177463#ENST00000425241#Nuclear Hormone Receptor#Hormone_recep$#ENSP00000413438#ENSG00000177463#ENST000004131…	FALSE
KIRC	ENSG00000148200	NR6A1	Nuclear receptor	Yes	Known motif	Monomer or homomultimer	High-throughput in vitro	None	None	IPR000536;IPR001628;IPR001723;IPR008946	2649	nuclear receptor subfamily 6 group A member 1 [Source:HGNC Symbol;Acc:HGNC:7985]	None	DBD	not tested	None	None	a	Yes	TF Gene_DNA-Binding: sequence-specific_DNA Binding; Transactivation_PMIDS:9099702;15236322	Yes	1a1, Direct HQ evidence	Laura Campitelli	Pratyush Das	Yes	$#ENSG00000148200#GO:0001077#RNA polymerase II core promoter proximal region sequence-specific DNA binding transcription factor a#IEA - GO_REF:0000019$#ENSG00000148200#GO:0004879#ligand-activated sequence-specific DNA binding RNA polymerase II transcription factor activity#TAS - PMID:9134503	$#ENSP00000362686#ENSG00000148200#ENST00000373584#Nuclear Hormone Receptor#Hormone_recep$#ENSP00000413701#ENSG00000148200#ENST00000416460#Nuclear Hormone Receptor#Hormone_recep$#ENSP00000420267#ENSG00000148200#ENST00000487099#Nuclear Hormone Receptor#Hormone_recep$#ENSP00000420587#ENSG00000148200#ENST00000475178#Nuclear Hormone Receptor#	FALSE
KIRC	ENSG00000204231	RXRB	Nuclear receptor	Yes	Known motif	Monomer or homomultimer	High-throughput in vitro	None	Has been shown to bind both as a homodimer and with several nuclear receptor homodimerization partners	IPR000003;IPR000536;IPR001628;IPR001723;IPR008946;	6257	retinoid X receptor beta [Source:HGNC Symbol;Acc:HGNC:10478]	None	DBD and Full	Yes	None	None	a	Yes	TF Gene Candidate_DNA-Binding: sequence-specific_DNA Binding_PMIDS:2554307;10393558	No	1a1, Direct HQ evidence	Arttu Jolma	Pratyush Das	Yes	$#ENSG00000204231#GO:0001228#RNA polymerase II transcription regulatory region sequence-specific DNA binding transcription factor#IDA - PMID:12767074$#ENSG00000204231#GO:0003700#sequence-specific DNA binding transcription factor activity#NAS - PMID:1662118$#ENSG00000204231#GO:0004879#ligand-activated sequence-specific DNA binding RNA polymerase II transcription factor activity#IDA - PMID:7990953$…	$#ENSP00000363812#ENSG00000204231#ENST00000374680#Nuclear Hormone Receptor#Hormone_recep, Nuc_recep-AF1$#ENSP00000363817#ENSG00000204231#ENST00000374685#Nuclear Hormone Receptor#Hormone_recep, Nuc_recep-AF1	FALSE
KIRC	ENSG00000119608	PROX2	Prospero	Yes	Inferred motif	Monomer or homomultimer	High-throughput in vitro	None	None	IPR009057;IPR023082	283571	Prospero homeobox 2 [Source:HGNC Symbol;Acc:HGNC:26715]	None	DBD	not tested	None	None	a	Yes	No	No	1a1, Direct HQ evidence	Laura Campitelli	Yimeng Yin	Yes	$#ENSG00000119608#GO:0001078#RNA polymerase II core promoter proximal region sequence-specific DNA binding transcription factor a#IBA - GO_REF:0000033	$#ENSP00000451223#ENSG00000119608#ENST00000556489#Homeo-prospero domain#$#ENSP00000451463#ENSG00000119608#ENST00000556084#Homeo-prospero domain#$#ENSP00000478947#ENSG00000119608#ENST00000619947#Homeo-prospero domain#	FALSE
KIRC	ENSG00000196460	RFX8	RFX	Yes	Likely to be sequence specific TF	Monomer or homomultimer	No motif	None	RFX8 has the HUGO-approved name RFX family member 8, lacking RFX DNA binding domain?.? I cannot find the original evidence, however, and RFX8 clearly encodes a complete and high-confidence RFX DNA binding domain.? So, it seems more likely than not to be DNA binding (TRH)	None	731220	RFX family member 8, lacking RFX DNA binding domain [Source:HGNC Symbol;Acc:HGNC:37253]	None	DBD	not tested	None	None	b	Yes	No	No	1a2, Orthologous HQ evidence	Pratyush Das	Yimeng Yin	Yes	$#ENSG00000196460#GO:0003700#sequence-specific DNA binding transcription factor activity#IBA - GO_REF:0000033	$#ENSP00000401536#ENSG00000196460#ENST00000428343#RFX#	FALSE
KIRC	ENSG00000170581	STAT2	STAT	Yes	Known motif	Monomer or homomultimer	In vivo/Misc source	None	None	IPR000980;IPR008967;IPR013799;IPR013800;IPR013801;IPR015988;IPR022756;	6773	signal transducer and activator of transcription 2 [Source:HGNC Symbol;Acc:HGNC:11363]	None	DBD and Full	not tested	Requires_Phosphorylation	None	a	Yes	No	No	2a1, Lower confidence direct evidence	Arttu Jolma	Pratyush Das	Yes	$#ENSG00000170581#GO:0003700#sequence-specific DNA binding transcription factor activity#IEA - GO_REF:0000002	$#ENSP00000315768#ENSG00000170581#ENST00000314128#STAT#SH2, STAT2_C, STAT_alpha, STAT_int$#ENSP00000387354#ENSG00000170581#ENST00000418572#STAT#STAT_alpha, STAT_int$#ENSP00000450751#ENSG00000170581#ENST00000557235#STAT#SH2, STAT2_C, STAT_alpha, STAT_int	FALSE
KIRC	ENSG00000166888	STAT6	STAT	Yes	Known motif	Monomer or homomultimer	In vivo/Misc source	Only known motifs are from Transfac or HocoMoco - origin is uncertain	None	IPR000980;IPR008967;IPR013799;IPR013800;IPR013801;IPR015988;IPR028187;	6778	signal transducer and activator of transcription 6 [Source:HGNC Symbol;Acc:HGNC:11368]	4Y5W	DBD and Full	not tested	Requires_Phosphorylation	Requires phosphorylation	a	Yes	TF Gene_DNA-Binding: sequence-specific_DNA Binding_PMIDS:7760829;8810328	Yes	1a1, Direct HQ evidence	Pratyush Das	Jussi Taipale	Yes	$#ENSG00000166888#GO:0003700#sequence-specific DNA binding transcription factor activity#IEA - GO_REF:0000019	$#ENSP00000300134#ENSG00000166888#ENST00000300134#STAT#SH2, STAT6_C, STAT_alpha$#ENSP00000451742#ENSG00000166888#ENST00000556155#STAT#SH2, STAT6_C, STAT_alpha$#ENSP00000401486#ENSG00000166888#ENST00000454075#STAT#SH2, STAT6_C, STAT_alpha$#ENSP00000444530#ENSG00000166888#ENST00000537215#STAT#SH2, STAT6_C, STAT_alpha$#ENSP00000445409#ENSG00000166888#ENST00000538913#STAT#SH2, STAT6_C, STAT_alpha$#EN…	FALSE
KIRC	ENSG00000138380	CARF	Unknown	Yes	Known motif	Monomer or homomultimer	In vivo/Misc source	Only known motifs are from Transfac or HocoMoco - origin is uncertain	Transfac-only motif. Major evidence is found in (PMID: 11832226). Cloned by Y1H and binding demonstrated by gel-shift. Mutant probes do not compete. DNA binding ability seems solid but motif is sketchy.	IPR029309	79800	calcium responsive transcription factor [Source:HGNC Symbol;Acc:HGNC:14435]	None	not tested	not tested	None	None	No	Yes	No	Yes	2a1, Lower confidence direct evidence	Jussi Taipale	Yimeng Yin	No	$#ENSG00000138380#GO:0001077#RNA polymerase II core promoter proximal region sequence-specific DNA binding transcription factor a#IEA - GO_REF:0000019$#ENSG00000138380#GO:0003700#sequence-specific DNA binding transcription factor activity#IDA - PMID:11832226	$#ENSP00000384006#ENSG00000138380#ENST00000402905#Other#ALS2CR8$#ENSP00000415948#ENSG00000138380#ENST00000434998#Other#ALS2CR8$#ENSP00000414644#ENSG00000138380#ENST00000438828#Other#ALS2CR8$#ENSP00000416812#ENSG00000138380#ENST00000444724#Other#ALS2CR8$#ENSP00000316224#ENSG00000138380#ENST00000320443#Other#ALS2CR8$#ENSP00000416160#ENSG00000138380#ENST00000414439#Other#ALS2CR8$#ENSP00000396221#ENS…	FALSE
KIRC	ENSG00000132024	CC2D1A	Unknown	Yes	Likely to be sequence specific TF	Monomer or homomultimer	No motif	None	(PMID: 17714190) states that human Freud-1L bound specifically to its dual repressor element in the 5-HT1A receptor gene in vitro	IPR000008;IPR006608	54862	coiled-coil and C2 domain containing 1A [Source:HGNC Symbol;Acc:HGNC:30237]	None	not tested	not tested	None	None	No	No	No	Yes	5a, one of the source datasets predicts is as a TF	Tim Hughes	Matt Weirauch	No	$#ENSG00000132024#GO:0000981#sequence-specific DNA binding RNA polymerase II transcription factor activity#IBA - GO_REF:0000033$#ENSG00000132024#GO:0001078#RNA polymerase II core promoter proximal region sequence-specific DNA binding transcription factor a#IEA - GO_REF:0000019	$#ENSP00000313601#ENSG00000132024#ENST00000318003#Other#C2$#ENSP00000467526#ENSG00000132024#ENST00000589606#Other#C2$#ENSP00000466586#ENSG00000132024#ENST00000587508#Other#C2	FALSE
KIRC	ENSG00000102901	CENPT	Unknown	Yes	Likely to be sequence specific TF	Low specificity DNA-binding protein	No motif	None	Contains an archaeal histone-like fold (CBF_NFY). but at best would have low sequence specificity. Known role in centromere assembly and lack of known sequence specificity suggest that it is unlikely to be a sequence specific TF.	IPR009072;	80152	centromere protein T [Source:HGNC Symbol;Acc:HGNC:25787]	None	Full	not tested	None	None	c	No	No	No	5a, one of the source datasets predicts is as a TF	Tim Hughes	Matt Weirauch	No	None	$#ENSP00000400140#ENSG00000102901#ENST00000440851#Other#Bromo_TP, CBFD_NFYB_HMF, CENP-S, CENP-T_C, CENP-T_$#ENSP00000457810#ENSG00000102901#ENST00000562787#Other#Bromo_TP, CBFD_NFYB_HMF, CENP-S, CENP-T_C, CENP-T_	FALSE
KIRC	ENSG00000160633	SAFB	Unknown	Yes	Likely to be sequence specific TF	Low specificity DNA-binding protein	No motif	None	Based on this review the protein is likely to bind AT-rich DNA in a non-sequence specific manner (PMID: 27888239)	IPR000504;IPR003034	6294	scaffold attachment factor B [Source:HGNC Symbol;Acc:HGNC:10520]	None	not tested	not tested	None	None	No	No	TF Gene_Transcription Factor Binding: tf co-factor binding_TF PPI_PMIDS:15066997	No	5a, one of the source datasets predicts is as a TF	Pratyush Das	Arttu Jolma	No	None	$##ENSG00000160633##Other#	FALSE
KIRC	ENSG00000130254	SAFB2	Unknown	Yes	Likely to be sequence specific TF	Low specificity DNA-binding protein	No motif	None	Bind AT-rich DNA elements and RNA (PMID: 27888239)	IPR000504;IPR003034	9667	scaffold attachment factor B2 [Source:HGNC Symbol;Acc:HGNC:21605]	None	not tested	not tested	None	None	No	No	TF Gene Candidate_Transcription Factor Binding: tf co-factor binding_Co-activation; TF PPI_PMIDS:12660241	No	5a, one of the source datasets predicts is as a TF	Arttu Jolma	Sam Lambert	No	None	$##ENSG00000130254##Other#	FALSE
KIRC	ENSG00000188779	SKOR1	Unknown	Yes	Known motif	Monomer or homomultimer	High-throughput in vitro	None	None	IPR003380;IPR009061;IPR010919;IPR014890	390598	SKI family transcriptional corepressor 1 [Source:HGNC Symbol;Acc:HGNC:21326]	None	DBD	not tested	None	None	a	No	No	Yes	1a1, Direct HQ evidence	Pratyush Das	Arttu Jolma	No	$#ENSG00000188779#GO:0001078#RNA polymerase II core promoter proximal region sequence-specific DNA binding transcription factor a#IBA - GO_REF:0000033	$#ENSP00000343200#ENSG00000188779#ENST00000341418#Other#Ski_Sno, c-SKI_SMAD_bind$#ENSP00000369374#ENSG00000188779#ENST00000380035#Other#Ski_Sno, c-SKI_SMAD_bind$#ENSP00000452361#ENSG00000188779#ENST00000554054#Other#Ski_Sno, c-SKI_SMAD_bind$#ENSP00000451193#ENSG00000188779#ENST00000554240#Other#Ski_Sno, c-SKI_SMAD_bind	FALSE
KIRP	ENSG00000137203	TFAP2A	AP-2	Yes	Known motif	Monomer or homomultimer	High-throughput in vitro	None	None	IPR008121;IPR013854	7020	transcription factor AP-2 alpha [Source:HGNC Symbol;Acc:HGNC:11742]	None	DBD	Yes	None	None	a	Yes	TF Gene_DNA-Binding: sequence-specific_DNA Binding; Transactivation_PMIDS:11522791;15475956	Yes	1a1, Direct HQ evidence	Sam Lambert	Yimeng Yin	Yes	$#ENSG00000137203#GO:0000981#sequence-specific DNA binding RNA polymerase II transcription factor activity#IDA - PMID:7555706$#ENSG00000137203#GO:0000982#RNA polymerase II core promoter proximal region sequence-specific DNA binding transcription factor a#IDA - PMID:21084835$#ENSG00000137203#GO:0001077#RNA polymerase II core promoter proximal region sequence-specific DNA binding transcription fact…	$#ENSP00000368928#ENSG00000137203#ENST00000379608#AP-2#$#ENSP00000368933#ENSG00000137203#ENST00000379613#AP-2#$#ENSP00000417495#ENSG00000137203#ENST00000466073#AP-2#$#ENSP00000417735#ENSG00000137203#ENST00000461628#AP-2#$#ENSP00000418391#ENSG00000137203#ENST00000465858#AP-2#$#ENSP00000419696#ENSG00000137203#ENST00000475264#AP-2#	FALSE
KIRP	ENSG00000214717	ZBED1	BED ZF	Yes	Known motif	Monomer or homomultimer	High-throughput in vitro	None	None	IPR003656;IPR008906;IPR012337;	9189	zinc finger BED-type containing 1 [Source:HGNC Symbol;Acc:HGNC:447]	None	DBD	not tested	None	None	a	Yes	No	Yes	1a1, Direct HQ evidence	Yimeng Yin	Pratyush Das	Yes	$#ENSG00000214717#GO:0003700#sequence-specific DNA binding transcription factor activity#IBA - GO_REF:0000033	$#ENSP00000370616#ENSG00000214717#ENST00000381218#BED ZF#DUF4413, Dimer_Tnp_hAT$#ENSP00000370620#ENSG00000214717#ENST00000381222#BED ZF#DUF4413, Dimer_Tnp_hAT$#ENSP00000370621#ENSG00000214717#ENST00000381223#BED ZF#DUF4413, Dimer_Tnp_hAT$#ENSP00000419148#ENSG00000214717#ENST00000461691#BED ZF#	FALSE
KIRP	ENSG00000106546	AHR	bHLH	Yes	Known motif	Monomer or homomultimer	In vivo/Misc source	Only known motifs are from Transfac or HocoMoco - origin is uncertain	None	IPR000014;IPR001610;IPR011598;IPR013655;IPR013767;	196	aryl hydrocarbon receptor [Source:HGNC Symbol;Acc:HGNC:348]	None	DBD and Full	Yes	Obligate_Multimer, 4ZPR is structure of heterodime	PMID:12213385, forms heterodimers with ARNT	other	Yes	TF Gene_DNA-Binding: sequence-specific_DNA Binding_PMIDS:7592839	Yes	1a1, Direct HQ evidence	Tim Hughes	Laura Campitelli	Yes	$#ENSG00000106546#GO:0003700#sequence-specific DNA binding transcription factor activity#IDA - PMID:11782478$#ENSG00000106546#GO:0004879#ligand-activated sequence-specific DNA binding RNA polymerase II transcription factor activity#IDA - PMID:10395741	$#ENSP00000242057#ENSG00000106546#ENST00000242057#bHLH#PAS, PAS_11, PAS_3, PAS_4, PAS_9	FALSE
KIRP	ENSG00000009950	MLXIPL	bHLH	Yes	Known motif	Monomer or homomultimer	High-throughput in vitro	None	None	IPR011598;	51085	MLX interacting protein like [Source:HGNC Symbol;Acc:HGNC:12744]	None	DBD and Full	Yes	None	None	a	Yes	TF Gene_DNA-Binding: sequence-specific__PMIDS:0	Yes	1a1, Direct HQ evidence	Pratyush Das	Sam Lambert	Yes	$#ENSG00000009950#GO:0001078#RNA polymerase II core promoter proximal region sequence-specific DNA binding transcription factor a#IEA - GO_REF:0000019$#ENSG00000009950#GO:0003700#sequence-specific DNA binding transcription factor activity#IBA - GO_REF:0000033 | NAS - PMID:10780788	$#ENSP00000320886#ENSG00000009950#ENST00000313375#bHLH#$#ENSP00000346629#ENSG00000009950#ENST00000354613#bHLH#$#ENSP00000412330#ENSG00000009950#ENST00000414749#bHLH#$#ENSP00000406296#ENSG00000009950#ENST00000429400#bHLH#$#ENSP00000392636#ENSG00000009950#ENST00000434326#bHLH#	FALSE
KIRP	ENSG00000178860	MSC	bHLH	Yes	Known motif	Monomer or homomultimer	High-throughput in vitro	None	None	IPR011598;	9242	musculin [Source:HGNC Symbol;Acc:HGNC:7321]	None	DBD and Full	Yes	None	None	a	Yes	TF Gene Candidate_Transcription Factor Binding: tf co-factor binding; DNA-Binding: sequence-specific_DNA Binding; TF PPI_PMIDS:9892671	Yes	1a1, Direct HQ evidence	Sam Lambert	Laura Campitelli	Yes	$#ENSG00000178860#GO:0001206#RNA polymerase II distal enhancer sequence-specific DNA binding transcription factor activity involv#IEA - GO_REF:0000019$#ENSG00000178860#GO:0003700#sequence-specific DNA binding transcription factor activity#TAS - PMID:9584154	$#ENSP00000321445#ENSG00000178860#ENST00000325509#bHLH#	FALSE
KIRP	ENSG00000119950	MXI1	bHLH	Yes	Known motif	Obligate heteromer	In vivo/Misc source	Has a putative AT-hook	Obligate heteromer (PMID: 8425219).	IPR011598;	4601	MAX interactor 1, dimerization protein [Source:HGNC Symbol;Acc:HGNC:7534]	None	DBD and Full	Yes	Obligate_Multimer	PMID:8425219, Heterodimerizes with MAX	a	Yes	TF Gene_DNA-Binding: sequence-specific_DNA Binding_PMIDS:8425219;15467743	No	2a1, Lower confidence direct evidence	Yimeng Yin	Matt Weirauch	Yes	None	$#ENSP00000239007#ENSG00000119950#ENST00000239007#bHLH#$#ENSP00000331152#ENSG00000119950#ENST00000332674#bHLH#$#ENSP00000354606#ENSG00000119950#ENST00000361248#bHLH#$#ENSP00000376842#ENSG00000119950#ENST00000393134#bHLH#$#ENSP00000358625#ENSG00000119950#ENST00000369612#bHLH#	FALSE
KIRP	ENSG00000130751	NPAS1	bHLH	Yes	Inferred motif	Obligate heteromer	In vivo/Misc source	None	Likely obligate heteromer (PMID: 27782878).	IPR000014;IPR011598;IPR013655;IPR013767	4861	neuronal PAS domain protein 1 [Source:HGNC Symbol;Acc:HGNC:7894]	None	DBD and Full	Yes	None	Taipale lab has an unpublished PWM	a	Yes	TF Gene_DNA-Binding: non-sequence-specific_Non-specific DNA_PMIDS:15635607	Yes	1a1, Direct HQ evidence	Laura Campitelli	Sam Lambert	Yes	$#ENSG00000130751#GO:0000981#sequence-specific DNA binding RNA polymerase II transcription factor activity#IBA - GO_REF:0000033$#ENSG00000130751#GO:0003700#sequence-specific DNA binding transcription factor activity#TAS - PMID:9012850	$#ENSP00000405290#ENSG00000130751#ENST00000449844#bHLH#PAS, PAS_11, PAS_3, PAS_4, PAS_9$#ENSP00000469142#ENSG00000130751#ENST00000602212#bHLH#PAS, PAS_11, PAS_3, PAS_4, PAS_9$#ENSP00000398689#ENSG00000130751#ENST00000439365#bHLH#PAS_11, PAS_3	FALSE
KIRP	ENSG00000151322	NPAS3	bHLH	Yes	Inferred motif	Obligate heteromer	In vivo/Misc source	None	Likely obligate heteromer (PMID: 9374395; PMID: 27782878).	IPR000014;IPR011598;IPR013655;IPR013767	64067	neuronal PAS domain protein 3 [Source:HGNC Symbol;Acc:HGNC:19311]	None	DBD	Yes	None	None	c	Yes	TF Gene Candidate_DNA-Binding: sequence-specific_Other_PMIDS:16172381;9374395;16172381;10534623;16172381;16190882	Yes	1a2, Orthologous HQ evidence	Matt Weirauch	Pratyush Das	Yes	$#ENSG00000151322#GO:0000981#sequence-specific DNA binding RNA polymerase II transcription factor activity#IBA - GO_REF:0000033	$#ENSP00000319610#ENSG00000151322#ENST00000346562#bHLH#PAS, PAS_11, PAS_3, PAS_4, PAS_9$#ENSP00000348460#ENSG00000151322#ENST00000356141#bHLH#PAS, PAS_11, PAS_3, PAS_4, PAS_9$#ENSP00000350446#ENSG00000151322#ENST00000357798#bHLH#PAS, PAS_11, PAS_3, PAS_4, PAS_9$#ENSP00000449542#ENSG00000151322#ENST00000547068#bHLH#PAS, PAS_3$#ENSP00000448916#ENSG00000151322#ENST00000548645#bHLH#PAS, PAS_11, PAS_3…	FALSE
KIRP	ENSG00000159263	SIM2	bHLH	Yes	Inferred motif	Obligate heteromer	In vivo/Misc source	None	Likely obligate hetereomer (PMID: 7592839)	IPR000014;IPR001610;IPR010578;IPR011598;IPR013655;IPR013767	6493	single-minded family bHLH transcription factor 2 [Source:HGNC Symbol;Acc:HGNC:10883]	None	DBD and Full	Yes	None	From review PMID:24263188, SIM2:ARNT2	other	Yes	TF Gene_DNA-Binding: non-sequence-specific; Transcription Factor Binding: tf co-factor binding_Co-activation_PMIDS:11782478	Yes	1a2, Orthologous HQ evidence	Sam Lambert	Matt Weirauch	Yes	$#ENSG00000159263#GO:0000981#sequence-specific DNA binding RNA polymerase II transcription factor activity#IBA - GO_REF:0000033$#ENSG00000159263#GO:0003700#sequence-specific DNA binding transcription factor activity#TAS - PMID:8661114, PMID:9199934	$#ENSP00000290399#ENSG00000159263#ENST00000290399#bHLH#PAS, PAS_11, PAS_3, PAS_9, SIM_C$#ENSP00000392003#ENSG00000159263#ENST00000431229#bHLH#PAS, PAS_11, PAS_3, PAS_4, PAS_9, SIM_C$#ENSP00000476273#ENSG00000159263#ENST00000483178#bHLH#PAS, PAS_11, PAS_3	FALSE
KIRP	ENSG00000068323	TFE3	bHLH	Yes	Known motif	Monomer or homomultimer	High-throughput in vitro	None	None	IPR011598;IPR021802	7030	transcription factor binding to IGHM enhancer 3 [Source:HGNC Symbol;Acc:HGNC:11752]	None	DBD	not tested	None	None	a	Yes	TF Gene_DNA-Binding: sequence-specific_DNA Binding_PMIDS:10707962;15994295	Yes	1a1, Direct HQ evidence	Tim Hughes	Arttu Jolma	Yes	$#ENSG00000068323#GO:0003700#sequence-specific DNA binding transcription factor activity#ISS - GO_REF:0000024	$#ENSP00000314129#ENSG00000068323#ENST00000315869#bHLH#DUF3371, MITF_TFEB_C_3_N	FALSE
KIRP	ENSG00000105967	TFEC	bHLH	Yes	Known motif	Monomer or homomultimer	High-throughput in vitro	None	None	IPR011598;IPR021802	22797	transcription factor EC [Source:HGNC Symbol;Acc:HGNC:11754]	None	DBD and Full	Yes	None	None	a	Yes	TF Gene Candidate_DNA-Binding: sequence-specific_DNA Binding; Transactivation_PMIDS:8336698	Yes	1a1, Direct HQ evidence	Yimeng Yin	Arttu Jolma	Yes	$#ENSG00000105967#GO:0003700#sequence-specific DNA binding transcription factor activity#TAS - PMID:9256061	$#ENSP00000265440#ENSG00000105967#ENST00000265440#bHLH#DUF3371$#ENSP00000318676#ENSG00000105967#ENST00000320239#bHLH#DUF3371$#ENSP00000377125#ENSG00000105967#ENST00000393485#bHLH#$#ENSP00000417432#ENSG00000105967#ENST00000484212#bHLH#MITF_TFEB_C_3_N$#ENSP00000387650#ENSG00000105967#ENST00000457268#bHLH#DUF3371	FALSE
KIRP	ENSG00000112182	BACH2	bZIP	Yes	Known motif	Monomer or homomultimer	High-throughput in vitro	None	Based on Newman et al 2003 (PMID: 12805554), the protein has strong preference for forming heterodimers with MAFG and MAFK over homo-dimerisation. The Homer ChIP-seq motif appears to be a MAF-BACH2 heterodimer.	IPR000210;IPR004826;IPR004827;IPR008917;IPR011333;IPR013069	60468	BTB domain and CNC homolog 2 [Source:HGNC Symbol;Acc:HGNC:14078]	None	DBD	Yes	None	pmid:12805554 has strong preference for forming heterodimers with MAFG and MAFK over homodimer based on Newman et al 2003	a	Yes	TF Gene_DNA-Binding: sequence-specific_DNA Binding; Transactivation_PMIDS:8887638;10949928	Yes	1a1, Direct HQ evidence	Yimeng Yin	Arttu Jolma	Yes	$#ENSG00000112182#GO:0001206#RNA polymerase II distal enhancer sequence-specific DNA binding transcription factor activity involv#IEA - GO_REF:0000019$#ENSG00000112182#GO:0003700#sequence-specific DNA binding transcription factor activity#IBA - GO_REF:0000033	$#ENSP00000257749#ENSG00000112182#ENST00000257749#bZIP#BTB$#ENSP00000437473#ENSG00000112182#ENST00000537989#bZIP#BTB$#ENSP00000384145#ENSG00000112182#ENST00000406998#bZIP#BTB	FALSE
KIRP	ENSG00000130940	CASZ1	C2H2 ZF	Yes	Likely to be sequence specific TF	Monomer or homomultimer	No motif	None	None	IPR007087;IPR015880	54897	castor zinc finger 1 [Source:HGNC Symbol;Acc:HGNC:26002]	None	not tested	Yes	None	None	b	No	No	No	5a, one of the source datasets predicts is as a TF	Sam Lambert	Pratyush Das	Yes	None	$#ENSP00000366221#ENSG00000130940#ENST00000377022#C2H2 ZF Containing Proteins#RNA_pol_3_Rpc31$#ENSP00000339445#ENSG00000130940#ENST00000344008#C2H2 ZF Containing Proteins#$#ENSP00000467769#ENSG00000130940#ENST00000447850#C2H2 ZF Containing Proteins#	FALSE
KIRP	ENSG00000127528	KLF2	C2H2 ZF	Yes	Known motif	Monomer or homomultimer	High-throughput in vitro	None	None	IPR007087;IPR015880	10365	Kruppel like factor 2 [Source:HGNC Symbol;Acc:HGNC:6347]	None	DBD and Full	not tested	None	None	a	Yes	No	Yes	1a1, Direct HQ evidence	Laura Campitelli	Pratyush Das	Yes	$#ENSG00000127528#GO:0003700#sequence-specific DNA binding transcription factor activity#IDA - PMID:21063504	$#ENSP00000248071#ENSG00000127528#ENST00000248071#C2H2 ZF Containing Proteins#$#ENSP00000465035#ENSG00000127528#ENST00000592003#C2H2 ZF Containing Proteins#	FALSE
KIRP	ENSG00000136826	KLF4	C2H2 ZF	Yes	Known motif	Monomer or homomultimer	High-throughput in vitro	None	None	IPR007087;IPR015880	9314	Kruppel like factor 4 [Source:HGNC Symbol;Acc:HGNC:6348]	2WBS	DBD and Full	not tested	None	Structure is crystalized with too short DNA and only one of the domains contact DNA properly	a	Yes	No	No	1a1, Direct HQ evidence	Pratyush Das	Jussi Taipale	Yes	$#ENSG00000136826#GO:0001010#sequence-specific DNA binding transcription factor recruiting transcription factor activity#ISS - GO_REF:0000024$#ENSG00000136826#GO:0001077#RNA polymerase II core promoter proximal region sequence-specific DNA binding transcription factor a#IMP - PMID:21539536$#ENSG00000136826#GO:0003700#sequence-specific DNA binding transcription factor activity#NAS - PMID:9422764$#…	$#ENSP00000363804#ENSG00000136826#ENST00000374672#C2H2 ZF Containing Proteins#$#ENSP00000399921#ENSG00000136826#ENST00000411706#C2H2 ZF Containing Proteins#$#ENSP00000404922#ENSG00000136826#ENST00000420475#C2H2 ZF Containing Proteins#$#ENSP00000483629#ENSG00000136826#ENST00000610832#C2H2 ZF Containing Proteins#	FALSE
KIRP	ENSG00000154655	L3MBTL4	C2H2 ZF	Yes	Likely to be sequence specific TF	Monomer or homomultimer	No motif	None	Histone modifier; polycomb protein.	IPR001660;IPR002515;IPR004092;IPR013761;IPR021129;	91133	l(3)mbt-like 4 (Drosophila) [Source:HGNC Symbol;Acc:HGNC:26677]	None	not tested	not tested	None	None	No	Yes	No	Yes	4a, two or more datasets predict it as a TF	Yimeng Yin	Sam Lambert	No	$#ENSG00000154655#GO:0003700#sequence-specific DNA binding transcription factor activity#IEA - GO_REF:0000002	$#ENSP00000382975#ENSG00000154655#ENST00000400104#C2H2 ZF Containing Proteins#MBT$#ENSP00000382976#ENSG00000154655#ENST00000400105#C2H2 ZF Containing Proteins#MBT, SAM_1, SAM_2$#ENSP00000462090#ENSG00000154655#ENST00000583809#C2H2 ZF Containing Proteins#MBT	FALSE
KIRP	ENSG00000143867	OSR1	C2H2 ZF	Yes	Known motif	Monomer or homomultimer	High-throughput in vitro	None	None	IPR007087;IPR015880	130497	odd-skipped related transciption factor 1 [Source:HGNC Symbol;Acc:HGNC:8111]	None	DBD	Yes	None	None	b	Yes	No	No	1a1, Direct HQ evidence	Pratyush Das	Arttu Jolma	Yes	None	$#ENSP00000272223#ENSG00000143867#ENST00000272223#C2H2 ZF Containing Proteins#	FALSE
KIRP	ENSG00000172818	OVOL1	C2H2 ZF	Yes	Known motif	Monomer or homomultimer	High-throughput in vitro	None	None	IPR007087;IPR015880	5017	ovo like transcriptional repressor 1 [Source:HGNC Symbol;Acc:HGNC:8525]	None	DBD and Full	not tested	None	None	b	Yes	TF Gene_DNA-Binding: sequence-specific_DNA Binding; Transactivation_PMIDS:17311813	Yes	1a1, Direct HQ evidence	Sam Lambert	Arttu Jolma	Yes	$#ENSG00000172818#GO:0000981#sequence-specific DNA binding RNA polymerase II transcription factor activity#IBA - GO_REF:0000033$#ENSG00000172818#GO:0001078#RNA polymerase II core promoter proximal region sequence-specific DNA binding transcription factor a#IEA - GO_REF:0000019	$#ENSP00000337862#ENSG00000172818#ENST00000335987#C2H2 ZF Containing Proteins#$#ENSP00000434220#ENSG00000172818#ENST00000532448#C2H2 ZF Containing Proteins#	FALSE
KIRP	ENSG00000181690	PLAG1	C2H2 ZF	Yes	Known motif	Monomer or homomultimer	High-throughput in vitro	None	None	IPR007087;IPR015880	5324	PLAG1 zinc finger [Source:HGNC Symbol;Acc:HGNC:9045]	None	DBD	not tested	None	None	a	Yes	TF Gene_DNA-Binding: sequence-specific_DNA Binding; Transactivation_PMIDS:10646861	Yes	1a1, Direct HQ evidence	Sam Lambert	Arttu Jolma	Yes	$#ENSG00000181690#GO:0001077#RNA polymerase II core promoter proximal region sequence-specific DNA binding transcription factor a#IDA - PMID:10646861$#ENSG00000181690#GO:0003700#sequence-specific DNA binding transcription factor activity#TAS - PMID:9722527	$#ENSP00000325546#ENSG00000181690#ENST00000316981#C2H2 ZF Containing Proteins#$#ENSP00000416537#ENSG00000181690#ENST00000429357#C2H2 ZF Containing Proteins#$#ENSP00000404067#ENSG00000181690#ENST00000423799#C2H2 ZF Containing Proteins#	FALSE
KIRP	ENSG00000138738	PRDM5	C2H2 ZF	Yes	Likely to be sequence specific TF	Monomer or homomultimer	No motif	None	Has a nice cassette of C2H2 ZF domains. Moreover, (PMID: 17636019) has performed SELEX for it and validated the result.	IPR001214;IPR007087;IPR015880;IPR017125;IPR022755;	11107	PR domain 5 [Source:HGNC Symbol;Acc:HGNC:9349]	None	Full	not tested	None	None	a	Yes	No	Yes	4a, two or more datasets predict it as a TF	Yimeng Yin	Arttu Jolma	Yes	$#ENSG00000138738#GO:0001078#RNA polymerase II core promoter proximal region sequence-specific DNA binding transcription factor a#IDA - PMID:17636019	$#ENSP00000264808#ENSG00000138738#ENST00000264808#C2H2 ZF Containing Proteins#$#ENSP00000377955#ENSG00000138738#ENST00000394435#C2H2 ZF Containing Proteins#$#ENSP00000404832#ENSG00000138738#ENST00000428209#C2H2 ZF Containing Proteins#$#ENSP00000422309#ENSG00000138738#ENST00000515109#C2H2 ZF Containing Proteins#	FALSE
KIRP	ENSG00000214022	REPIN1	C2H2 ZF	Yes	Likely to be sequence specific TF	Monomer or homomultimer	No motif	None	Binds DNA specifically based on EMSA and nuclease footprinting (PMID: 10606657).	IPR007087;IPR015880	29803	replication initiator 1 [Source:HGNC Symbol;Acc:HGNC:17922]	None	not tested	not tested	None	None	x	Yes	No	No	4a, two or more datasets predict it as a TF	Arttu Jolma	Jussi Taipale	No	None	$#ENSP00000407714#ENSG00000214022#ENST00000444957#C2H2 ZF Containing Proteins#$#ENSP00000418507#ENSG00000214022#ENST00000466559#C2H2 ZF Containing Proteins#$#ENSP00000380451#ENSG00000214022#ENST00000397281#C2H2 ZF Containing Proteins#$#ENSP00000420578#ENSG00000214022#ENST00000479668#C2H2 ZF Containing Proteins#$#ENSP00000417982#ENSG00000214022#ENST00000482680#C2H2 ZF Containing Proteins#$#ENSP000…	FALSE
KIRP	ENSG00000125520	SLC2A4RG	C2H2 ZF	Yes	Likely to be sequence specific TF	Monomer or homomultimer	No motif	Single C2H2 domain	Two papers demonstrate a bit of evidence for DNA binding (PMID:10825161 and PMID: 14625278 ).	IPR007087;IPR015880	56731	SLC2A4 regulator [Source:HGNC Symbol;Acc:HGNC:15930]	None	Full	not tested	None	None	x	Yes	No	Yes	4a, two or more datasets predict it as a TF	Tim Hughes	Sam Lambert	No	$#ENSG00000125520#GO:0003700#sequence-specific DNA binding transcription factor activity#TAS - PMID:10825161	$#ENSP00000266077#ENSG00000125520#ENST00000266077#C2H2 ZF Containing Proteins#	FALSE
KIRP	ENSG00000230797	YY2	C2H2 ZF	Yes	Known motif	Monomer or homomultimer	High-throughput in vitro	None	None	IPR007087;IPR015880;IPR017114;	404281	YY2 transcription factor [Source:HGNC Symbol;Acc:HGNC:31684]	None	DBD	not tested	None	None	a	Yes	No	No	1a1, Direct HQ evidence	Laura Campitelli	Pratyush Das	Yes	None	$#ENSP00000389381#ENSG00000230797#ENST00000429584#C2H2 ZF Containing Proteins#	FALSE
KIRP	ENSG00000116809	ZBTB17	C2H2 ZF	Yes	Likely to be sequence specific TF	Monomer or homomultimer	No motif	None	None	IPR000210;IPR007087;IPR011333;IPR013069;IPR015880;	7709	zinc finger and BTB domain containing 17 [Source:HGNC Symbol;Acc:HGNC:12936]	None	Full	not tested	None	None	a	Yes	TF Gene_DNA-Binding: sequence-specific_DNA Binding_PMIDS:9312026	Yes	3a, decent circumstantial evidence for its role as	Yimeng Yin	Tim Hughes	Yes	$#ENSG00000116809#GO:0003700#sequence-specific DNA binding transcription factor activity#IDA - PMID:12244100	$#ENSP00000364885#ENSG00000116809#ENST00000375733#C2H2 ZF Containing Proteins#BTB, zf-C2H2_4$#ENSP00000364895#ENSG00000116809#ENST00000375743#C2H2 ZF Containing Proteins#BTB, zf-C2H2_4$#ENSP00000438529#ENSG00000116809#ENST00000537142#C2H2 ZF Containing Proteins#zf-C2H2_4$#ENSP00000400827#ENSG00000116809#ENST00000440560#C2H2 ZF Containing Proteins#	FALSE
KIRP	ENSG00000106261	ZKSCAN1	C2H2 ZF	Yes	Known motif	Monomer or homomultimer	High-throughput in vitro	None	None	IPR001909;IPR003309;IPR007087;IPR008916;IPR015880;	7586	zinc finger with KRAB and SCAN domains 1 [Source:HGNC Symbol;Acc:HGNC:13101]	None	Full	Yes	None	None	b	Yes	No	Yes	1a1, Direct HQ evidence	Yimeng Yin	Pratyush Das	Yes	$#ENSG00000106261#GO:0003700#sequence-specific DNA binding transcription factor activity#IBA - GO_REF:0000033 | NAS - PMID:7557990	$#ENSP00000323148#ENSG00000106261#ENST00000324306#C2H2 ZF Containing Proteins#KRAB, SCAN$#ENSP00000409172#ENSG00000106261#ENST00000426572#C2H2 ZF Containing Proteins#KRAB, SCAN$#ENSP00000443508#ENSG00000106261#ENST00000535170#C2H2 ZF Containing Proteins#KRAB$#ENSP00000394445#ENSG00000106261#ENST00000432317#C2H2 ZF Containing Proteins#SCAN	TRUE
KIRP	ENSG00000196652	ZKSCAN5	C2H2 ZF	Yes	Known motif	Monomer or homomultimer	High-throughput in vitro	ChIP-seq motif is consistent with recognition code (RCADE)	None	IPR001909;IPR003309;IPR007087;IPR008916;IPR015880;	23660	zinc finger with KRAB and SCAN domains 5 [Source:HGNC Symbol;Acc:HGNC:12867]	None	DBD and Full	Yes	None	None	b	Yes	No	Yes	1a1, Direct HQ evidence	Pratyush Das	Yimeng Yin	Yes	$#ENSG00000196652#GO:0003700#sequence-specific DNA binding transcription factor activity#IBA - GO_REF:0000033 | NAS - PMID:10585779	$#ENSP00000322872#ENSG00000196652#ENST00000326775#C2H2 ZF Containing Proteins#KRAB, SCAN$#ENSP00000377725#ENSG00000196652#ENST00000394170#C2H2 ZF Containing Proteins#KRAB, SCAN$#ENSP00000392104#ENSG00000196652#ENST00000451158#C2H2 ZF Containing Proteins#KRAB, SCAN	TRUE
KIRP	ENSG00000164631	ZNF12	C2H2 ZF	Yes	Known motif	Monomer or homomultimer	High-throughput in vitro	None	None	IPR001909;IPR007087;IPR015880;	7559	zinc finger protein 12 [Source:HGNC Symbol;Acc:HGNC:12902]	None	DBD and Full	not tested	None	None	a	Yes	No	Yes	1a1, Direct HQ evidence	Arttu Jolma	Pratyush Das	No	$#ENSG00000164631#GO:0003700#sequence-specific DNA binding transcription factor activity#IBA - GO_REF:0000033	$#ENSP00000384405#ENSG00000164631#ENST00000404360#C2H2 ZF Containing Proteins#$#ENSP00000385939#ENSG00000164631#ENST00000405858#C2H2 ZF Containing Proteins#KRAB$#ENSP00000344745#ENSG00000164631#ENST00000342651#C2H2 ZF Containing Proteins#KRAB$#ENSP00000378375#ENSG00000164631#ENST00000394917#C2H2 ZF Containing Proteins#KRAB	TRUE
KIRP	ENSG00000170260	ZNF212	C2H2 ZF	Yes	Known motif	Monomer or homomultimer	In vivo/Misc source	Motif obtained from MEME - not supported by recognition code (RCADE) and may be inaccurate or indirect	None	IPR001909;IPR007087;IPR015880;IPR022137	7988	zinc finger protein 212 [Source:HGNC Symbol;Acc:HGNC:13004]	None	DBD and Full	not tested	None	None	b	Yes	No	No	1a1, Direct HQ evidence	Arttu Jolma	Laura Campitelli	Yes	None	$#ENSP00000338572#ENSG00000170260#ENST00000335870#C2H2 ZF Containing Proteins#DUF3669, KRAB, zf-C2H2_4, zf-C2H2_6, zf-C2HC_2, zf$#ENSP00000419419#ENSG00000170260#ENST00000481584#C2H2 ZF Containing Proteins#KRAB	TRUE
KIRP	ENSG00000196793	ZNF239	C2H2 ZF	Yes	Likely to be sequence specific TF	Monomer or homomultimer	No motif	None	Binds TAAAGGCT based on EMSA (PMID: 11278819).	IPR007087;IPR015880	8187	zinc finger protein 239 [Source:HGNC Symbol;Acc:HGNC:13031]	None	DBD and Full	not tested	None	None	b	Yes	TF Gene Candidate_DNA-Binding: sequence-specific_DNA Binding; Other_PMIDS:11278819	Yes	4a, two or more datasets predict it as a TF	Pratyush Das	Arttu Jolma	Yes	$#ENSG00000196793#GO:0003700#sequence-specific DNA binding transcription factor activity#IBA - GO_REF:0000033	$#ENSP00000307774#ENSG00000196793#ENST00000306006#C2H2 ZF Containing Proteins#$#ENSP00000363569#ENSG00000196793#ENST00000374446#C2H2 ZF Containing Proteins#$#ENSP00000398202#ENSG00000196793#ENST00000426961#C2H2 ZF Containing Proteins#$#ENSP00000443907#ENSG00000196793#ENST00000535642#C2H2 ZF Containing Proteins#	FALSE
KIRP	ENSG00000170265	ZNF282	C2H2 ZF	Yes	Known motif	Monomer or homomultimer	High-throughput in vitro	None	None	IPR001909;IPR007087;IPR015880;IPR022137	8427	zinc finger protein 282 [Source:HGNC Symbol;Acc:HGNC:13076]	None	DBD and Full	not tested	None	None	a	Yes	No	No	1a1, Direct HQ evidence	Pratyush Das	Arttu Jolma	Yes	None	$#ENSP00000477841#ENSG00000170265#ENST00000610704#C2H2 ZF Containing Proteins#DUF3669, KRAB$#ENSP00000418840#ENSG00000170265#ENST00000479907#C2H2 ZF Containing Proteins#DUF3669, KRAB	TRUE
KIRP	ENSG00000166526	ZNF3	C2H2 ZF	Yes	Known motif	Monomer or homomultimer	High-throughput in vitro	ChIP-seq motif is consistent with recognition code (RCADE)	None	IPR001909;IPR007087;IPR015880;	7551	zinc finger protein 3 [Source:HGNC Symbol;Acc:HGNC:13089]	None	DBD and Full	not tested	None	None	a	Yes	No	Yes	1a1, Direct HQ evidence	Sam Lambert	Laura Campitelli	Yes	$#ENSG00000166526#GO:0003700#sequence-specific DNA binding transcription factor activity#IBA - GO_REF:0000033	$#ENSP00000299667#ENSG00000166526#ENST00000299667#C2H2 ZF Containing Proteins#KRAB$#ENSP00000416088#ENSG00000166526#ENST00000412947#C2H2 ZF Containing Proteins#KRAB$#ENSP00000399951#ENSG00000166526#ENST00000413658#C2H2 ZF Containing Proteins#KRAB$#ENSP00000416686#ENSG00000166526#ENST00000415068#C2H2 ZF Containing Proteins#KRAB$#ENSP00000292393#ENSG00000166526#ENST00000292393#C2H2 ZF Containing Pr…	TRUE
KIRP	ENSG00000205903	ZNF316	C2H2 ZF	Yes	Known motif	Monomer or homomultimer	In vivo/Misc source	Only known motifs are from Transfac or HocoMoco - origin is uncertain	None	IPR001909;IPR007087;IPR015880;	100131017	zinc finger protein 316 [Source:HGNC Symbol;Acc:HGNC:13843]	None	not tested	not tested	None	None	c	Yes	No	No	2a1, Lower confidence direct evidence	Laura Campitelli	Arttu Jolma	Yes	None	$#ENSP00000482395#ENSG00000205903#ENST00000427912#C2H2 ZF Containing Proteins#$#ENSP00000477706#ENSG00000205903#ENST00000382252#C2H2 ZF Containing Proteins#KRAB	TRUE
KIRP	ENSG00000138311	ZNF365	C2H2 ZF	Yes	Likely to be sequence specific TF	Monomer or homomultimer	No motif	Single C2H2 domain	Also contains a Ku C terminal like domain that is thought to be involved in DNA-damage repair pathways.	None	22891	zinc finger protein 365 [Source:HGNC Symbol;Acc:HGNC:18194]	None	DBD	not tested	None	None	b	Yes	No	No	4a, two or more datasets predict it as a TF	Sam Lambert	Arttu Jolma	No	None	$#ENSP00000378670#ENSG00000138311#ENST00000395249#C2H2 ZF Containing Proteins#$#ENSP00000378672#ENSG00000138311#ENST00000395251#C2H2 ZF Containing Proteins#$#ENSP00000378674#ENSG00000138311#ENST00000395254#C2H2 ZF Containing Proteins#$#ENSP00000378675#ENSG00000138311#ENST00000395255#C2H2 ZF Containing Proteins#Ku_PK_bind$#ENSP00000387091#ENSG00000138311#ENST00000410046#C2H2 ZF Containing Proteins#	FALSE
KIRP	ENSG00000160908	ZNF394	C2H2 ZF	Yes	Known motif	Monomer or homomultimer	In vivo/Misc source	Motif obtained from MEME - not supported by recognition code (RCADE) and may be inaccurate or indirect	None	IPR001909;IPR003309;IPR007087;IPR008916;IPR015880;	84124	zinc finger protein 394 [Source:HGNC Symbol;Acc:HGNC:18832]	None	DBD and Full	not tested	None	None	b	Yes	No	Yes	1a1, Direct HQ evidence	Arttu Jolma	Pratyush Das	Yes	$#ENSG00000160908#GO:0003700#sequence-specific DNA binding transcription factor activity#IBA - GO_REF:0000033	$#ENSP00000337363#ENSG00000160908#ENST00000337673#C2H2 ZF Containing Proteins#KRAB, SCAN$#ENSP00000409565#ENSG00000160908#ENST00000426306#C2H2 ZF Containing Proteins#SCAN	TRUE
KIRP	ENSG00000197343	ZNF655	C2H2 ZF	Yes	Known motif	Monomer or homomultimer	High-throughput in vitro	None	Virtually nothing is known for this protein except that it has a decent cassette of znfC2H2 domains	IPR001909;IPR007087;IPR015880;	79027	zinc finger protein 655 [Source:HGNC Symbol;Acc:HGNC:30899]	None	DBD and Full	not tested	None	None	b	Yes	No	Yes	4a, two or more datasets predict it as a TF	Jussi Taipale	Arttu Jolma	Yes	$#ENSG00000197343#GO:0003700#sequence-specific DNA binding transcription factor activity#IBA - GO_REF:0000033	$#ENSP00000252713#ENSG00000197343#ENST00000252713#C2H2 ZF Containing Proteins#$#ENSP00000322363#ENSG00000197343#ENST00000320583#C2H2 ZF Containing Proteins#KRAB$#ENSP00000377718#ENSG00000197343#ENST00000394163#C2H2 ZF Containing Proteins#$#ENSP00000350530#ENSG00000197343#ENST00000357864#C2H2 ZF Containing Proteins#$#ENSP00000389260#ENSG00000197343#ENST00000422164#C2H2 ZF Containing Proteins#$#ENS…	FALSE
KIRP	ENSG00000196456	ZNF775	C2H2 ZF	Yes	Likely to be sequence specific TF	Monomer or homomultimer	No motif	None	Virtually nothing is known for this protein except that it has a decent cassette of znfC2H2 domains and a MBD domain	IPR007087;IPR015880	285971	zinc finger protein 775 [Source:HGNC Symbol;Acc:HGNC:28501]	None	Full	not tested	None	None	c	Yes	No	No	4a, two or more datasets predict it as a TF	Arttu Jolma	Jussi Taipale	Yes	None	$#ENSP00000330838#ENSG00000196456#ENST00000329630#C2H2 ZF Containing Proteins#$#ENSP00000417483#ENSG00000196456#ENST00000490973#C2H2 ZF Containing Proteins#$#ENSP00000489517#ENSG00000196456#ENST00000498682#C2H2 ZF Containing Proteins#$#ENSP00000419336#ENSG00000196456#ENST00000478789#C2H2 ZF Containing Proteins#	FALSE
KIRP	ENSG00000198556	ZNF789	C2H2 ZF	Yes	Known motif	Monomer or homomultimer	High-throughput in vitro	ChIP-seq motif is consistent with recognition code (RCADE)	None	IPR001909;IPR007087;IPR015880;	285989	zinc finger protein 789 [Source:HGNC Symbol;Acc:HGNC:27801]	None	Full	not tested	None	None	c	Yes	No	Yes	1a1, Direct HQ evidence	Jussi Taipale	Pratyush Das	Yes	$#ENSG00000198556#GO:0003700#sequence-specific DNA binding transcription factor activity#IBA - GO_REF:0000033	$#ENSP00000331927#ENSG00000198556#ENST00000331410#C2H2 ZF Containing Proteins#KRAB$#ENSP00000405206#ENSG00000198556#ENST00000448667#C2H2 ZF Containing Proteins#KRAB$#ENSP00000417227#ENSG00000198556#ENST00000483089#C2H2 ZF Containing Proteins#KRAB$#ENSP00000369047#ENSG00000198556#ENST00000379724#C2H2 ZF Containing Proteins#KRAB	TRUE
KIRP	ENSG00000048405	ZNF800	C2H2 ZF	Yes	Likely to be sequence specific TF	Monomer or homomultimer	No motif	None	C2H2 domains are not arranged in the stereotypic array fashion; but there are several of them.	IPR007087;IPR015880	168850	zinc finger protein 800 [Source:HGNC Symbol;Acc:HGNC:27267]	None	Full	not tested	None	None	c	Yes	No	No	4a, two or more datasets predict it as a TF	Tim Hughes	Sam Lambert	Yes	None	$#ENSP00000265827#ENSG00000048405#ENST00000265827#C2H2 ZF Containing Proteins#zf-C2H2_assoc2, zf-H2C2_2$#ENSP00000389776#ENSG00000048405#ENST00000439506#C2H2 ZF Containing Proteins#$#ENSP00000401109#ENSG00000048405#ENST00000436992#C2H2 ZF Containing Proteins#	FALSE
KIRP	ENSG00000146757	ZNF92	C2H2 ZF	Yes	Likely to be sequence specific TF	Monomer or homomultimer	No motif	None	Virtually nothing is known for this protein except that it has a decent cassette of znfC2H2 domains and a KRAB-domain	IPR001909;IPR007087;IPR015880;	168374	zinc finger protein 92 [Source:HGNC Symbol;Acc:HGNC:13168]	None	DBD and Full	not tested	None	None	b	Yes	No	Yes	4a, two or more datasets predict it as a TF	Sam Lambert	Arttu Jolma	Yes	$#ENSG00000146757#GO:0003700#sequence-specific DNA binding transcription factor activity#NAS - PMID:2023909	$#ENSP00000332595#ENSG00000146757#ENST00000328747#C2H2 ZF Containing Proteins#KRAB, zf-H2C2_2$#ENSP00000350113#ENSG00000146757#ENST00000357512#C2H2 ZF Containing Proteins#KRAB, zf-H2C2_2$#ENSP00000400495#ENSG00000146757#ENST00000431504#C2H2 ZF Containing Proteins#zf-H2C2_2$#ENSP00000396126#ENSG00000146757#ENST00000450302#C2H2 ZF Containing Proteins#zf-H2C2_2	TRUE
KIRP	ENSG00000166529	ZSCAN21	C2H2 ZF	Yes	Likely to be sequence specific TF	Monomer or homomultimer	No motif	None	Binds AGYACNNNNNNNGGYAC consensus based on SELEX (PMID: 8625807).	IPR003309;IPR007087;IPR008916;IPR015880	7589	zinc finger and SCAN domain containing 21 [Source:HGNC Symbol;Acc:HGNC:13104]	None	Full	not tested	None	None	b	Yes	TF Gene_DNA-Binding: sequence-specific_DNA Binding_PMIDS:8625807;10431235	Yes	4a, two or more datasets predict it as a TF	Arttu Jolma	Jussi Taipale	Yes	$#ENSG00000166529#GO:0001077#RNA polymerase II core promoter proximal region sequence-specific DNA binding transcription factor a#IDA - PMID:19549071	$#ENSP00000292450#ENSG00000166529#ENST00000292450#C2H2 ZF Containing Proteins#SCAN$#ENSP00000404207#ENSG00000166529#ENST00000438937#C2H2 ZF Containing Proteins#SCAN$#ENSP00000441212#ENSG00000166529#ENST00000543588#C2H2 ZF Containing Proteins#SCAN$#ENSP00000390960#ENSG00000166529#ENST00000456748#C2H2 ZF Containing Proteins#SCAN	FALSE
KIRP	ENSG00000197037	ZSCAN25	C2H2 ZF	Yes	Likely to be sequence specific TF	Monomer or homomultimer	No motif	None	Virtually nothing is known for this protein except that it has a decent cassette of znfC2H2 domains and a SCAN-domain	IPR003309;IPR007087;IPR008916;IPR015880	221785	zinc finger and SCAN domain containing 25 [Source:HGNC Symbol;Acc:HGNC:21961]	None	DBD and Full	not tested	None	None	b	Yes	No	Yes	4a, two or more datasets predict it as a TF	Jussi Taipale	Arttu Jolma	Yes	$#ENSG00000197037#GO:0003700#sequence-specific DNA binding transcription factor activity#IBA - GO_REF:0000033	$#ENSP00000262941#ENSG00000197037#ENST00000262941#C2H2 ZF Containing Proteins#SCAN$#ENSP00000334800#ENSG00000197037#ENST00000334715#C2H2 ZF Containing Proteins#KRAB, SCAN$#ENSP00000413144#ENSG00000197037#ENST00000431485#C2H2 ZF Containing Proteins#SCAN$#ENSP00000377708#ENSG00000197037#ENST00000394152#C2H2 ZF Containing Proteins#KRAB, SCAN	FALSE
KIRP	ENSG00000100105	PATZ1	C2H2 ZF; AT hook	Yes	Known motif	Monomer or homomultimer	In vivo/Misc source	Motif obtained from MEME - not supported by recognition code (RCADE) and may be inaccurate or indirect	None	IPR000210;IPR000637;IPR007087;IPR011333;IPR013069;IPR015880	23598	POZ/BTB and AT hook containing zinc finger 1 [Source:HGNC Symbol;Acc:HGNC:13071]	None	Full	not tested	None	None	b	Yes	TF Gene_Transcription Factor Binding: tf co-factor binding; DNA-Binding: sequence-specific_Co-activation_PMIDS:10669750	No	1a1, Direct HQ evidence	Laura Campitelli	Yimeng Yin	Yes	None	$#ENSP00000215919#ENSG00000100105#ENST00000215919#C2H2 ZF Containing Proteins#BTB$#ENSP00000266269#ENSG00000100105#ENST00000266269#C2H2 ZF Containing Proteins#BTB, zf-C2H2_4, zf-C2H2_assoc3$#ENSP00000337520#ENSG00000100105#ENST00000351933#C2H2 ZF Containing Proteins#BTB, zf-C2H2_4, zf-C2H2_assoc3, zf-Di19$#ENSP00000384173#ENSG00000100105#ENST00000405309#C2H2 ZF Containing Proteins#BTB, zf-C2H2_4,…	FALSE
KIRP	ENSG00000118156	ZNF541	C2H2 ZF; Myb/SANT	Yes	Known motif	Monomer or homomultimer	In vivo/Misc source	Only known motifs are from Transfac or HocoMoco - origin is uncertain	Has good looking ZF arrays and possible Myb domains.	IPR000949;IPR001005;IPR007087;IPR009057;IPR015880;IPR017884	84215	zinc finger protein 541 [Source:HGNC Symbol;Acc:HGNC:25294]	None	Full	not tested	None	None	b	Yes	No	Yes	2a1, Lower confidence direct evidence	Matt Weirauch	Arttu Jolma	Yes	$#ENSG00000118156#GO:0003700#sequence-specific DNA binding transcription factor activity#IBA - GO_REF:0000033	$#ENSP00000263351#ENSG00000118156#ENST00000263351#C2H2 ZF Containing Proteins#$#ENSP00000471665#ENSG00000118156#ENST00000595558#C2H2 ZF Containing Proteins#ELM2$#ENSP00000313258#ENSG00000118156#ENST00000314121#C2H2 ZF Containing Proteins#ELM2$#ENSP00000375770#ENSG00000118156#ENST00000391901#C2H2 ZF Containing Proteins#ELM2	FALSE
KIRP	ENSG00000257923	CUX1	CUT; Homeodomain	Yes	Known motif	Monomer or homomultimer	High-throughput in vitro	None	None	IPR001356;IPR003350;IPR009057;IPR010982;IPR012955;IPR017970	1523	cut like homeobox 1 [Source:HGNC Symbol;Acc:HGNC:2557]	None	DBD and Full	not tested	None	None	b	Yes	TF Gene_DNA-Binding: sequence-specific_DNA Binding_PMIDS:10864926;15994318	No	1a1, Direct HQ evidence	Sam Lambert	Pratyush Das	Yes	None	$#ENSP00000292535#ENSG00000257923#ENST00000292535#CUT, Homeodomain#$#ENSP00000292538#ENSG00000257923#ENST00000292538#CUT, Homeodomain#CASP_C, DUF2205, NPV_P10$#ENSP00000353401#ENSG00000257923#ENST00000360264#CUT, Homeodomain#$#ENSP00000414091#ENSG00000257923#ENST00000437600#CUT, Homeodomain#CASP_C, DUF2205, NPV_P10$#ENSP00000484760#ENSG00000257923#ENST00000622516#CUT, Homeodomain#CASP_C, DUF2205,…	FALSE
KIRP	ENSG00000119042	SATB2	CUT; Homeodomain	Yes	Inferred motif	Low specificity DNA-binding protein	In vivo/Misc source	None	SATBs were analyzed by Gwenael Badis and Mike Berger a decade ago; by PBMs. It did not yield a motif; instead; the signal was very closely proportional to nucleotide content, as the name suggests (Special AT Binding).	IPR001356;IPR003350;IPR009057;IPR010982	23314	SATB homeobox 2 [Source:HGNC Symbol;Acc:HGNC:21637]	None	DBD and Full	not tested	None	None	a	Yes	TF Gene Candidate_DNA-Binding: sequence-specific_DNA Binding_PMIDS:14701874	No	2a2, orthologous lower confidence evidence	Laura Campitelli	Tim Hughes	Yes	None	$#ENSP00000260926#ENSG00000119042#ENST00000260926#CUT, Homeodomain#CUTL, ULD$#ENSP00000388581#ENSG00000119042#ENST00000428695#CUT, Homeodomain#ULD$#ENSP00000401112#ENSG00000119042#ENST00000417098#CUT, Homeodomain#CUTL, ULD$#ENSP00000405420#ENSG00000119042#ENST00000457245#CUT, Homeodomain#CUTL, ULD	FALSE
KIRP	ENSG00000157557	ETS2	Ets	Yes	Known motif	Monomer or homomultimer	High-throughput in vitro	None	None	IPR000418;IPR003118;IPR013761;IPR016311;IPR027276;	2114	ETS proto-oncogene 2, transcription factor [Source:HGNC Symbol;Acc:HGNC:3489]	4BQA	DBD and Full	not tested	None	None	a	Yes	TF Gene_DNA-Binding: sequence-specific_DNA Binding_PMIDS:12637547;12928043	Yes	1a1, Direct HQ evidence	Sam Lambert	Arttu Jolma	Yes	$#ENSG00000157557#GO:0001078#RNA polymerase II core promoter proximal region sequence-specific DNA binding transcription factor a#IDA - PMID:12637547$#ENSG00000157557#GO:0003700#sequence-specific DNA binding transcription factor activity#IDA - PMID:11909962	$#ENSP00000354194#ENSG00000157557#ENST00000360938#ETS#SAM_PNT$#ENSP00000353344#ENSG00000157557#ENST00000360214#ETS#SAM_PNT$#ENSP00000411086#ENSG00000157557#ENST00000456966#ETS#SAM_PNT$#ENSP00000401273#ENSG00000157557#ENST00000432278#ETS#SAM_PNT	FALSE
KIRP	ENSG00000244405	ETV5	Ets	Yes	Known motif	Monomer or homomultimer	High-throughput in vitro	None	None	IPR000418;IPR006715	2119	ETS variant 5 [Source:HGNC Symbol;Acc:HGNC:3494]	4UNO	DBD and Full	Yes	None	None	a	Yes	TF Gene_DNA-Binding: sequence-specific_DNA Binding_PMIDS:15138262;15466854;15857832	Yes	1a1, Direct HQ evidence	Pratyush Das	Sam Lambert	Yes	$#ENSG00000244405#GO:0001228#RNA polymerase II transcription regulatory region sequence-specific DNA binding transcription factor#IMP - PMID:15857832$#ENSG00000244405#GO:0003700#sequence-specific DNA binding transcription factor activity#IDA - PMID:19443906	$#ENSP00000306894#ENSG00000244405#ENST00000306376#ETS#ETS_PEA3_N$#ENSP00000413755#ENSG00000244405#ENST00000434744#ETS#ETS_PEA3_N$#ENSP00000412171#ENSG00000244405#ENST00000421809#ETS#ETS_PEA3_N	FALSE
KIRP	ENSG00000163435	ELF3	Ets; AT hook	Yes	Known motif	Monomer or homomultimer	High-throughput in vitro	None	None	IPR000418;IPR003118;IPR013761;	1999	E74 like ETS transcription factor 3 [Source:HGNC Symbol;Acc:HGNC:3318]	3JTG	DBD and Full	Yes	None	None	a	Yes	TF Gene_DNA-Binding: sequence-specific_DNA Binding; Transactivation_PMIDS:11893733	Yes	1a1, Direct HQ evidence	Sam Lambert	Pratyush Das	Yes	$#ENSG00000163435#GO:0000981#sequence-specific DNA binding RNA polymerase II transcription factor activity#IBA - GO_REF:0000033$#ENSG00000163435#GO:0001077#RNA polymerase II core promoter proximal region sequence-specific DNA binding transcription factor a#IEA - GO_REF:0000019$#ENSG00000163435#GO:0003700#sequence-specific DNA binding transcription factor activity#NAS - PMID:9234700	$#ENSP00000352673#ENSG00000163435#ENST00000359651#ETS#SAM_PNT$#ENSP00000356252#ENSG00000163435#ENST00000367283#ETS#SAM_PNT$#ENSP00000356253#ENSG00000163435#ENST00000367284#ETS#SAM_PNT$#ENSP00000405162#ENSG00000163435#ENST00000446188#ETS#SAM_PNT	FALSE
KIRP	ENSG00000178919	FOXE1	Forkhead	Yes	Known motif	Monomer or homomultimer	High-throughput in vitro	None	None	IPR001766;IPR018122	2304	forkhead box E1 [Source:HGNC Symbol;Acc:HGNC:3806]	None	DBD	not tested	None	None	a	Yes	Indeterminate - There is no evidence for or against this genes role as a TF__TF PPI_PMIDS:15367491;15223130	Yes	1a1, Direct HQ evidence	Sam Lambert	Arttu Jolma	Yes	$#ENSG00000178919#GO:0000981#sequence-specific DNA binding RNA polymerase II transcription factor activity#IBA - GO_REF:0000033 | IDA - PMID:24219130 | IMP -$#ENSG00000178919#GO:0003700#sequence-specific DNA binding transcription factor activity#IDA - PMID:9697705	$#ENSP00000364265#ENSG00000178919#ENST00000375123#Forkhead#	FALSE
KIRP	ENSG00000134317	GRHL1	Grainyhead	Yes	Known motif	Monomer or homomultimer	High-throughput in vitro	None	None	IPR007604;	29841	grainyhead like transcription factor 1 [Source:HGNC Symbol;Acc:HGNC:17923]	None	DBD and Full	not tested	None	None	a	Yes	TF Gene_DNA-Binding: sequence-specific_DNA Binding_PMIDS:12175488	Yes	1a1, Direct HQ evidence	Matt Weirauch	Jussi Taipale	Yes	$#ENSG00000134317#GO:0001077#RNA polymerase II core promoter proximal region sequence-specific DNA binding transcription factor a#IDA - PMID:12175488	$#ENSP00000324693#ENSG00000134317#ENST00000324907#CP2#$#ENSP00000384209#ENSG00000134317#ENST00000405379#CP2#$#ENSP00000419831#ENSG00000134317#ENST00000480736#CP2#	FALSE
KIRP	ENSG00000196275	GTF2IRD2	GTF2I-like	Yes	Likely to be sequence specific TF	Monomer or homomultimer	No motif	None	(PMID: 18326499) shows through SELEX and EMSA that this family binds DNA specifically.	IPR004212;IPR012337	84163	GTF2I repeat domain containing 2 [Source:HGNC Symbol;Acc:HGNC:30775]	None	not tested	Yes	None	None	x	Yes	No	No	4a, two or more datasets predict it as a TF	Sam Lambert	Arttu Jolma	No	None	$#ENSP00000406723#ENSG00000196275#ENST00000451013#GTF2I#DUF4371, Med25_NR-box$#ENSP00000481017#ENSG00000196275#ENST00000614386#GTF2I#$#ENSP00000486581#ENSG00000196275#ENST00000625377#GTF2I#	FALSE
KIRP	ENSG00000174428	GTF2IRD2B	GTF2I-like	Yes	Likely to be sequence specific TF	Monomer or homomultimer	No motif	None	(PMID: 18326499) shows through SELEX and EMSA that this family binds DNA specifically.	IPR004212;IPR012337	389524	GTF2I repeat domain containing 2B [Source:HGNC Symbol;Acc:HGNC:33125]	None	Full	not tested	None	None	x	Yes	Indeterminate - There is no evidence for or against this genes role as a TF___PMIDS:0	Yes	4a, two or more datasets predict it as a TF	Yimeng Yin	Arttu Jolma	No	$#ENSG00000174428#GO:0000981#sequence-specific DNA binding RNA polymerase II transcription factor activity#IBA - GO_REF:0000033	$#ENSP00000480524#ENSG00000174428#ENST00000472837#GTF2I#DUF4371, Med25_NR-box$#ENSP00000481706#ENSG00000174428#ENST00000614064#GTF2I#$#ENSP00000480037#ENSG00000174428#ENST00000619142#GTF2I#$#ENSP00000486360#ENSG00000174428#ENST00000629105#GTF2I#	FALSE
KIRP	ENSG00000135638	EMX1	Homeodomain	Yes	Known motif	Monomer or homomultimer	High-throughput in vitro	None	None	IPR001356;IPR009057;IPR017970;IPR020479	2016	empty spiracles homeobox 1 [Source:HGNC Symbol;Acc:HGNC:3340]	None	DBD and Full	Yes	None	None	b	Yes	TF Gene Candidate_DNA-Binding: sequence-specific_DNA Binding; Transactivation_PMIDS:1352754	No	1a1, Direct HQ evidence	Tim Hughes	Arttu Jolma	Yes	None	$#ENSP00000258106#ENSG00000135638#ENST00000258106#Homeodomain#$#ENSP00000482619#ENSG00000135638#ENST00000394111#Homeodomain#$#ENSP00000446992#ENSG00000135638#ENST00000473732#Homeodomain#	FALSE
KIRP	ENSG00000128652	HOXD3	Homeodomain	Yes	Known motif	Monomer or homomultimer	High-throughput in vitro	None	None	IPR001356;IPR001827;IPR009057;IPR017970;IPR020479;IPR025281	3232	homeobox D3 [Source:HGNC Symbol;Acc:HGNC:5137]	None	DBD and Full	Yes	None	None	a	Yes	TF Gene_DNA-Binding: sequence-specific_DNA Binding; Transactivation_PMIDS:14610084	No	1a1, Direct HQ evidence	Yimeng Yin	Pratyush Das	Yes	$#ENSG00000128652#GO:0003700#sequence-specific DNA binding transcription factor activity#IEA - GO_REF:0000002	$#ENSP00000249440#ENSG00000128652#ENST00000249440#Homeodomain#DUF4074$#ENSP00000392615#ENSG00000128652#ENST00000432796#Homeodomain#$#ENSP00000386498#ENSG00000128652#ENST00000410016#Homeodomain#DUF4074	FALSE
KIRP	ENSG00000273706	LHX1	Homeodomain	Yes	Known motif	Monomer or homomultimer	High-throughput in vitro	None	None	IPR001356;IPR001781;IPR009057;IPR017970	3975	LIM homeobox 1 [Source:HGNC Symbol;Acc:HGNC:6593]	None	DBD	Yes	None	None	b	Yes	TF Gene_DNA-Binding: sequence-specific_DNA Binding; Transactivation_PMIDS:10926781	No	1a1, Direct HQ evidence	Pratyush Das	Laura Campitelli	Yes	$#ENSG00000273706#GO:0003700#sequence-specific DNA binding transcription factor activity#ISS - GO_REF:0000024	$#ENSP00000477829#ENSG00000273706#ENST00000614239#Homeodomain#LIM$#ENSP00000481496#ENSG00000273706#ENST00000621767#Homeodomain#	FALSE
KIRP	ENSG00000134138	MEIS2	Homeodomain	Yes	Known motif	Monomer or homomultimer	High-throughput in vitro	None	None	IPR001356;IPR008422;IPR009057;	4212	Meis homeobox 2 [Source:HGNC Symbol;Acc:HGNC:7001]	None	DBD and Full	not tested	None	None	a	Yes	TF Gene_DNA-Binding: sequence-specific_DNA Binding; Transactivation_PMIDS:9811838;10764806	Yes	1a1, Direct HQ evidence	Pratyush Das	Matt Weirauch	Yes	$#ENSG00000134138#GO:0001077#RNA polymerase II core promoter proximal region sequence-specific DNA binding transcription factor a#IDA - PMID:10764806$#ENSG00000134138#GO:0003700#sequence-specific DNA binding transcription factor activity#NAS - PMID:10764806	$#ENSP00000341400#ENSG00000134138#ENST00000338564#Homeodomain#Meis_PKNOX_N$#ENSP00000339549#ENSG00000134138#ENST00000340545#Homeodomain#Meis_PKNOX_N$#ENSP00000404185#ENSG00000134138#ENST00000424352#Homeodomain#Meis_PKNOX_N$#ENSP00000453793#ENSG00000134138#ENST00000561208#Homeodomain#Meis_PKNOX_N$#ENSP00000380745#ENSG00000134138#ENST00000397620#Homeodomain#Meis_PKNOX_N$#ENSP00000453390#ENSG0000013…	FALSE
KIRP	ENSG00000100987	VSX1	Homeodomain	Yes	Known motif	Monomer or homomultimer	High-throughput in vitro	None	None	IPR001356;IPR009057;IPR017970;IPR023339	30813	visual system homeobox 1 [Source:HGNC Symbol;Acc:HGNC:12723]	None	DBD and Full	Yes	None	None	a	Yes	TF Gene_DNA-Binding: sequence-specific_DNA Binding_PMIDS:11978762;15647262	Yes	1a1, Direct HQ evidence	Sam Lambert	Jussi Taipale	Yes	$#ENSG00000100987#GO:0003700#sequence-specific DNA binding transcription factor activity#NAS - PMID:10673340	$#ENSP00000365897#ENSG00000100987#ENST00000376707#Homeodomain#$#ENSP00000365899#ENSG00000100987#ENST00000376709#Homeodomain#$#ENSP00000401690#ENSG00000100987#ENST00000429762#Homeodomain#$#ENSP00000387720#ENSG00000100987#ENST00000444511#Homeodomain#	FALSE
KIRP	ENSG00000117595	IRF6	IRF	Yes	Known motif	Monomer or homomultimer	High-throughput in vitro	None	None	IPR001346;IPR008984;IPR019471;IPR019817	3664	interferon regulatory factor 6 [Source:HGNC Symbol;Acc:HGNC:6121]	None	DBD and Full	Yes	None	Requires phosphorylation for proper dimeric function	a	Yes	No	Yes	1a1, Direct HQ evidence	Sam Lambert	Matt Weirauch	Yes	$#ENSG00000117595#GO:0003700#sequence-specific DNA binding transcription factor activity#ISS - GO_REF:0000024	$#ENSP00000355988#ENSG00000117595#ENST00000367021#Interferon regulatory factor (IRF)#IRF-3$#ENSP00000440532#ENSG00000117595#ENST00000542854#Interferon regulatory factor (IRF)#IRF-3$#ENSP00000403855#ENSG00000117595#ENST00000456314#Interferon regulatory factor (IRF)#IRF-3	FALSE
KIRP	ENSG00000066697	MSANTD3	MADF	Yes	Known motif	Monomer or homomultimer	High-throughput in vitro	None	None	IPR028002;	91283	Myb/SANT DNA binding domain containing 3 [Source:HGNC Symbol;Acc:HGNC:23370]	None	not tested	not tested	None	None	No	Yes	No	No	5a, one of the source datasets predicts is as a TF	Yimeng Yin	Laura Campitelli	No	None	$#ENSP00000378506#ENSG00000066697#ENST00000395067#MADF#$#ENSP00000364020#ENSG00000066697#ENST00000374885#MADF#$#ENSP00000480445#ENSG00000066697#ENST00000613183#MADF#$#ENSP00000364021#ENSG00000066697#ENST00000374886#MADF#$#ENSP00000415830#ENSG00000066697#ENST00000398977#MADF#$#ENSP00000480622#ENSG00000066697#ENST00000622639#MADF#	FALSE
KIRP	ENSG00000127989	MTERF1	mTERF	Yes	Known motif	Monomer or homomultimer	In vivo/Misc source	Only known motifs are from Transfac or HocoMoco - origin is uncertain	The structure (PDB: 3MVA) shows a large protein DNA-interaction interface.	IPR003690	7978	mitochondrial transcription termination factor 1 [Source:HGNC Symbol;Acc:HGNC:21463]	3MVA	not tested	not tested	None	Structure has really big protein DNA-interaction interface	No	Yes	No	No	1a1, Direct HQ evidence	Laura Campitelli	Arttu Jolma	No	None	$#ENSP00000248643#ENSG00000127989#ENST00000351870#mTERF#$#ENSP00000414116#ENSG00000127989#ENST00000419292#mTERF#$#ENSP00000400966#ENSG00000127989#ENST00000425936#mTERF#$#ENSP00000384986#ENSG00000127989#ENST00000406735#mTERF#	FALSE
KIRP	ENSG00000147601	TERF1	Myb/SANT	Yes	Likely to be sequence specific TF	Monomer or homomultimer	No motif	None	Contains 1 Myb domain, and has structural evidence of DNA-binding (PDB: 1IV6). Subunit of Shelterin, a complex that specifically binds telomeres (PMID: 16166375).	IPR001005;IPR009057;IPR013867;IPR017357;IPR017930;	7013	telomeric repeat binding factor 1 [Source:HGNC Symbol;Acc:HGNC:11728]	1IV6	not tested	Yes	None	None	c	Yes	No	No	1a1, Direct HQ evidence	Matt Weirauch	Laura Campitelli	No	None	$#ENSP00000276602#ENSG00000147601#ENST00000276602#Myb, Myb-Like, and SANT Domain Containing Genes#TRF$#ENSP00000276603#ENSG00000147601#ENST00000276603#Myb, Myb-Like, and SANT Domain Containing Genes#TRF$#ENSP00000430121#ENSG00000147601#ENST00000517390#Myb, Myb-Like, and SANT Domain Containing Genes#TRF$#ENSP00000428838#ENSG00000147601#ENST00000518874#Myb, Myb-Like, and SANT Domain Containing Gene…	FALSE
KIRP	ENSG00000132170	PPARG	Nuclear receptor	Yes	Known motif	Monomer or homomultimer	100 perc ID - in vitro	None	Also heterodimerizes.	IPR000536;IPR001628;IPR001723;IPR003074;IPR003077;IPR008946;IPR022590;	5468	peroxisome proliferator activated receptor gamma [Source:HGNC Symbol;Acc:HGNC:9236]	3DZU	DBD and Full	Yes	Obligate_Multimer	Heterodimerizes with RXR TFs; crystal is PPARG-RXRA heterodimer; jaspar model is heterodimer of PPARG with RXRA	a	Yes	TF Gene_DNA-Binding: sequence-specific_Transactivation_PMIDS:14744933;15681609	Yes	1a1, Direct HQ evidence	Jussi Taipale	Pratyush Das	Yes	$#ENSG00000132170#GO:0003700#sequence-specific DNA binding transcription factor activity#IDA - PMID:9568715 | ISS - GO_REF:0000024$#ENSG00000132170#GO:0004879#ligand-activated sequence-specific DNA binding RNA polymerase II transcription factor activity#IDA - PMID:10622252$#ENSG00000132170#GO:0051091#positive regulation of sequence-specific DNA binding transcription factor activity#IDA - PMID:182…	$#ENSP00000287820#ENSG00000132170#ENST00000287820#Nuclear Hormone Receptor#Hormone_recep, PPARgamma_N$#ENSP00000380196#ENSG00000132170#ENST00000397000#Nuclear Hormone Receptor#PPARgamma_N$#ENSP00000380205#ENSG00000132170#ENST00000397010#Nuclear Hormone Receptor#Hormone_recep, PPARgamma_N$#ENSP00000380207#ENSG00000132170#ENST00000397012#Nuclear Hormone Receptor#Hormone_recep, PPARgamma_N$#ENSP0000…	FALSE
KIRP	ENSG00000131759	RARA	Nuclear receptor	Yes	Known motif	Monomer or homomultimer	High-throughput in vitro	None	None	IPR000536;IPR001628;IPR001723;IPR003078;IPR008946;	5914	retinoic acid receptor alpha [Source:HGNC Symbol;Acc:HGNC:9864]	1DSZ	DBD and Full	Yes	None	None	a	Yes	TF Gene_DNA-Binding: sequence-specific_DNA Binding_PMIDS:1312934	Yes	1a1, Direct HQ evidence	Sam Lambert	Jussi Taipale	Yes	$#ENSG00000131759#GO:0003700#sequence-specific DNA binding transcription factor activity#IDA - PMID:18922886, PMID:20413580$#ENSG00000131759#GO:0003708#retinoic acid receptor activity#IDA - PMID:2825025	$#ENSP00000254066#ENSG00000131759#ENST00000254066#Nuclear Hormone Receptor#Hormone_recep$#ENSP00000377643#ENSG00000131759#ENST00000394081#Nuclear Hormone Receptor#Hormone_recep$#ENSP00000389993#ENSG00000131759#ENST00000425707#Nuclear Hormone Receptor#Hormone_recep$#ENSP00000377648#ENSG00000131759#ENST00000394086#Nuclear Hormone Receptor#Hormone_recep$#ENSP00000377649#ENSG00000131759#ENST000003940…	FALSE
KIRP	ENSG00000131196	NFATC1	Rel	Yes	Known motif	Monomer or homomultimer	High-throughput in vitro	None	None	IPR002909;IPR008366;IPR008967;IPR011539;IPR014756;	4772	nuclear factor of activated T-cells 1 [Source:HGNC Symbol;Acc:HGNC:7775]	1A66	DBD and Full	not tested	None	None	a	Yes	TF Gene_DNA-Binding: sequence-specific_DNA Binding; TF PPI; Transactivation_PMIDS:15117818;16109714	Yes	1a1, Direct HQ evidence	Arttu Jolma	Yimeng Yin	Yes	$#ENSG00000131196#GO:0001205#RNA polymerase II distal enhancer sequence-specific DNA binding transcription factor activity involv#ISS - GO_REF:0000024$#ENSG00000131196#GO:0003700#sequence-specific DNA binding transcription factor activity#TAS - PMID:10821850, PMID:9506523$#ENSG00000131196#GO:0003705#RNA polymerase II distal enhancer sequence-specific DNA binding transcription factor activity#ISS …	$#ENSP00000253506#ENSG00000131196#ENST00000253506#RHD#RHD_dimer, TIG$#ENSP00000316553#ENSG00000131196#ENST00000318065#RHD#RHD_dimer, TIG$#ENSP00000327850#ENSG00000131196#ENST00000329101#RHD#RHD_dimer, TIG$#ENSP00000380892#ENSG00000131196#ENST00000397790#RHD#RHD_dimer, TIG$#ENSP00000389377#ENSG00000131196#ENST00000427363#RHD#RHD_dimer, TIG$#ENSP00000442435#ENSG00000131196#ENST00000542384#RHD#RHD_d…	FALSE
KIRP	ENSG00000087903	RFX2	RFX	Yes	Known motif	Monomer or homomultimer	High-throughput in vitro	None	None	IPR003150;IPR007668	5990	regulatory factor X2 [Source:HGNC Symbol;Acc:HGNC:9983]	None	DBD and Full	Yes	None	None	a	Yes	TF Gene_DNA-Binding: sequence-specific_DNA Binding_PMIDS:8289803;16676351	Yes	1a1, Direct HQ evidence	Arttu Jolma	Yimeng Yin	Yes	$#ENSG00000087903#GO:0003700#sequence-specific DNA binding transcription factor activity#IBA - GO_REF:0000033 | ISS - GO_REF:0000024	$#ENSP00000306335#ENSG00000087903#ENST00000303657#RFX#RFX1_trans_act$#ENSP00000352076#ENSG00000087903#ENST00000359161#RFX#RFX1_trans_act$#ENSP00000467166#ENSG00000087903#ENST00000592546#RFX#RFX1_trans_act$#ENSP00000467736#ENSG00000087903#ENST00000586806#RFX#$#ENSP00000465122#ENSG00000087903#ENST00000587321#RFX#$#ENSP00000466890#ENSG00000087903#ENST00000593241#RFX#RFX1_trans_act	FALSE
KIRP	ENSG00000147862	NFIB	SMAD	Yes	Known motif	Monomer or homomultimer	High-throughput in vitro	None	None	IPR000647;IPR003619;IPR019548;IPR019739;IPR020604;	4781	nuclear factor I B [Source:HGNC Symbol;Acc:HGNC:7785]	None	DBD and Full	Yes	None	None	a	Yes	No	Yes	1a1, Direct HQ evidence	Sam Lambert	Matt Weirauch	Yes	$#ENSG00000147862#GO:0000981#sequence-specific DNA binding RNA polymerase II transcription factor activity#IDA - PMID:19540848, PMID:9099724$#ENSG00000147862#GO:0001077#RNA polymerase II core promoter proximal region sequence-specific DNA binding transcription factor a#IDA - PMID:19540848	$#ENSP00000370308#ENSG00000147862#ENST00000380921#MH1 Family DBDs#NfI_DNAbd_pre-N$#ENSP00000370340#ENSG00000147862#ENST00000380953#MH1 Family DBDs#CTF_NFI, NfI_DNAbd_pre-N$#ENSP00000370346#ENSG00000147862#ENST00000380959#MH1 Family DBDs#CTF_NFI, NfI_DNAbd_pre-N$#ENSP00000442888#ENSG00000147862#ENST00000543693#MH1 Family DBDs#CTF_NFI$#ENSP00000370321#ENSG00000147862#ENST00000380934#MH1 Family DBDs…	FALSE
KIRP	ENSG00000173757	STAT5B	STAT	Yes	Known motif	Monomer or homomultimer	In vivo/Misc source	Only known motifs are from Transfac or HocoMoco - origin is uncertain	Can form both homodimers and heterodimers with STAT5A (PMID: 9528750)	IPR000980;IPR008967;IPR013799;IPR013800;IPR013801;IPR015988	6777	signal transducer and activator of transcription 5B [Source:HGNC Symbol;Acc:HGNC:11367]	None	DBD	not tested	Requires_Phosphorylation	None	a	Yes	TF Gene_DNA-Binding: sequence-specific_DNA Binding_PMIDS:9852045;12050218	Yes	2a1, Lower confidence direct evidence	Jussi Taipale	Arttu Jolma	Yes	$#ENSG00000173757#GO:0001077#RNA polymerase II core promoter proximal region sequence-specific DNA binding transcription factor a#IEA - GO_REF:0000019$#ENSG00000173757#GO:0003700#sequence-specific DNA binding transcription factor activity#TAS - PMID:8631883	$#ENSP00000293328#ENSG00000173757#ENST00000293328#STAT#SH2, STAT_alpha, STAT_int$#ENSP00000398379#ENSG00000173757#ENST00000415845#STAT#STAT_int, TerB_N	FALSE
KIRP	ENSG00000106624	AEBP1	Unknown	Yes	Likely to be sequence specific TF	Monomer or homomultimer	No motif	None	This is a protease, but its ability to bind DNA is supported by both gel-shift (PMID: 15654748) and ChIP (PMID: 22723309).	IPR000421;IPR000834;IPR008969;IPR008979	100616346	AE binding protein 1 [Source:HGNC Symbol;Acc:HGNC:303]	None	not tested	not tested	None	None	No	No	No	Yes	5a, one of the source datasets predicts is as a TF	Pratyush Das	Matt Weirauch	No	$#ENSG00000106624#GO:0001227#RNA polymerase II transcription regulatory region sequence-specific DNA binding transcription factor#IDA - PMID:15654748 | IMP - PMID:15654748$#ENSG00000106624#GO:0003700#sequence-specific DNA binding transcription factor activity#TAS - PMID:8920928	$#ENSP00000223357#ENSG00000106624#ENST00000223357#Other#CarbopepD_reg_2, CarboxypepD_reg, F5_F8_type_C, Pe$#ENSP00000398878#ENSG00000106624#ENST00000450684#Other#CarbopepD_reg_2, CarboxypepD_reg, F5_F8_type_C, Pe$#ENSP00000401758#ENSG00000106624#ENST00000449162#Other#$#ENSP00000411277#ENSG00000106624#ENST00000455443#Other#	FALSE
KIRP	ENSG00000214575	CPEB1	Unknown	Yes	Known motif	Monomer or homomultimer	High-throughput in vitro	None	HT-SELEX motif could be an artefact of ssDNA binding activity, as CPEB1 is a well-characterized RNA-binding protein. Could not find evidence of CPEB1 DNA-binding activity in the literature	IPR000504;	64506	cytoplasmic polyadenylation element binding protein 1 [Source:HGNC Symbol;Acc:HGNC:21744]	None	not tested	not tested	None	Binding probably to single stranded DNA in HT-SELEX, is an verified RNA-binding protein	No	Yes	No	No	1a1, Direct HQ evidence	Sam Lambert	Yimeng Yin	No	None	$#ENSP00000477715#ENSG00000214575#ENST00000615198#Other#CEBP1_N, CEBP_ZZ$#ENSP00000477557#ENSG00000214575#ENST00000617462#Other#CEBP1_N, CEBP_ZZ$#ENSP00000478598#ENSG00000214575#ENST00000617958#Other#CEBP1_N, CEBP_ZZ$#ENSP00000483590#ENSG00000214575#ENST00000618449#Other#CEBP1_N, CEBP_ZZ$#ENSP00000483857#ENSG00000214575#ENST00000611163#Other#CEBP1_N, CEBP_ZZ$#ENSP00000479625#ENSG00000214575#ENST0…	FALSE
KIRP	ENSG00000146676	PURB	Unknown	Yes	Likely to be sequence specific TF	Monomer or homomultimer	No motif	None	Binds dsDNA (PMID: 15282343) and ssDNA (PMID: 1448097) specifically	IPR006628	100616393	purine rich element binding protein B [Source:HGNC Symbol;Acc:HGNC:9702]	None	not tested	not tested	None	None	No	No	TF Gene_Single stranded RNA/DNA binding_DNA Binding_PMIDS:15282343	No	5a, one of the source datasets predicts is as a TF	Laura Campitelli	Arttu Jolma	Yes	$#ENSG00000146676#GO:0001227#RNA polymerase II transcription regulatory region sequence-specific DNA binding transcription factor#IEA - GO_REF:0000019	$##ENSG00000146676##Other#	FALSE
LAML	ENSG00000116539	ASH1L	AT hook	Yes	Likely to be sequence specific TF	Monomer or homomultimer	No motif	None	None	IPR001025;IPR001214;IPR001487;IPR001965;IPR003616;IPR006560;IPR011011;IPR017956;IPR019786;IPR019787	693140	ASH1 like histone lysine methyltransferase [Source:HGNC Symbol;Acc:HGNC:19088]	None	not tested	not tested	Chromatin_Modifier_etc	None	a	No	No	No	5a, one of the source datasets predicts is as a TF	Pratyush Das	Arttu Jolma	No	None	$#ENSP00000357330#ENSG00000116539#ENST00000368346#AT hook#BAH, Bromodomain, PHD, SET$#ENSP00000376204#ENSG00000116539#ENST00000392403#AT hook#BAH, Bromodomain, PHD, SET$#ENSP00000449283#ENSG00000116539#ENST00000548830#AT hook#	FALSE
LAML	ENSG00000257315	ZBED6	BED ZF	Yes	Inferred motif	Monomer or homomultimer	In vivo/Misc source	None	None	IPR003656;IPR008906;IPR012337	100381270	zinc finger BED-type containing 6 [Source:HGNC Symbol;Acc:HGNC:33273]	None	not tested	not tested	None	None	No	Yes	No	Yes	2a1, Lower confidence direct evidence	Laura Campitelli	Arttu Jolma	Yes	$#ENSG00000257315#GO:0003700#sequence-specific DNA binding transcription factor activity#IBA - GO_REF:0000033	$#ENSP00000447879#ENSG00000257315#ENST00000550078#BED ZF#Dimer_Tnp_hAT	FALSE
LAML	ENSG00000134852	CLOCK	bHLH	Yes	Known motif	Monomer or homomultimer	High-throughput in vitro	None	Can also bind as heterodimer with ARNTL.	IPR000014;IPR001067;IPR001610;IPR011598;IPR013767;	9575	clock circadian regulator [Source:HGNC Symbol;Acc:HGNC:2082]	4H10	DBD and Full	Yes	None	Structure is ARNTL-CLOCK heterodimer	a	Yes	TF Gene_DNA-Binding: sequence-specific_DNA Binding_PMIDS:9616112;15147242;15500444	Yes	1a1, Direct HQ evidence	Arttu Jolma	Laura Campitelli	Yes	$#ENSG00000134852#GO:0000982#RNA polymerase II core promoter proximal region sequence-specific DNA binding transcription factor a#ISS - GO_REF:0000024$#ENSG00000134852#GO:0003700#sequence-specific DNA binding transcription factor activity#ISS - GO_REF:0000024$#ENSG00000134852#GO:0051092#positive regulation of NF-kappaB transcription factor activity#ISS - GO_REF:0000024	$#ENSP00000308741#ENSG00000134852#ENST00000309964#bHLH#PAS, PAS_11, PAS_3, PAS_9$#ENSP00000370723#ENSG00000134852#ENST00000381322#bHLH#PAS, PAS_11, PAS_3, PAS_9$#ENSP00000426983#ENSG00000134852#ENST00000513440#bHLH#PAS, PAS_11, PAS_3, PAS_9$#ENSP00000396649#ENSG00000134852#ENST00000435527#bHLH#PAS, PAS_9	FALSE
LAML	ENSG00000140396	NCOA2	bHLH	Yes	Likely to be sequence specific TF	Obligate heteromer	No motif	None	NCOA1/2/3 all have been tested on PBMs and HT-SELEX without yielding a motif. All are co-activators, collectively suggesting they might be obligate heteromers.	IPR000014;IPR009110;IPR010011;IPR011598;IPR013767;IPR014920;IPR014935;IPR017426	10499	nuclear receptor coactivator 2 [Source:HGNC Symbol;Acc:HGNC:7669]	3DZU	DBD and Full	Yes	None	The crystal has only a small peptide fragment of NCOA2	x	No	TF Gene_Transcription Factor Binding: tf co-factor binding_Co-activation_PMIDS:14662770;15983373	No	3a, decent circumstantial evidence for its role as	Matt Weirauch	Arttu Jolma	Yes	None	$#ENSP00000399968#ENSG00000140396#ENST00000452400#bHLH#DUF1518, DUF4927, NCOA_u2, Nuc_rec_co-act, PAS, PA$#ENSP00000429132#ENSG00000140396#ENST00000518363#bHLH#DUF1518, Nuc_rec_co-act$#ENSP00000430850#ENSG00000140396#ENST00000520416#bHLH#$#ENSP00000430348#ENSG00000140396#ENST00000519724#bHLH#	FALSE
LAML	ENSG00000140262	TCF12	bHLH	Yes	Known motif	Monomer or homomultimer	High-throughput in vitro	None	None	IPR011598;	6938	transcription factor 12 [Source:HGNC Symbol;Acc:HGNC:11623]	None	DBD and Full	Yes	None	None	a	Yes	TF Gene_DNA-Binding: sequence-specific_DNA Binding_PMIDS:8163514;12826747	Yes	1a1, Direct HQ evidence	Sam Lambert	Pratyush Das	Yes	$#ENSG00000140262#GO:0001077#RNA polymerase II core promoter proximal region sequence-specific DNA binding transcription factor a#IDA - PMID:11802795$#ENSG00000140262#GO:0003700#sequence-specific DNA binding transcription factor activity#IDA - PMID:11802795	$#ENSP00000267811#ENSG00000140262#ENST00000267811#bHLH#$#ENSP00000331057#ENSG00000140262#ENST00000333725#bHLH#$#ENSP00000342459#ENSG00000140262#ENST00000343827#bHLH#$#ENSP00000440017#ENSG00000140262#ENST00000543579#bHLH#$#ENSP00000453737#ENSG00000140262#ENST00000557843#bHLH#$#ENSP00000444696#ENSG00000140262#ENST00000537840#bHLH#$#ENSP00000453876#ENSG00000140262#ENST00000559609#bHLH#$#ENSP00000453…	FALSE
LAML	ENSG00000105698	USF2	bHLH	Yes	Known motif	Monomer or homomultimer	High-throughput in vitro	Has a putative AT-hook	None	IPR011598;	7392	upstream transcription factor 2, c-fos interacting [Source:HGNC Symbol;Acc:HGNC:12594]	None	DBD and Full	Yes	None	None	a	Yes	TF Gene_DNA-Binding: sequence-specific_DNA Binding_PMIDS:15242350	Yes	1a1, Direct HQ evidence	Matt Weirauch	Sam Lambert	Yes	$#ENSG00000105698#GO:0003700#sequence-specific DNA binding transcription factor activity#TAS - PMID:1589769, PMID:8954795$#ENSG00000105698#GO:0003705#RNA polymerase II distal enhancer sequence-specific DNA binding transcription factor activity#IMP - PMID:8576131	$#ENSP00000222305#ENSG00000105698#ENST00000222305#bHLH#$#ENSP00000340633#ENSG00000105698#ENST00000343550#bHLH#$#ENSP00000368429#ENSG00000105698#ENST00000379134#bHLH#$#ENSP00000471511#ENSG00000105698#ENST00000594064#bHLH#$#ENSP00000469585#ENSG00000105698#ENST00000598058#bHLH#$#ENSP00000470081#ENSG00000105698#ENST00000599625#bHLH#$#ENSP00000471775#ENSG00000105698#ENST00000596380#bHLH#$#ENSP00000469…	FALSE
LAML	ENSG00000115966	ATF2	bZIP	Yes	Known motif	Monomer or homomultimer	High-throughput in vitro	None	None	IPR004827;IPR007087;IPR016378;	1386	activating transcription factor 2 [Source:HGNC Symbol;Acc:HGNC:784]	1T2K	DBD and Full	Yes	None	Structure has IRF3;ATF2;JUN	a	Yes	TF Gene_DNA-Binding: sequence-specific_Transactivation_PMIDS:1658708;2529117;9139739;10909971	Yes	1a1, Direct HQ evidence	Pratyush Das	Jussi Taipale	Yes	$#ENSG00000115966#GO:0001077#RNA polymerase II core promoter proximal region sequence-specific DNA binding transcription factor a#IEA - GO_REF:0000019$#ENSG00000115966#GO:0001228#RNA polymerase II transcription regulatory region sequence-specific DNA binding transcription factor#IC - GO_REF:0000036$#ENSG00000115966#GO:0003700#sequence-specific DNA binding transcription factor activity#IDA - PMID:…	$#ENSP00000264110#ENSG00000115966#ENST00000264110#bZIP#$#ENSP00000340576#ENSG00000115966#ENST00000345739#bZIP#$#ENSP00000376327#ENSG00000115966#ENST00000392544#bZIP#$#ENSP00000386282#ENSG00000115966#ENST00000409499#bZIP#$#ENSP00000386526#ENSG00000115966#ENST00000409833#bZIP#$#ENSP00000407911#ENSG00000115966#ENST00000426833#bZIP#	FALSE
LAML	ENSG00000118217	ATF6	bZIP	Yes	Known motif	Monomer or homomultimer	High-throughput in vitro	None	None	IPR004827;	22926	activating transcription factor 6 [Source:HGNC Symbol;Acc:HGNC:791]	None	DBD and Full	Yes	None	None	a	Yes	TF Gene Candidate_DNA-Binding: sequence-specific; Transcription Factor Binding: tf co-factor binding_Co-activation; DNA Binding_PMIDS:9271374;14765107	Yes	1a1, Direct HQ evidence	Sam Lambert	Laura Campitelli	Yes	$#ENSG00000118217#GO:0003700#sequence-specific DNA binding transcription factor activity#IDA - PMID:11163209	$#ENSP00000356919#ENSG00000118217#ENST00000367942#bZIP#	FALSE
LAML	ENSG00000118260	CREB1	bZIP	Yes	Known motif	Monomer or homomultimer	High-throughput in vitro	None	None	IPR001630;IPR003102;IPR004827;	1385	cAMP responsive element binding protein 1 [Source:HGNC Symbol;Acc:HGNC:2345]	1DH3	DBD and Full	Yes	None	Structure is a homodimer	a	Yes	TF Gene_DNA-Binding: sequence-specific_DNA Binding; Transactivation_PMIDS:14593102;15054091	Yes	1a1, Direct HQ evidence	Pratyush Das	Tim Hughes	Yes	$#ENSG00000118260#GO:0001077#RNA polymerase II core promoter proximal region sequence-specific DNA binding transcription factor a#IC - GO_REF:0000036$#ENSG00000118260#GO:0003700#sequence-specific DNA binding transcription factor activity#IDA - PMID:8798441$#ENSG00000118260#GO:0003705#RNA polymerase II distal enhancer sequence-specific DNA binding transcription factor activity#IDA - PMID:19861239	$#ENSP00000236995#ENSG00000118260#ENST00000353267#bZIP#pKID$#ENSP00000387699#ENSG00000118260#ENST00000432329#bZIP#pKID$#ENSP00000401803#ENSG00000118260#ENST00000455757#bZIP#$#ENSP00000391125#ENSG00000118260#ENST00000457101#bZIP#pKID	FALSE
LAML	ENSG00000130522	JUND	bZIP	Yes	Known motif	Monomer or homomultimer	High-throughput in vitro	None	None	IPR002112;IPR004827;IPR005643;IPR008917	3727	JunD proto-oncogene, AP-1 transcription factor subunit [Source:HGNC Symbol;Acc:HGNC:6206]	None	DBD	Yes	None	Prefers heterodimers with FOS, FOSB, FOSL1 and FOSL2 over homodimer, PMID:12805554	a	Yes	TF Gene_DNA-Binding: sequence-specific_DNA Binding; Transactivation_PMIDS:2504580	Yes	1a1, Direct HQ evidence	Tim Hughes	Laura Campitelli	Yes	$#ENSG00000130522#GO:0000981#sequence-specific DNA binding RNA polymerase II transcription factor activity#IBA - GO_REF:0000033	$#ENSP00000475153#ENSG00000130522#ENST00000600972#bZIP#Jun$#ENSP00000252818#ENSG00000130522#ENST00000252818#bZIP#Jun	FALSE
LAML	ENSG00000129911	KLF16	C2H2 ZF	Yes	Known motif	Monomer or homomultimer	High-throughput in vitro	None	None	IPR007087;IPR015880	83855	Kruppel like factor 16 [Source:HGNC Symbol;Acc:HGNC:16857]	None	DBD	not tested	None	None	a	Yes	TF Gene_DNA-Binding: sequence-specific_DNA Binding; Transactivation_PMIDS:12036432	Yes	1a1, Direct HQ evidence	Sam Lambert	Yimeng Yin	Yes	$#ENSG00000129911#GO:0001078#RNA polymerase II core promoter proximal region sequence-specific DNA binding transcription factor a#IEA - GO_REF:0000019	$#ENSP00000483701#ENSG00000129911#ENST00000617223#C2H2 ZF Containing Proteins#$#ENSP00000250916#ENSG00000129911#ENST00000250916#C2H2 ZF Containing Proteins#$#ENSP00000480570#ENSG00000129911#ENST00000592313#C2H2 ZF Containing Proteins#	FALSE
LAML	ENSG00000085274	MYNN	C2H2 ZF	Yes	Known motif	Monomer or homomultimer	High-throughput in vitro	ChIP-seq motif is consistent with recognition code (RCADE)	None	IPR000210;IPR007087;IPR011333;IPR013069;IPR015880;	55892	myoneurin [Source:HGNC Symbol;Acc:HGNC:14955]	None	Full	not tested	None	None	b	Yes	No	Yes	1a1, Direct HQ evidence	Pratyush Das	Yimeng Yin	Yes	$#ENSG00000085274#GO:0003700#sequence-specific DNA binding transcription factor activity#TAS - PMID:10873615	$#ENSP00000326240#ENSG00000085274#ENST00000349841#C2H2 ZF Containing Proteins#BTB$#ENSP00000349150#ENSG00000085274#ENST00000356716#C2H2 ZF Containing Proteins#BTB$#ENSP00000440637#ENSG00000085274#ENST00000544106#C2H2 ZF Containing Proteins#BTB	FALSE
LAML	ENSG00000146587	RBAK	C2H2 ZF	Yes	Known motif	Monomer or homomultimer	High-throughput in vitro	ChIP-seq motif is consistent with recognition code (RCADE)	None	IPR001909;IPR007087;IPR015880;	57786	RB associated KRAB zinc finger [Source:HGNC Symbol;Acc:HGNC:17680]	None	DBD and Full	not tested	None	None	a	Yes	TF Gene Candidate_Transcription Factor Binding: tf co-factor binding_Co-activation_PMIDS:14664718	No	1a1, Direct HQ evidence	Sam Lambert	Arttu Jolma	Yes	None	$#ENSP00000380120#ENSG00000146587#ENST00000396912#C2H2 ZF Containing Proteins#KRAB, Zn-ribbon_8, zf-C2H2_6, zinc_ribbon_15$#ENSP00000275423#ENSG00000146587#ENST00000353796#C2H2 ZF Containing Proteins#KRAB, Zn-ribbon_8, zf-C2H2_6, zinc_ribbon_15	TRUE
LAML	ENSG00000084093	REST	C2H2 ZF	Yes	Known motif	Monomer or homomultimer	In vivo/Misc source	None	None	IPR007087;IPR015880	5978	RE1 silencing transcription factor [Source:HGNC Symbol;Acc:HGNC:9966]	None	Full	Yes	None	Jaspar ChIP-seq model has a robust and specific signal	a	Yes	TF Gene_DNA-Binding: sequence-specific_DNA Binding_PMIDS:15240883	Yes	2a1, Lower confidence direct evidence	Tim Hughes	Jussi Taipale	Yes	$#ENSG00000084093#GO:0001078#RNA polymerase II core promoter proximal region sequence-specific DNA binding transcription factor a#IDA - PMID:10449787, PMID:10734093, PMID:21284946$#ENSG00000084093#GO:0001228#RNA polymerase II transcription regulatory region sequence-specific DNA binding transcription factor#IEA - GO_REF:0000019$#ENSG00000084093#GO:0003700#sequence-specific DNA binding transcripti…	$#ENSP00000311816#ENSG00000084093#ENST00000309042#C2H2 ZF Containing Proteins#zf-C2H2_4, zf-H2C2_5$#ENSP00000479151#ENSG00000084093#ENST00000611211#C2H2 ZF Containing Proteins#$#ENSP00000484836#ENSG00000084093#ENST00000619101#C2H2 ZF Containing Proteins#zf-C2H2_4, zf-H2C2_5$#ENSP00000481650#ENSG00000084093#ENST00000622863#C2H2 ZF Containing Proteins#	FALSE
LAML	ENSG00000126804	ZBTB1	C2H2 ZF	Yes	Known motif	Monomer or homomultimer	100 perc ID - in vitro	None	None	IPR000210;IPR007087;IPR011333;IPR013069;IPR015880;	22890	zinc finger and BTB domain containing 1 [Source:HGNC Symbol;Acc:HGNC:20259]	None	Full	Yes	None	None	b	Yes	No	No	1a1, Direct HQ evidence	Sam Lambert	Arttu Jolma	Yes	None	$#ENSP00000351587#ENSG00000126804#ENST00000358738#C2H2 ZF Containing Proteins#BTB, zf-C2H2_4$#ENSP00000451000#ENSG00000126804#ENST00000554015#C2H2 ZF Containing Proteins#BTB, zf-C2H2_4$#ENSP00000451584#ENSG00000126804#ENST00000553583#C2H2 ZF Containing Proteins#BTB	FALSE
LAML	ENSG00000185278	ZBTB37	C2H2 ZF	Yes	Known motif	Monomer or homomultimer	High-throughput in vitro	None	None	IPR000210;IPR007087;IPR011333;IPR013069;IPR015880;	84614	zinc finger and BTB domain containing 37 [Source:HGNC Symbol;Acc:HGNC:28365]	None	DBD and Full	not tested	None	None	b	Yes	No	No	1a1, Direct HQ evidence	Arttu Jolma	Laura Campitelli	Yes	None	$#ENSP00000356674#ENSG00000185278#ENST00000367701#C2H2 ZF Containing Proteins#BTB, DUF3342$#ENSP00000356677#ENSG00000185278#ENST00000367704#C2H2 ZF Containing Proteins#BTB, DUF3342$#ENSP00000356675#ENSG00000185278#ENST00000367702#C2H2 ZF Containing Proteins#BTB, DUF3342$#ENSP00000415293#ENSG00000185278#ENST00000427304#C2H2 ZF Containing Proteins#BTB, DUF3342	FALSE
LAML	ENSG00000177888	ZBTB41	C2H2 ZF	Yes	Likely to be sequence specific TF	Monomer or homomultimer	No motif	None	None	IPR000210;IPR007087;IPR011333;IPR013069;IPR015880;	360023	zinc finger and BTB domain containing 41 [Source:HGNC Symbol;Acc:HGNC:24819]	None	not tested	not tested	None	None	b	Yes	No	No	4a, two or more datasets predict it as a TF	Sam Lambert	Laura Campitelli	Yes	None	$#ENSP00000356375#ENSG00000177888#ENST00000367405#C2H2 ZF Containing Proteins#BTB	FALSE
LAML	ENSG00000196670	ZFP62	C2H2 ZF	Yes	Likely to be sequence specific TF	Monomer or homomultimer	No motif	None	Virtually nothing is known for this protein except that it has a decent cassette of znfC2H2 domains	IPR007087;IPR015880	643836	ZFP62 zinc finger protein [Source:HGNC Symbol;Acc:HGNC:23241]	None	DBD	Yes	None	None	b	Yes	No	No	4a, two or more datasets predict it as a TF	Yimeng Yin	Arttu Jolma	Yes	None	$#ENSP00000423820#ENSG00000196670#ENST00000502412#C2H2 ZF Containing Proteins#$#ENSP00000422987#ENSG00000196670#ENST00000504225#C2H2 ZF Containing Proteins#$#ENSP00000426193#ENSG00000196670#ENST00000512132#C2H2 ZF Containing Proteins#	FALSE
LAML	ENSG00000106261	ZKSCAN1	C2H2 ZF	Yes	Known motif	Monomer or homomultimer	High-throughput in vitro	None	None	IPR001909;IPR003309;IPR007087;IPR008916;IPR015880;	7586	zinc finger with KRAB and SCAN domains 1 [Source:HGNC Symbol;Acc:HGNC:13101]	None	Full	Yes	None	None	b	Yes	No	Yes	1a1, Direct HQ evidence	Yimeng Yin	Pratyush Das	Yes	$#ENSG00000106261#GO:0003700#sequence-specific DNA binding transcription factor activity#IBA - GO_REF:0000033 | NAS - PMID:7557990	$#ENSP00000323148#ENSG00000106261#ENST00000324306#C2H2 ZF Containing Proteins#KRAB, SCAN$#ENSP00000409172#ENSG00000106261#ENST00000426572#C2H2 ZF Containing Proteins#KRAB, SCAN$#ENSP00000443508#ENSG00000106261#ENST00000535170#C2H2 ZF Containing Proteins#KRAB$#ENSP00000394445#ENSG00000106261#ENST00000432317#C2H2 ZF Containing Proteins#SCAN	TRUE
LAML	ENSG00000172262	ZNF131	C2H2 ZF	Yes	Likely to be sequence specific TF	Monomer or homomultimer	No motif	None	Evidence for DNA binding (PMID: 20303951 ).	IPR000210;IPR007087;IPR011333;IPR013069;IPR015880;	7690	zinc finger protein 131 [Source:HGNC Symbol;Acc:HGNC:12915]	None	DBD and Full	not tested	None	None	b	Yes	No	Yes	4a, two or more datasets predict it as a TF	Pratyush Das	Yimeng Yin	Yes	$#ENSG00000172262#GO:0000981#sequence-specific DNA binding RNA polymerase II transcription factor activity#IBA - GO_REF:0000033$#ENSG00000172262#GO:0003700#sequence-specific DNA binding transcription factor activity#NAS - PMID:7557990	$#ENSP00000422079#ENSG00000172262#ENST00000515326#C2H2 ZF Containing Proteins#BTB$#ENSP00000305804#ENSG00000172262#ENST00000306938#C2H2 ZF Containing Proteins#BTB, zf-C2H2_4$#ENSP00000426504#ENSG00000172262#ENST00000509156#C2H2 ZF Containing Proteins#BTB, zf-C2H2_4$#ENSP00000425722#ENSG00000172262#ENST00000509931#C2H2 ZF Containing Proteins#BTB	FALSE
LAML	ENSG00000196387	ZNF140	C2H2 ZF	Yes	Known motif	Monomer or homomultimer	High-throughput in vitro	None	None	IPR001909;IPR007087;IPR015880;	7699	zinc finger protein 140 [Source:HGNC Symbol;Acc:HGNC:12925]	None	DBD and Full	not tested	None	None	b	Yes	No	Yes	1a1, Direct HQ evidence	Yimeng Yin	Arttu Jolma	Yes	$#ENSG00000196387#GO:0003700#sequence-specific DNA binding transcription factor activity#TAS - PMID:7557990	$#ENSP00000347755#ENSG00000196387#ENST00000355557#C2H2 ZF Containing Proteins#KRAB$#ENSP00000415499#ENSG00000196387#ENST00000429434#C2H2 ZF Containing Proteins#KRAB$#ENSP00000415016#ENSG00000196387#ENST00000440550#C2H2 ZF Containing Proteins#KRAB$#ENSP00000445411#ENSG00000196387#ENST00000544426#C2H2 ZF Containing Proteins#$#ENSP00000444905#ENSG00000196387#ENST00000356456#C2H2 ZF Containing Protei…	TRUE
LAML	ENSG00000167635	ZNF146	C2H2 ZF	Yes	Known motif	Monomer or homomultimer	High-throughput in vitro	ChIP-seq motif is consistent with recognition code (RCADE)	None	IPR007087;IPR015880	7705	zinc finger protein 146 [Source:HGNC Symbol;Acc:HGNC:12931]	None	Full	not tested	None	None	a	Yes	No	Yes	1a1, Direct HQ evidence	Laura Campitelli	Sam Lambert	Yes	$#ENSG00000167635#GO:0003700#sequence-specific DNA binding transcription factor activity#IBA - GO_REF:0000033	$#ENSP00000392095#ENSG00000167635#ENST00000443387#C2H2 ZF Containing Proteins#$#ENSP00000400391#ENSG00000167635#ENST00000456324#C2H2 ZF Containing Proteins#	FALSE
LAML	ENSG00000163848	ZNF148	C2H2 ZF	Yes	Known motif	Monomer or homomultimer	In vivo/Misc source	Only known motifs are from Transfac or HocoMoco - origin is uncertain	None	IPR007087;IPR015880	7707	zinc finger protein 148 [Source:HGNC Symbol;Acc:HGNC:12933]	None	DBD and Full	not tested	None	None	a	Yes	TF Gene_DNA-Binding: sequence-specific_DNA Binding_PMIDS:8355710	Yes	2a1, Lower confidence direct evidence	Yimeng Yin	Laura Campitelli	Yes	$#ENSG00000163848#GO:0001078#RNA polymerase II core promoter proximal region sequence-specific DNA binding transcription factor a#IDA - PMID:12771217	$#ENSP00000353863#ENSG00000163848#ENST00000360647#C2H2 ZF Containing Proteins#$#ENSP00000420102#ENSG00000163848#ENST00000468369#C2H2 ZF Containing Proteins#$#ENSP00000420335#ENSG00000163848#ENST00000484491#C2H2 ZF Containing Proteins#$#ENSP00000420448#ENSG00000163848#ENST00000485866#C2H2 ZF Containing Proteins#$#ENSP00000419322#ENSG00000163848#ENST00000492394#C2H2 ZF Containing Proteins#	FALSE
LAML	ENSG00000204920	ZNF155	C2H2 ZF	Yes	Likely to be sequence specific TF	Monomer or homomultimer	No motif	None	None	IPR001909;IPR007087;IPR015880;	7711	zinc finger protein 155 [Source:HGNC Symbol;Acc:HGNC:12940]	None	Full	not tested	None	None	b	Yes	No	Yes	4a, two or more datasets predict it as a TF	Yimeng Yin	Jussi Taipale	Yes	$#ENSG00000204920#GO:0003700#sequence-specific DNA binding transcription factor activity#TAS - PMID:7557990	$#ENSP00000270014#ENSG00000204920#ENST00000270014#C2H2 ZF Containing Proteins#KRAB$#ENSP00000465691#ENSG00000204920#ENST00000590615#C2H2 ZF Containing Proteins#KRAB$#ENSP00000385163#ENSG00000204920#ENST00000407951#C2H2 ZF Containing Proteins#KRAB	TRUE
LAML	ENSG00000186272	ZNF17	C2H2 ZF	Yes	Known motif	Monomer or homomultimer	High-throughput in vitro	ChIP-seq motif is consistent with recognition code (RCADE)	None	IPR001909;IPR007087;IPR015880;	7565	zinc finger protein 17 [Source:HGNC Symbol;Acc:HGNC:12958]	None	not tested	not tested	None	None	b	Yes	No	No	1a1, Direct HQ evidence	Sam Lambert	Arttu Jolma	Yes	None	$#ENSP00000302455#ENSG00000186272#ENST00000307658#C2H2 ZF Containing Proteins#KRAB$#ENSP00000471905#ENSG00000186272#ENST00000601808#C2H2 ZF Containing Proteins#KRAB$#ENSP00000472791#ENSG00000186272#ENST00000597350#C2H2 ZF Containing Proteins#KRAB	TRUE
[truncated: 437 more rows]
