# Supplementary material for: Identifying Tissue- and Cohort-Specific RNA Regulatory Modules in Cancer Cells Using Multitask Learning
Source: Cancers (Basel). 2022 Oct 9;14(19):4939. doi: 10.3390/cancers14194939 (PMC9563725; doi:10.3390/cancers14194939)
Supplement: Supplementary file 1 [file cancers-14-04939-s001.zip › Supplementary/SupplementaryTableS3(validated_miRNA-mRNA interactions).csv]

cohort/tissue	miRNA/mRNA_1	miRNA/mRNA_2	Pubmed_ID	Title	Year	Author	Journal	Abstract	Volume	isuue	pages	DOI
DLBC	MT-ATP8	MT-ND4L	28708239	Novel non-neutral mitochondrial DNA mutations found in childhood acute lymphoblastic leukemia.	2017	Jarviaho T, Hurme-Niiranen A, Soini HK, Niinimaki R, Mottonen M, Savolainen ER, Hinttala R, Harila-Saari A, Uusimaa J,	Clinical genetics	Mitochondria produce adenosine triphosphate (ATP) for energy requirements via the mitochondrial oxidative phosphorylation (OXPHOS) system. One of the hallmarks of cancer is the energy shift toward glycolysis. Low OXPHOS activity and increased glycolysis are associated with aggressive types of cancer. Mitochondria have their own genome (mitochondrial DNA [mtDNA]) encoding for 13 essential subunits…	93	2	275-285	10.1111/cge.13100
DLBC	MT-ATP8	NDUFA9	35220898	Autophagy deficiency abolishes liver mitochondrial DNA segregation.	2022	Tostes K, Dos Santos AC, Alves LO, Bechara LRG, Marascalchi R, Macabelli CH, Grejo MP, Festuccia WT, Gottlieb RA, Ferreira JCB, Chiaratti MR,	Autophagy	Mutations in the mitochondrial genome (mtDNA) are ubiquitous in humans and can lead to a broad spectrum of disorders. However, due to the presence of multiple mtDNA molecules in the cell, co-existence of mutant and wild-type mtDNAs (termed heteroplasmy) can mask disease phenotype unless a threshold of mutant molecules is reached. Importantly, the mutant mtDNA level can change across lifespan as m…	NA	NA	1-12	10.1080/15548627.2022.2038501
LAML	RBM41	TMEM184C	21636067	X-linked congenital hypertrichosis syndrome is associated with interchromosomal insertions mediated by a human-specific palindrome near SOX3.	2011	Zhu H, Shang D, Sun M, Choi S, Liu Q, Hao J, Figuera LE, Zhang F, Choy KW, Ao Y, Liu Y, Zhang XL, Yue F, Wang MR, Jin L, Patel PI, Jing T, Zhang X,	American journal of human genetics	X-linked congenital generalized hypertrichosis (CGH), an extremely rare condition characterized by universal overgrowth of terminal hair, was first mapped to chromosome Xq24-q27.1 in a Mexican family. However, the underlying genetic defect remains unknown. We ascertained a large Chinese family with an X-linked congenital hypertrichosis syndrome combining CGH, scoliosis, and spina bifida and mappe…	88	6	819-826	10.1016/j.ajhg.2011.05.004
LAML	CASP8AP2	DBT	35644022	Prognostic utility of key copy number alterations in T cell acute lymphoblastic leukemia.	2022	Kumari S, Ali MS, Singh J, Arora M, Verma D, Pandey AK, Benjamin M, Bakhshi S, Palanichamy JK, Sharma A, Singh I, Tanwar P, Singh AR, Pushpam D, Qamar I, Chopra A,	Hematological oncology	T-cell acute lymphoblastic leukemia (T-ALL) is a genetically heterogeneous disease, characterized by an abnormal transformation of T cells into highly proliferative leukemic lymphoblasts. Identification of common genetic alterations has provided promising opportunities for better risk stratification in T-ALL. Current treatment in T-ALL still poses the major challenge of integrating the knowledge …	NA	NA	NA	10.1002/hon.3030
KIRP	let-7e	mir-339	34572448	Pan-Cancer Analysis Reveals Common and Specific Relationships between Intragenic miRNAs and Their Host Genes.	2021	Liu B, Shyr Y, Liu Q,	Biomedicines	MicroRNAs (miRNAs) are small endogenous non-coding RNAs that play important roles in regulating gene expression. Most miRNAs are located within or close to genes (host). miRNAs and their host genes have either coordinated or independent transcription. We performed a comprehensive investigation on co-transcriptional patterns of miRNAs and host genes based on 4707 patients across 21 cancer types. W…	9	9	NA	10.3390/biomedicines9091263
KIRP	C6	SLC5A1	29674332	Potent Sodium/Glucose Cotransporter SGLT1/2 Dual Inhibition Improves Glycemic Control Without Marked Gastrointestinal Adaptation or	2018	Du F, Hinke SA, Cavanaugh C, Polidori D, Wallace N, Kirchner T, Jennis M, Lang W, Kuo GH, Gaul MD, Lenhard J, Demarest K, Ajami NJ, Liang Y, Hornby PJ,	The Journal of pharmacology and experimental therapeutics	The sodium/glucose cotransporters (SGLT1 and SGLT2) transport glucose across the intestinal brush border and kidney tubule. Dual SGLT1/2 inhibition could reduce hyperglycemia more than SGLT2-selective inhibition in patients with type 2 diabetes. However, questions remain about altered gastrointestinal (GI) luminal glucose and tolerability, and this was evaluated in slc5a1(-/-) mice or with a pote…	365	3	676-687	10.1124/jpet.118.248575
Kidney	mir-362	mir-142	21543894	MicroRNA signatures differentiate melanoma subtypes. },	2011	Chan E, Patel R Nallur S Ratner E Bacchiocchi A Hoyt K Szpakowski S Godshalk S Ariyan S Sznol M Halaban R Krauthammer M Tuck D Slack FJ Weidhaas JB	Cell cycle (Georgetown, Tex.)	Melanoma is an aggressive cancer that is highly resistance to therapies once metastasized. We studied microRNA (miRNA) expression in clinical melanoma subtypes and evaluated different miRNA signatures in the background of gain of function somatic and inherited mutations associated with melanoma. Total RNA from 42 patient derived primary melanoma cell lines and three independent normal primary mel…	10	11	1845-1852	10.4161/cc.10.11.15777
Kidney	mir-142	APAF1	26756996	Hepatic miR-126 is a potential plasma biomarker for detection of hepatitis B virus infected hepatocellular carcinoma.	2016	Ghosh A, Ghosh A, Datta S, Dasgupta D, Das S, Ray S, Gupta S, Datta S, Chowdhury A, Chatterjee R, Mohapatra SK, Banerjee S,	International journal of cancer	Controversies about the origin of circulating miRNAs have encouraged us to identify organ specific circulating miRNAs as disease biomarkers. To identify liver-specific miRNAs for hepatocellular carcinoma (HCC), global expression profiling of miRNAs in liver tissue of HBV-HCC and HBV-control with no or mild fibrosis was evaluated. A total of 40 differentially expressed miRNAs were identified in HC…	138	11	2732-2744	10.1002/ijc.29999
Kidney	FBXO11	USP34	32232557	A population-based approach for gene prioritization in understanding complex traits.	2020	Mezzavilla M, Cocca M, Guidolin F, Gasparini P,	Human genetics	Gene prioritization is the process of determining which variants and genes identified in genetic analyses are likely to cause a disease or a variation in a phenotype. For many genes, neither in vitro nor in vivo testing is available, thus assessing their pathogenic role could be challenging, leading to false-positive or false-negative results. In this paper, we propose an innovative score of gene…	139	5	647-655	10.1007/s00439-020-02152-4
Kidney	FBXO11	APAF1	26116372	MiR-21: an environmental driver of malignant melanoma? },	2015	Melnik BC,	Journal of translational medicine	Since the mid-1950's, melanoma incidence has been rising steadily in industrialized Caucasian populations, thereby pointing to the pivotal involvement of environmental factors in melanomagenesis. Recent evidence underlines the crucial role of microRNA (miR) signaling in cancer initiation and progression. Increased miR-21 expression has been observed during the transition from a benign melanocytic…	13	NA	202	10.1186/s12967-015-0570-5
Kidney	FBXO11	RNF111	34093662	Construction of a Nine-MicroRNA-Based Signature to Predict the Overall Survival of Esophageal Cancer Patients.	2021	Zhang X, He Y, Gu H, Liu Z, Li B, Yang Y, Hao J, Hua R,	Frontiers in genetics	BACKGROUND: Esophageal cancer (EC) is a common malignant tumor. MicroRNAs (miRNAs) play a key role in the occurrence and metastasis and are closely related to the prognosis of EC. Therefore, it will provide a powerful tool to predict the overall survival (OS) of EC patients based on miRNAs expression in EC tissues and blood samples. METHODS: Five independent databases, TCGA, GSE106817, GSE113486,…	12	NA	670405	10.3389/fgene.2021.670405
Kidney	BIRC6	APAF1	23790005	Inhibitors of apoptotic proteins: new targets for anticancer therapy.	2013	Saleem M, Qadir MI Perveen N Ahmad B Saleem U Irshad T Ahmad B	Chemical biology & drug design	Inhibitors of apoptotic proteins (IAPs) can play an important role in inhibiting apoptosis by exerting their negative action on caspases (apoptotic proteins). There are eight proteins in this family: NAIP/BIRC1/NLRB, cellular IAP1 (cIAP1)/human IAP2/BIRC2, cellular IAP2 (cIAP2)/human IAP1/BIRC3, X-linked IAP (XIAP)/BIRC4, survivin/BIRC5, baculoviral IAP repeat (BIR)-containing ubiquitin-conjugati…	82	3	243-251	10.1111/cbdd.12176
LUAD	mir-328	mir-224	24804874	Pretreatment MicroRNA Level and Outcome in Sorafenib-treated Hepatocellular Carcinoma.	2014	Gyongyosi B, Vegh E, Jaray B, Szekely E, Fassan M, Bodoky G, Schaff Z, Kiss A,	The journal of histochemistry and cytochemistry : official journal of the Histochemistry Society	Sorafenib represents the first effective targeted therapy for advanced stage hepatocellular carcinoma (HCC); however, adequate patient stratification regarding sorafenib-responsiveness is still missing. Our aim was to analyse the association between the pretreatment microRNA profile of HCC and patient survival under sorafenib treatment. Total RNA was extracted from diagnostic fine-needle aspirati…	62	8	547-555	10.1369/0022155414537277
LUAD	mir-328	HMGB1	30324654	MicroRNA-328 ameliorates oxidized low-density lipoprotein-induced endothelial cells injury through targeting HMGB1 in	2018	Wu CY, Zhou ZF, Wang B, Ke ZP, Ge ZC, Zhang XJ,	Journal of cellular biochemistry	Atherosclerosis has been recognized as a chronic inflammatory disease, which can harden the vessel wall and narrow the arteries. MicroRNAs exhibit crucial roles in various diseases including atherosclerosis. However, so far, the role of miR-328 in atherosclerosis remains barely explored. Therefore, our study concentrated on the potential role of miR-328 in vascular endothelial cell injury during …	NA	NA	NA	10.1002/jcb.27469
LUAD	RPS11	RPL13A	9802568	High-resolution mapping of ribosomal protein genes to human chromosome 19.	1998	Kenmochi N, Ashworth LK Lennon G Higa S Tanaka T	DNA research : an international journal for rapid publication of reports on genes and genomes	In a systematic effort for mapping of all the human ribosomal protein (rp) genes, we have found that an unusually large number (12) of rp genes are present on chromosome 19 and subsequently determined their locations on the chromosome by a radiation-hybrid procedure. For this, we isolated cosmid clones corresponding to each gene and placed nine of them on a metric physical map of chromosome 19. A…	5	4	229-233	10.1093/dnares/5.4.229
LUAD	RPS11	RPL5	36104956	iTRAQ-based proteomic analysis of 17beta-Estradiol-induced anti-proliferation and apoptosis in mouse thymic epithelial cells by	2022	Liu Y, Li Z, Guo D, Ma Y, Li Y,	IUBMB life	Many evidences have suggested that estrogen was associated with thymic atrophy and suppressed thymocyte functions. Thymic epithelial cells (TECs), as a crucial constituent of thymic stroma support a unique microenvironment for thymocyte maturation, but the effects of estrogen on TECs were poorly understood. In our study, we found that 17beta-Estradiol (17beta-E2), one of the primary estrogens, co…	NA	NA	NA	10.1002/iub.2674
LUAD	RPS11	RPS18	23638349	Fluorescent protein tagging confirms the presence of ribosomal proteins at Drosophila polytene chromosomes.	2013	Rugjee KN, Roy Chaudhury S, Al-Jubran K, Ramanathan P, Matina T, Wen J, Brogna S,	PeerJ	Most ribosomal proteins (RPs) are stoichiometrically incorporated into ribosomal subunits and play essential roles in ribosome biogenesis and function. However, a number of RPs appear to have non-ribosomal functions, which involve direct association with pre-mRNA and transcription factors at transcription sites. The consensus is that the RPs found at these sites are off ribosomal subunits, but ob…	1	NA	e15	10.7717/peerj.15
LUAD	RPS11	RPS8	32102387	Complete Chloroplast Genomes of Three Medicinal Alpinia Species: Genome Organization, Comparative Analyses and Phylogenetic Relationships in	2020	Li DM, Zhu GF, Xu YC, Ye YJ, Liu JM,	Plants (Basel, Switzerland)	Alpinia katsumadai (A. katsumadai), Alpinia oxyphylla (A. oxyphylla) and Alpinia pumila (A. pumila), which belong to the family Zingiberaceae, exhibit multiple medicinal properties. The chloroplast genome of a non-model plant provides valuable information for species identification and phylogenetic analysis. Here, we sequenced three complete chloroplast genomes of A. katsumadai, A. oxyphylla samp…	9	2	NA	10.3390/plants9020286
LUAD	RPL13A	RPL5	27601259	Identification of suitable reference genes for quantitative gene expression analysis in rat adipose stromal cells induced to trilineage	2016	Santos BP, da Costa Diesel LF, da Silva Meirelles L, Nardi NB, Camassola M,	Gene	This study was designed to (i) identify stable reference genes for the analysis of gene expression during in vitro differentiation of rat adipose stromal cells (rASCs), (ii) recommend stable genes for individual treatment conditions, and (iii) validate these genes by comparison with normalization results from stable and unstable reference genes. On the basis of a literature review, eight genes we…	594	NA	211-219	10.1016/j.gene.2016.09.002
LUAD	RPL13A	RPS18	32005148	Reliable reference genes for the quantification of mRNA in human T-cells and PBMCs stimulated with live influenza virus.	2020	Roy JG, McElhaney JE, Verschoor CP,	BMC immunology	BACKGROUND: Quantitative PCR (qPCR) is a powerful tool that is particularly well-suited to measure mRNA levels in clinical samples, especially those with relatively low cell counts. However, a caveat of this approach is that reliable, stably expressed reference (housekeeping) genes are vital in order to ensure reproducibility and appropriate biological inference. In this study, we evaluated the e…	21	1	4	10.1186/s12865-020-0334-8
LUAD	RPL13A	RPS8	8764399	Intron-encoded, antisense small nucleolar RNAs: the characterization of nine novel species points to their direct role as guides	1996	Nicoloso M, Qu LH Michot B Bachellerie JP	Journal of molecular biology	A growing number of small nucleolar RNAs (snoRNAs) are intron-encoded, contain the characteristic box C (UGAUGA) and box D (CUGA) motifs and exhibit long complementarities to conserved sequences in mature rRNAs. We have identified nine additional members of this family, U32 to U40. All but one are encoded in introns of ribosomal protein genes in vertebrates: U32 to U35 in rpL13a, U36 in rpL7a and…	260	2	178-195	10.1006/jmbi.1996.0391
LUAD	HMGB1	RPL5	35031034	Differential proteomic analysis demonstrates follicle fluid participate immune reaction and protein translation in yak.	2022	Pei J, Song R, Bao P, Yin M, Li J, Zhang G, Wu F, Luo Z, Wu X, Song W, Ba Y, Xiong L, Liang C, Guo X, Yan P,	BMC veterinary research	BACKGROUND: Ovarian follicle fluid (FF) as a microenvironment surrounding oocyte plays critical roles in physio-biochemical processes of follicle development and oocyte maturation. It is hypothesized that proteins in yak FF participate in the physio-biochemical pathways. The primary aims of this study were to find differentially expressed proteins (DEPs) between mature and immature FF, and to elu…	18	1	34	10.1186/s12917-021-03097-0
LUAD	RPL5	RPS18	32562240	Transcriptome Analysis of the Hepatopancreas in the Litopenaeus vannamei Responding to the Lead Stress.	2020	Jiao L, Dai T, Jin M, Sun P, Zhou Q,	Biological trace element research	Lead (Pb) is one of the most hazardous pollutants and toxic heavy metal in marine environment. The molecular mechanisms of Pb toxicity in aquatic organism are not well understood. In this study, hepatopancreas transcriptome of Litopenaeus vannamei (L. vannamei) was characterized by a comparison between control and Pb exposure samples using RNA-Seq approach. Hepatopancreas morphology of L. vanname…	199	3	1100-1109	10.1007/s12011-020-02235-3
LUAD	RPL5	RPS8	1620617	Gene clusters for ribosomal proteins in the mitochondrial genome of a liverwort, Marchantia polymorpha.	1992	Takemura M, Oda K Yamato K Ohta E Nakamura Y Nozato N Akashi K Ohyama K	Nucleic acids research	We detected 16 genes for ribosomal proteins in the complete sequence of the mitochondrial DNA from a liverwort, Marchantia polymorpha. The genes formed two major clusters, rps12-rps7 and rps10-rpl2-rps19-rps3-rpl16-rpl5- rps14-rps8- rpl6-rps13-rps11-rps1, very similar in organization to Escherichia coli ribosomal protein operons (str and S10-spc-alpha operons, respectively). In contrast, rps2 and…	20	12	3199-3205	10.1093/nar/20.12.3199
LUAD	RPS18	RPS8	33180191	Analysis of codon usage bias and evolution in the chloroplast genome of Mesona chinensis Benth.	2020	Tang D, Wei F, Cai Z, Wei Y, Khan A, Miao J, Wei K,	Development genes and evolution	Mesona chinensis Benth (MCB) is one of the main economic crops in tropical and subtropical areas. To understand the codon usage bias (CUB) in M. chinensis Benth, chloroplast genome is essential to study its genetic law, molecular phylogenetic relationships, and exogenous gene expression. Results showed that the GC content of 53 CDS sequences was 37.95%, and GC1, GC2, and GC3 content were 46.02%, …	231	1-2	1-9	10.1007/s00427-020-00670-9
LUSC	mir-152	mir-30e	34360679	Identification of miR-20a-5p as Robust Normalizer for Urine microRNA Studies in Renal Cell Carcinoma and a Profile of Dysregulated	2021	Oto J, Herranz R, Plana E, Sanchez-Gonzalez JV, Perez-Ardavin J, Hervas D, Fernandez-Pardo A, Cana F, Vera-Donoso CD, Martinez-Sarmiento M, Medina P,	International journal of molecular sciences	Renal cell carcinoma (RCC) is the third most frequent urinary malignancy and one of the most lethal. Current diagnostic and follow-up techniques are harmful and unspecific in low-grade tumors. Novel minimally invasive markers such as urine microRNAs (miRNAs) are under study. However, discrepancies arise among studies in part due to lack of consent regarding normalization. We aimed to identify the…	22	15	NA	10.3390/ijms22157913
LUSC	mir-152	COPZ2	21868754	miR-152 is a tumor suppressor microRNA that is silenced by DNA hypermethylation in endometrial cancer.	2011	Tsuruta T, Kozaki K Uesugi A Furuta M Hirasawa A Imoto I Susumu N Aoki D Inazawa J	Cancer research	The etiology and development of human cancers that remain little understood might be enlightened by defining tumor suppressor microRNAs (TS-miRNA). In this study, we identified TS-miRNAs silenced by aberrant DNA hypermethylation in endometrial cancer. Functional screening of 327 synthetic miRNAs in an endometrial cancer cell proliferation assay identified 103 miRNAs that inhibited cell growth. We…	71	20	6450-6462	10.1158/0008-5472.CAN-11-0364
Lung	mir-18a	let-7e	24040857	Circulating microRNA expression profile and systemic right ventricular function in adults after atrial switch operation for complete	2013	Lai CT, Ng EK Chow PC Kwong A Cheung YF	BMC cardiovascular disorders	BACKGROUND: Data on the use of circulating microRNAs (miRNAs) as biomarkers of cardiovascular diseases are emerging. Little, however, is known on the expression profile of circulating of microRNAs in congenital heart malformations with a systemic right ventricle that is prone to functional impairment. We aimed to test the hypothesis that circulating miRNA profile is altered in patients late after…	13	NA	73	10.1186/1471-2261-13-73
Lung	ASXL2	BPTF	25835095	Functional proteomics of the epigenetic regulators ASXL1, ASXL2 and ASXL3: a convergence of proteomics and epigenetics for translational	2015	Katoh M,	Expert review of proteomics	ASXL1, ASXL2 and ASXL3 are epigenetic scaffolds for BAP1, EZH2, NCOA1, nuclear receptors and WTIP. Here, functional proteomics of the ASXL family members are reviewed with emphasis on mutation spectra, the ASXM2 domain and the plant homeodomain (PHD) finger. Copy number gains of ASXL1 occur in chromosome 20q11.2 duplication syndrome and cervical cancer. Truncation mutations of ASXLs occur in auti…	12	3	317-328	10.1586/14789450.2015.1033409
Lung	ASH1L	KDM3B	30458291	The Kdm/Kmt gene families in the self-fertilizing mangrove rivulus fish, Kryptolebias marmoratus, suggest involvement of histone	2018	Fellous A, Earley RL, Silvestre F,	Gene	Histone modifications such as methylation of key lysine residues play an important role in embryonic development in a variety of organisms such as of Pacific oysters, zebrafish and mice. The action of demethylase (""erasers"") and methyltransferase (""writers"") enzymes regulates precisely the methylation status of each lysine residue. However, despite fishes being very useful model organisms in …	687	NA	173-187	10.1016/j.gene.2018.11.046
