# Supplementary material for: Identifying Tissue- and Cohort-Specific RNA Regulatory Modules in Cancer Cells Using Multitask Learning
Source: Cancers (Basel). 2022 Oct 9;14(19):4939. doi: 10.3390/cancers14194939 (PMC9563725; doi:10.3390/cancers14194939)
Supplement: Supplementary file 1 [file cancers-14-04939-s001.zip › Supplementary/SupplementaryTableS2(validated_miRNA_list).csv]

cohort	miRNA	Pubmed_ID	Title	Year	Author	Journal	Abstract	Volume	isuue	pages	DOI
DLBC	hsa-mir-363	30429351	Epstein-Barr Virus Infection of Cell Lines Derived from Diffuse Large B-Cell Lymphomas Alters MicroRNA Loading of the Ago2 Complex.	2018	Ayoubian H, Ludwig N, Fehlmann T, Menegatti J, Groger L, Anastasiadou E, Trivedi P, Keller A, Meese E, Grasser FA,	Journal of virology	Diffuse large B-cell lymphoma (DLBCL) is an aggressive lymphoid tumor which is occasionally Epstein-Barr virus (EBV) positive and is further subtyped as activated B-cell DLBCL (ABC-DLBCL) and germinal center B-cell DLBCL (GCB-DLBCL), which has implications for prognosis and treatment. We performed Ago2 RNA immunoprecipitation followed by high-throughput RNA sequencing (Ago2-RIP-seq) to capture fu…	93	3	e01297-18	10.1128/JVI.01297-18
KIRC	hsa-mir-30b	28259953	Identification of miR30b as an oncogene in renal cell carcinoma. },	2017	Jin L, Li Y, He T, Hu J, Liu J, Chen M, Shi M, Jiang Z, Yang S, Mao X, Gui Y, Lai Y,	Molecular medicine reports	microRNAs (miRs) have been investigated as a novel class of regulators of cellular processes, including proliferation, apoptosis and metabolism. In particular, miR30b has been demonstrated to be deregulated in certain types of cancer, including lung, colorectal and gastric cancer. Previous studies of miR30b in renal clear cell carcinoma demonstrated that the expression level of miR30b was associa…	15	4	1837-1846	10.3892/mmr.2017.6197
KIRC	hsa-mir-744	35673915	[MiR-744-5p inhibits the proliferation, invasion, and migration of clear-cell renal cell carcinoma cells by targeting CCND1].	2022	Lei K, Xie W, Sun T, Liu Y, Wang X,	Nan fang yi ke da xue xue bao = Journal of Southern Medical University	OBJECTIVE: To explore the role of miR-744-5p/CCND1 axis in clear-cell renal cell carcinoma (ccRCC). METHODS: We examined the expression levels of miR-744-5p in 65 pairs of ccRCC and adjacent tissue specimens and in 5 ccRCC cell lines and human renal tubular epithelial (HK2) cells using qRT-PCR. The ccRCC cell lines 786-O and OSRC2 were transfected with miR-744-5p mimic, CCND1 mimic, or their nega…	42	5	712-717	10.12122/j.issn.1673-4254.2022.05.12
KIRC	hsa-mir-24-1	28990105	MicroRNA242 is associated with cell proliferation, invasion, migration and apoptosis in renal cell carcinoma.	2017	Jin L, Li Y, Nie L, He T, Hu J, Liu J, Chen M, Shi M, Jiang Z, Gui Y, Yang S, Lai Y,	Molecular medicine reports	Micro (mi)RNAs are involved in multiple cellular processes, and alterations in miRNA expression have been demonstrated to lead to tumorigenesis. Previous microarray analysis revealed that miRNA (miR)24 was downregulated in renal cell carcinoma (RCC). Additionally, miR24 has been identified as an oncogene and tumor suppressor in various cancers. The present study assessed the expression levels of …	16	6	9157-9164	10.3892/mmr.2017.7705
KIRC	hsa-mir-125a	34922539	circCHST15 is a novel prognostic biomarker that promotes clear cell renal cell carcinoma cell proliferation and metastasis through the	2021	Gui CP, Liao B, Luo CG, Chen YH, Tan L, Tang YM, Li JY, Hou Y, Song HD, Lin HS, Xu QH, Yao GS, Yao HH, Xi-Liu, Luo JH, Cao JZ, Wei JH,	Molecular cancer	BACKGROUND: Circular RNAs (circRNAs) have been indicated as potentially critical mediators in various types of tumor progression, generally acting as microRNA (miRNA) sponges to regulate downstream gene expression. However, the aberrant expression profile and dysfunction of circRNAs in human clear cell renal cell carcinoma (ccRCC) need to be further investigated. This study mined key prognostic c…	20	1	169	10.1186/s12943-021-01449-w
KIRC	hsa-mir-133a-2	31350524	Computational identification and analysis of early diagnostic biomarkers for kidney cancer.	2019	Tang T, Du X, Zhang X, Niu W, Li C, Tan J,	Journal of human genetics	Renal cell carcinoma is one of the most common urinary system tumors in adults, it is usually asymptomatic in its early stage and the patients are often diagnosed late. MicroRNA has a higher diagnostic accuracy than traditional markers and may become a new type of early diagnostic biomarker for kidney cancer. Three computational methods and several bioinformatic methods including PPI network, ove…	64	10	1015-1022	10.1038/s10038-019-0640-2
KIRC	hsa-mir-320a	30066895	A BAP1 Mutation-specific MicroRNA Signature Predicts Clinical Outcomes in Clear Cell Renal Cell Carcinoma Patients with Wild-type BAP1.	2017	Ge YZ, Xu LW, Zhou CC, Lu TZ, Yao WT, Wu R, Zhao YC, Xu X, Hu ZK, Wang M, Yang XB, Zhou LH, Zhong B, Xu Z, Li WC, Zhu JG, Jia RP,	Journal of Cancer	Background: Clear cell renal cell carcinoma (ccRCC) is the most prevalent histologic subtype of kidney cancers in adults, which could be divided into two distinct subgroups according to the BRCA1 associated protein-1 (BAP1) mutation status. In the current study, we comprehensively analyzed the genome-wide microRNA (miRNA) expression profiles in ccRCC, with the aim to identify the differentially e…	8	13	2643-2652	10.7150/jca.20234
KIRC	hsa-mir-411	31476285	Down-Regulation of Circular RNA_000926 Attenuates Renal Cell Carcinoma Progression through miRNA-411-Dependent CDH2 Inhibition.	2019	Zhang D, Yang XJ, Luo QD, Fu DL, Li ZL, Zhang P, Chong T,	The American journal of pathology	Many studies have recognized that circular RNAs (circRNAs) can be promising targets for renal cell carcinoma (RCC) by acting as competing endogenous RNAs for miRNAs. This study intends to uncover the implication of a novel circRNA, circ_000926 in RCC, and how it affects tumorigenesis. Microarray-based circRNA/gene expression profiling of RCC was used to identify differentially expressed circRNAs/…	189	12	2469-2486	10.1016/j.ajpath.2019.06.016
KIRC	hsa-let-7b	25951903	let-7b and let-7c are determinants of intrinsic chemoresistance in renal cell carcinoma.	2015	Peng J, Mo R, Ma J, Fan J,	World journal of surgical oncology	BACKGROUND: Renal cell carcinoma (RCC) is characterized by inherent resistance to chemotherapy. Earlier studies demonstrated that microRNAs (miRNAs) might be involved in the chemosensitivity of cancers. MicroRNA let-7, a putative tumor suppressor, is dysregulated in many cancers. Our study aims to investigate the exact role of let-7 in chemotherapy sensitivity of 5-fluorouracil (5-FU) in RCC. MET…	13	NA	175	10.1186/s12957-015-0596-4
KIRC	hsa-mir-29b-2	28900502	A BAP1 Mutation-specific MicroRNA Signature Predicts Clinical Outcomes in Clear Cell Renal Cell Carcinoma Patients with Wild-type BAP1.	2017	Ge YZ, Xu LW, Zhou CC, Lu TZ, Yao WT, Wu R, Zhao YC, Xu X, Hu ZK, Wang M, Yang XB, Zhou LH, Zhong B, Xu Z, Li WC, Zhu JG, Jia RP,	Journal of Cancer	Background: Clear cell renal cell carcinoma (ccRCC) is the most prevalent histologic subtype of kidney cancers in adults, which could be divided into two distinct subgroups according to the BRCA1 associated protein-1 (BAP1) mutation status. In the current study, we comprehensively analyzed the genome-wide microRNA (miRNA) expression profiles in ccRCC, with the aim to identify the differentially e…	8	13	2643-2652	10.7150/jca.20234
KIRC	hsa-mir-1301	33901578	SNHG16 promotes cell proliferation and inhibits cell apoptosis via regulation of the miR-1303-p/STARD9 axis in clear cell renal cell	2021	Cheng T, Shuang W, Ye D, Zhang W, Yang Z, Fang W, Xu H, Gu M, Xu W, Guan C,	Cellular signalling	Clear cell renal cell carcinoma (ccRCC) is a common subtype of renal cell carcinoma (RCC) and causes many deaths. Numerous medical studies have suggested that long noncoding RNAs (lncRNAs) exert their biological functions on ccRCC. Herein, functions of lncRNA SNHG16 in ccRCC cells and the mechanism mediated by SNHG16 were investigated. The expression levels of SNHG16 and its downstream genes in c…	84	NA	110013	10.1016/j.cellsig.2021.110013
KIRC	hsa-mir-1180	25906110	Expression Profiles and Clinical Significance of MicroRNAs in Papillary Renal Cell Carcinoma: A STROBE-Compliant Observational Study.	2015	Ge YZ, Xu LW Xu Z Wu R Xin H Zhu M Lu TZ Geng LG Liu H Zhou CC Yu P Zhao YC Hu ZK Zhao Y Zhou LH Wu JP Li WC Zhu JG Jia RP	Medicine	Papillary renal cell carcinoma (pRCC) is the second most prevalent subtype of kidney cancers. In the current study, we analyzed the global microRNA (miRNA) expression profiles in pRCC, with the aim to evaluate the relationship of miRNA expression with the progression and prognosis of pRCC.A total of 163 treatment-naive primary pRCC patients were identified from the Cancer Genome Atlas dataset and…	94	16	e767	10.1097/MD.0000000000000767
KIRC	hsa-mir-328	34170494	LncRNA ITGB2-AS1 promotes the progression of clear cell renal cell carcinoma by modulating miR-328-5p/HMGA1 axis.	2021	Zhang W, Lu Y, Shi H, Li X, Zhang Z, Deng X, Yang Y, Wan B,	Human cell	Clear cell renal cell carcinoma (ccRCC) is the most common histologic subtype of renal cell carcinoma and long non-coding RNAs (lncRNAs) play important roles in the progression of ccRCC. In this study, we aim to explore the potential function of ITGB2-AS1 in ccRCC progression and its underlying molecular mechanism. We first explored the association between ITGB2-AS1 expression level and ccRCC pro…	34	5	1545-1557	10.1007/s13577-021-00563-7
KIRC	hsa-mir-19a	27779660	miR-19a correlates with poor prognosis of clear cell renal cell carcinoma patients via promoting cell proliferation and suppressing	2016	Ma Q, Peng Z, Wang L, Li Y, Wang K, Zheng J, Liang Z, Liu T,	International journal of oncology	MicroRNAs (miRNAs) were reported to be involved in the development of clear cell renal cell carcinoma (ccRCC). However, the study on miRNAs in ccRCC is far from complete. The present study identified miRNAs which could act as potential novel prognostic markers for ccRCC, and analyzed its possible mechanism. We found that miR-19a correlated with poor prognosis of ccRCC patients via promoting cell …	49	6	2589-2599	10.3892/ijo.2016.3746
KIRC	hsa-mir-423	32583425	LINC01426 contributes to clear cell renal cell carcinoma progression by modulating CTBP1/miR-423-5p/FOXM1 axis via interacting with	2020	Jiang Y, Zhang H, Li W, Yan Y, Yao X, Gu W,	Journal of cellular physiology	Increasing evidence suggests that long noncoding RNAs (lncRNAs) are pivotal regulators in oncogenesis. However, the role of numerous lncRNAs has never been unmasked in clear cell renal cell carcinoma (ccRCC). Presently, we investigated the function of long intergenic nonprotein coding RNA 1426 (LINC01426) in ccRCC, as The Cancer Genome Atlas data indicated that LINC01426 was highly expressed in c…	236	1	427-439	10.1002/jcp.29871
KIRP	hsa-mir-31	30116406	MicroRNAs as Urinary Biomarker for Oncocytoma. },	2018	von Brandenstein M, Schlosser M, Herden J, Heidenreich A, Storkel S, Fries JWU,	Disease markers	The identification of benign renal oncocytoma, its differentiation from malignant renal tumors, and their eosinophilic variants are a continuous challenge, influencing preoperative planning and being an unnecessary stress factor for patients. Regressive changes enhance the diagnostic dilemma, making evaluations by frozen sections or by immunohistology (on biopsies) unreliable. MicroRNAs (miRs) ha…	2018	NA	6979073	10.1155/2018/6979073
KIRP	hsa-let-7c	23799849	MicroRNA profiles classify papillary renal cell carcinoma subtypes.	2013	Wach S, Nolte E Theil A Stohr C T Rau T Hartmann A Ekici A Keck B Taubert H Wullich B	British journal of cancer	BACKGROUND: Besides the conventional clear-cell renal cell carcinoma (ccRCC), papillary RCC (pRCC) is the second most common renal malignancy. Papillary RCCs can further be subdivided into two distinct subtypes. Although a clinical relevance of pRCC subtyping has been shown, little is known about the molecular characteristics of both pRCC subtypes. METHODS: We performed microarray-based microRNA …	109	3	714-722	10.1038/bjc.2013.313
KIRP	hsa-mir-224	33919884	Computational Identification of Sex-Biased Biomarker MicroRNAs and Genes Associated with Immune Infiltration in Breast Cancer.	2021	Li EW, Bai Y,	Genes	MicroRNAs (miRNAs) perform their functions through targeting messenger RNAs (mRNAs). X chromosome-located (X-linked) miRNAs have a broad role in cell lineage determination, immune regulation, and oncogenesis. The regulating roles of miRNAs in cancer and immunity are often altered when aberrant expression happens. Sex-biased genes could contribute to cancer sex bias in the context of their express…	12	4	NA	10.3390/genes12040570
KIRP	hsa-mir-222	32109249	miRNA profiling in renal carcinoma suggest the existence of a group of pro-angionenic tumors in localized clear cell renal carcinoma.	2020	Trilla-Fuertes L, Miranda N, Castellano D, Lopez-Vacas R, Farfan Tello CA, de Velasco G, Villacampa F, Lopez-Camacho E, Prado-Vazquez G, Zapater-Moros A, Espinosa E, Fresno Vara JA, Pinto A, Gamez-Pozo A,	PloS one	Renal cell carcinoma comprises a variety of entities, the most common being the clear-cell, papillary and chromophobe subtypes. These subtypes are related to different clinical evolution; however, most therapies have been developed for clear-cell carcinoma and there is not a specific treatment based on different subtypes. In this study, one hundred and sixty-four paraffin samples from primary nep…	15	2	e0229075	10.1371/journal.pone.0229075
KIRP	hsa-mir-200b	24129247	MicroRNA profile: a promising ancillary tool for accurate renal cell tumour diagnosis.	2013	Silva-Santos RM, Costa-Pinheiro P Luis A Antunes L Lobo F Oliveira J Henrique R Jeronimo C	British journal of cancer	BACKGROUND: Renal cell tumours (RCTs) are clinically, morphologically and genetically heterogeneous. Accurate identification of renal cell carcinomas (RCCs) and its discrimination from normal tissue and benign tumours is mandatory. We, thus, aimed to define a panel of microRNAs that might aid in the diagnostic workup of RCTs. METHODS: Fresh-frozen tissues from 120 RCTs (clear-cell RCC, papillary …	109	10	2646-2653	10.1038/bjc.2013.552
LAML	hsa-mir-15b	30478046	Knockout of both miR-15/16 loci induces acute myeloid leukemia. },	2018	Lovat F, Fassan M, Sacchi D, Ranganathan P, Palamarchuk A, Bill M, Karunasiri M, Gasparini P, Nigita G, Distefano R, Veneziano D, Dorrance AM, Garzon R, Croce CM,	Proceedings of the National Academy of Sciences of the United States of America	MicroRNAs (miRNAs) have been extensively reported to be associated with hematological malignancies. The loss of miR-15a/16-1 at chromosome 13q14 is a hallmark of most of human chronic lymphocytic leukemia (CLL). Deletion of murine miR-15a/16-1 and miR-15b/16-2 has been demonstrated to promote B cell malignancies. Here, we evaluate the biological role of miR-15/16 clusters, crossbreeding miR-15a/1…	115	51	13069-13074	10.1073/pnas.1814980115
LAML	hsa-mir-148a	34308752	miR-148a-3p suppresses the progression of acute myeloid leukemia via targeting cyclin-dependent kinase 6 (CDK6).	2021	Zhou H, Jia X, Yang F, Shi P,	Bioengineered	To study the regulation of miR-148a-3p on CDK6 and its mechanism in the progress of acute myeloid leukemia (AML), differential miRNAs were analyzed by bioinformatics, and the miR-148a-3p levels in AML cell lines were detected. Results showed that miR-148a-3p played a crucial role in AML, and the level was lower in AML cells, especially in J111 and KG-1a cells. In J111 and KG-1a cells, the up-regu…	12	1	4508-4519	10.1080/21655979.2021.1956400
LAML	hsa-mir-27a	27013583	MiR-424 and miR-27a increase TRAIL sensitivity of acute myeloid leukemia by targeting PLAG1.	2016	Sun YP, Lu F, Han XY, Ji M, Zhou Y, Zhang AM, Wang HC, Ma DX, Ji CY,	Oncotarget	Although microRNAs have been elaborated to participate in various physiological and pathological processes, their functions in TRAIL resistance of acute myeloid leukemia (AML) remain obscure. In this study, we detected relatively lower expression levels of miR-424&27a in TRAIL-resistant and semi-resistant AML cell lines as well as newly diagnosed patient samples. Overexpression of miR-424&27a, by…	7	18	25276-25290	10.18632/oncotarget.8252
LAML	hsa-mir-6718	32728112	Survival differences and associated molecular signatures of DNMT3A-mutant acute myeloid leukemia patients.	2020	Lauber C, Correia N, Trumpp A, Rieger MA, Dolnik A, Bullinger L, Roeder I, Seifert M,	Scientific reports	Acute myeloid leukemia (AML) is a very heterogeneous and highly malignant blood cancer. Mutations of the DNA methyltransferase DNMT3A are among the most frequent recurrent genetic lesions in AML. The majority of DNMT3A-mutant AML patients shows fast relapse and poor survival, but also patients with long survival or long-term remission have been reported. Underlying molecular signatures and mechan…	10	1	12761	10.1038/s41598-020-69691-8
LAML	hsa-mir-1291	34187569	HCP5, as the sponge of miR-1291, facilitates AML cell proliferation and restrains apoptosis via increasing PIK3R5 expression.	2021	Liu Y, Jing XB, Wang ZC, Han QK,	Human genomics	BACKGROUND: Acute myeloid leukemia (AML) is recognized as a hematological neoplasm with heterogenetic cytology and short-term outcome. HCP5 has been proven to be related with the pathogenesis of AML. However, the underlying mechanism of HCP5 in AML remains unclear. METHODS: Clinical profiles of AML patients were downloaded from TCGA and GTEx databases. LncBase and TargetScan online tools were uti…	15	1	38	10.1186/s40246-021-00340-5
LAML	hsa-mir-378c	26038136	[Apoptosis of acute myeloid leukemia HL-60 cells induced by CDK inhibitor SNS-032 and its molecular mechanisms].	2015	Han YX, You LS, Liu H, Mao LP, Ye XJ, Qian WB,	Zhejiang da xue xue bao. Yi xue ban = Journal of Zhejiang University. Medical sciences	OBJECTIVE: To investigate the effects of cycle-dependent kinase (CDK) inhibitor SNS-032 on apoptosis in human acute myeloid leukemia (AML) HL-60 cells and its molecular mechanisms. METHODS: Cultured AML HL-60 cells were treated with various concentrations of SNS-032. Cell apoptosis was determined with flow cytometry;cell viability was measured by MTT assay; the profiles of microRNA expression of …	44	2	174-178	10.3785/j.issn.1008-9292.2015.03.009
LAML	hsa-mir-191	18187662	MicroRNA signatures associated with cytogenetics and prognosis in acute myeloid leukemia.	2008	Garzon R, Volinia S Liu CG Fernandez-Cymering C Palumbo T Pichiorri F Fabbri M Coombes K Alder H Nakamura T Flomenberg N Marcucci G Calin GA Kornblau SM Kantarjian H Bloomfield CD Andreeff M Croce CM	Blood	MicroRNAs (miRNAs) are small RNAs of 19 to 25 nucleotides that are negative regulators of gene expression. To determine whether miRNAs are associated with cytogenetic abnormalities and clinical features in acute myeloid leukemia (AML), we evaluated the miRNA expression of CD34(+) cells and 122 untreated adult AML cases using a microarray platform. After background subtraction and normalization us…	111	6	3183-3189	10.1182/blood-2007-07-098749
LAML	hsa-mir-4786	32855905	Role of microRNA dysregulation in childhood acute leukemias: Diagnostics, monitoring and therapeutics: A comprehensive review.	2020	Szczepanek J,	World journal of clinical oncology	MicroRNAs (miRNAs) are short noncoding RNAs that regulate the expression of genes by sequence-specific binding to mRNA to either promote or block its translation; they can also act as tumor suppressors (e.g., let-7b, miR-29a, miR-99, mir-100, miR-155, and miR-181) and/or oncogenes (e.g., miR-29a, miR-125b, miR-143-p3, mir-155, miR-181, miR-183, miR-196b, and miR-223) in childhood acute leukemia (…	11	6	348-369	10.5306/wjco.v11.i6.348
LAML	hsa-mir-145	32538049	Lower Serum miR-145 Predicts Poor Prognosis in Patients with Acute Myeloid Leukemia.	2020		Clinical laboratory	BACKGROUND: The current study mainly aims to evaluate the role and clinical significance of miR-145 in the progression of AML. METHODS: Serum and bone marrow nucleated cells (BMNc) were collected and the level of miR-145 was detected by RT-PCR. Pearson's correlation assay was carried out to analyze the correlation between serum miR-145 and clinical index. The receiver operating characteristic (RO…	66	6	NA	10.7754/Clin.Lab.2019.191143
LAML	hsa-mir-340	30171606	Low expression of microRNA-340 confers adverse clinical outcome in patients with acute myeloid leukemia.	2018	Wang Q, Feng T, Xu J, Miao MH, Ji XQ, Zhu H, Shao XJ,	Journal of cellular physiology	MicroRNA-340 (miR-340) was considered as a tumor suppressor by affecting cancer cell proliferation, apoptosis, invasion, and migration, and was downregulated in diverse cancers. Moreover, dysregulation of miR-340 was also found to be associated with drug resistance and predicted patients' survival in various cancers. Herein, we investigated miR-340 expression and its clinical significance in acut…	234	4	4200-4205	10.1002/jcp.27178
LAML	hsa-mir-106a	26038136	[Apoptosis of acute myeloid leukemia HL-60 cells induced by CDK inhibitor SNS-032 and its molecular mechanisms].	2015	Han YX, You LS, Liu H, Mao LP, Ye XJ, Qian WB,	Zhejiang da xue xue bao. Yi xue ban = Journal of Zhejiang University. Medical sciences	OBJECTIVE: To investigate the effects of cycle-dependent kinase (CDK) inhibitor SNS-032 on apoptosis in human acute myeloid leukemia (AML) HL-60 cells and its molecular mechanisms. METHODS: Cultured AML HL-60 cells were treated with various concentrations of SNS-032. Cell apoptosis was determined with flow cytometry;cell viability was measured by MTT assay; the profiles of microRNA expression of …	44	2	174-178	10.3785/j.issn.1008-9292.2015.03.009
LUAD	hsa-mir-328	33706104	MiR-328-3p inhibits lung adenocarcinoma-genesis by downregulation PYCR1.	2021	Lu J, Lin J, Zhou Y, Ye K, Fang C,	Biochemical and biophysical research communications	BACKGROUND: A vast majority of patients with NSCLC (non-small cell lung cancer) have lung adenocarcinoma (LA), and the survival rate of LA varies from 5% to 75% depending on the severity of this adenocarcinoma. PYCR1 (abnormal pyrroline-5-carboxylate reductase 1) gene and miR-328-3p have been found to be associated with cancer development. However, the underlying mechanism of interaction between …	550	NA	99-106	10.1016/j.bbrc.2021.02.029
LUAD	hsa-mir-224	33282547	miR-224, miR-147b and miR-31 associated with lymph node metastasis and prognosis for lung adenocarcinoma by regulating PRPF4B, WDR82	2020	Wang Y, Shang S, Yu K, Sun H, Ma W, Zhao W,	PeerJ	BACKGROUND: The present study is to screen lymph node metastasis-related microRNAs (miRNAs) in lung adenocarcinoma (LUAD) and uncover their underlying mechanisms. METHODS: The miRNA microarray dataset was collected from the Gene Expression Omnibus database under accession number GSE64859. The differentially expressed miRNAs (DEMs) were identified using a t-test. Target genes of DEMs were predicte…	8	NA	e9704	10.7717/peerj.9704
LUAD	hsa-mir-423	33205911	MiR-423-5p aggravates lung adenocarcinoma via targeting CADM1. },	2020	Huang Y, Feng G,	Thoracic cancer	BACKGROUND: At present, microRNAs and its downstream genes have been regarded as influential indicators in various malignancies. Therefore, the aim of this study was to explore the relationship and molecular mechanism of the miR-423-5p and its downstream gene CADM1 in the LUAD. METHODS: The pcDNA-CADM1 was used to construct the CADM1 overexpressed cell model. The cell proliferation was determined…	12	2	210-217	10.1111/1759-7714.13745
LUAD	hsa-mir-193a	30036873	The LncRNA NEAT1 Accelerates Lung Adenocarcinoma Deterioration and Binds to Mir-193a-3p as a Competitive Endogenous RNA.	2018	Xiong DD, Li ZY, Liang L, He RQ, Ma FC, Luo DZ, Hu XH, Chen G,	Cellular physiology and biochemistry : international journal of experimental cellular physiology, biochemistry, and pharmacology	BACKGROUND/AIMS: Long noncoding RNAs (lncRNAs) contribute to the development of multiple malignant tumors. Here, we focused on the biological function and underlying molecular mechanism of an lncRNA, nuclear-enriched abundant transcript 1 (NEAT1), in lung adenocarcinoma (LUAD). METHODS: In vitro experiments were conducted to determine the biological effects of NEAT1 in LUAD cells. A luciferase ac…	48	3	905-918	10.1159/000491958
LUAD	hsa-mir-147b	33282547	miR-224, miR-147b and miR-31 associated with lymph node metastasis and prognosis for lung adenocarcinoma by regulating PRPF4B, WDR82	2020	Wang Y, Shang S, Yu K, Sun H, Ma W, Zhao W,	PeerJ	BACKGROUND: The present study is to screen lymph node metastasis-related microRNAs (miRNAs) in lung adenocarcinoma (LUAD) and uncover their underlying mechanisms. METHODS: The miRNA microarray dataset was collected from the Gene Expression Omnibus database under accession number GSE64859. The differentially expressed miRNAs (DEMs) were identified using a t-test. Target genes of DEMs were predicte…	8	NA	e9704	10.7717/peerj.9704
LUAD	hsa-mir-3607	28866416	Upregulation of miR-3607 promotes lung adenocarcinoma proliferation by suppressing APC expression.	2017	Lin Y, Gu Q, Sun Z, Sheng B, Qi C, Liu B, Fu T, Liu C, Zhang Y,	Biomedicine & pharmacotherapy = Biomedecine & pharmacotherapie	Lung cancer is the leading cause of worldwide cancer-related deaths, although many drugs and new therapeutic approaches have been used, the 5-years survival rate is still low for lung cancer patients. microRNAs have been shown to regulate lung cancer initiation and development, here we studied the role of miR-3607 in lung cancer cell proliferation. We found miR-3607 was upregulated in lung cancer…	95	NA	497-503	10.1016/j.biopha.2017.08.052
LUAD	hsa-mir-326	33913391	MiR-326 mediates malignant biological behaviors of lung adenocarcinoma by targeting ZEB1.	2021	Liu M, Wu H, Liu Y, Tan Y, Wang S, Xie S, Xiang R, Liang J, Zhang R, Xu C, He J, Li Q,	Science progress	MiR-326 functions as an antioncogene in the several types of cancer. However, the underling mechanisms through which miRNA-326 regulates the anti-carcinogenesis of lung adenocarcinoma have remained elusive. The aim of this study was to explore the role and regulatory mechanism of miR-326 in cell proliferation, invasion, migration and apoptosis in lung adenocarcinoma. Quantitative real-time PCR (q…	104	2	3.68504E+14	10.1177/00368504211009379
LUAD	hsa-let-7b	34012797	Let-7b-3p inhibits tumor growth and metastasis by targeting the BRF2-mediated MAPK/ERK pathway in human lung adenocarcinoma.	2021	Li Y, Dong R, Lu M, Cheng C, Feng Z, Zhao R, Liang J, Han J, Jiang J, Xu-Welliver M, Renaud S, Tian H,	Translational lung cancer research	BACKGROUND: Lung cancer is a malignant tumor with the highest morbidity and mortality rates worldwide, of which lung adenocarcinoma (LUAD) is the most common subtype. Overall, current treatments of LUAD are not satisfactory; therefore, novel targets need to be explored. Let-7b-3p is an important member of the let-7 family of microRNAs (miRNAs), and has not been studied separately in LUAD. This st…	10	4	1841-1856	10.21037/tlcr-21-299
LUAD	hsa-mir-34a	32559619	HCG18/miR-34a-5p/HMMR axis accelerates the progression of lung adenocarcinoma.	2020	Li W, Pan T, Jiang W, Zhao H,	Biomedicine & pharmacotherapy = Biomedecine & pharmacotherapie	As the most common subtype of lung cancer, lung adenocarcinoma (LUAD) is the frequently occurred cancers in human. Therefore, thorough investigation is necessary for understanding the progression of LUAD. HMMR has functioned as a regulator in some cancers, whereas its biological role still needs to be investigated in LUAD. By bioinformatics analysis, we found that HMMR was highly expressed in LUA…	129	NA	110217	10.1016/j.biopha.2020.110217
LUAD	hsa-mir-455	33311443	Linc00426 accelerates lung adenocarcinoma progression by regulating miR-455-5p as a molecular sponge.	2020	Li H, Mu Q, Zhang G, Shen Z, Zhang Y, Bai J, Zhang L, Zhou D, Zheng Q, Shi L, Su W, Yin C, Zhang B,	Cell death & disease	Increasing lines of evidence indicate the role of long non-coding RNAs (LncRNAs) in gene regulation and tumor development. Hence, it is important to elucidate the mechanisms of LncRNAs underlying the proliferation, metastasis, and invasion of lung adenocarcinoma (LUAD). We employed microarrays to screen LncRNAs in LUAD tissues with and without lymph node metastasis and revealed their effects on L…	11	12	1051	10.1038/s41419-020-03259-2
LUAD	hsa-mir-16-1	25743273	Targeting of YAP1 by microRNA-15a and microRNA-16-1 exerts tumor suppressor function in gastric adenocarcinoma.	2015	Kang W, Tong JH, Lung RW, Dong Y, Zhao J, Liang Q, Zhang L, Pan Y, Yang W, Pang JC, Cheng AS, Yu J, To KF,	Molecular cancer	BACKGROUND: MicroRNAs (miRNAs) have been reported to play an important role in tumorigenesis. In this study, the role of miR-15a and miR-16-1 in gastric adenocarcinoma (GAC) was investigated. METHODS: The expression of miR-15a and miR-16-1 in cell lines and primary tumors was examined by miRNA qRT-PCR. Proliferative assays, colony formation, cell invasion and migration, flow cytometry analysis an…	14	NA	52	10.1186/s12943-015-0323-3
LUAD	hsa-mir-1224	32308483	Circular RNA Circ-ZNF609 Promotes Lung Adenocarcinoma Proliferation by Modulating miR-1224-3p/ETV1 Signaling.	2020	Zuo Y, Shen W, Wang C, Niu N, Pu J,	Cancer management and research	BACKGROUND: Circ-ZNF609 has been shown to modulate cancer progression in several kinds of cancer. However, the role of circ-ZNF609 played in lung adenocarcinoma (LAUD) remains unclear. In this study, we investigated the role of circ-ZNF609 in regulating LAUD cancer progression. MATERIALS AND METHODS: Quantitative reverse transcription polymerase chain reaction was conducted to evaluate circ-ZNF60…	12	NA	2471-2479	10.2147/CMAR.S232260
LUAD	hsa-mir-500a	30404194	Unique MicroRNA and mRNA Interactions in EGFR-Mutated Lung Adenocarcinoma.	2018	Subat S, Inamura K, Ninomiya H, Nagano H, Okumura S, Ishikawa Y,	Journal of clinical medicine	The EGFR gene was one of the first molecules to be selected for targeted gene therapy. EGFR-mutated lung adenocarcinoma, which is responsive to EGFR inhibitors, is characterized by a distinct oncogenic pathway in which unique microRNA (miRNA)(-)mRNA interactions have been observed. However, little information is available about the miRNA(-)mRNA regulatory network involved. Both miRNA and mRNA exp…	7	11	NA	10.3390/jcm7110419
LUAD	hsa-mir-1271	32515146	Upregulation of lncRNA ZFAS1 promotes lung adenocarcinoma progression by sponging miR-1271-5p and upregulating FRS2.	2020	Fan G, Jiao J, Shen F, Chu F,	Thoracic cancer	BACKGROUND: Nowadays, the important roles of long non-coding RNAs (LncRNAs) in lung adenocarcinoma (LAD) is being increasingly recognized. The purpose of this study was to explore the regulatory mechanism of lncRNA ZFAS1 in LAD. METHODS: The expression and function of lncRNA ZFAS1 were assessed by RT-qPCR, CCK-8, transwell and dual luciferase reporter assays. RESULTS: Upregulation of lncRNA ZFAS1…	11	8	2178-2187	10.1111/1759-7714.13525
LUAD	hsa-mir-138-1	28035073	MicroRNA expression profiles and clinicopathological implications in lung adenocarcinoma according to EGFR, KRAS, and ALK status.	2016	Kim H, Yang JM, Jin Y, Jheon S, Kim K, Lee CT, Chung JH, Paik JH,	Oncotarget	Lung adenocarcinoma has distinctive clinicopathological features that are related to specific genetic alterations, including EGFR and KRAS mutations and ALK rearrangement. MicroRNAs are small non-coding RNAs that post-transcriptionally regulate many important biological processes and influence cancer phenotypes. This study retrospectively investigated microRNA expression profiles, and their clini…	8	5	8484-8498	10.18632/oncotarget.14298
LUAD	hsa-mir-203a	31566718	Long noncoding RNA FBXL19-AS1 induces tumor growth and metastasis by sponging miR-203a-3p in lung adenocarcinoma.	2019	Wang L, Zhang X, Liu Y, Xu S,	Journal of cellular physiology	The pivotal roles of long noncoding RNAs have been reported in various cancers. Recently, FBXL19-AS1 was proposed to be involved in tumor progression. However, its role in lung adenocarcinoma (LUAD) remains elusive. In this study, we observed that FBXL19-AS1 was significantly upregulated in LUAD tissues and high FBXL19-AS1 expression in LUAD was associated with a poor prognosis. Nevertheless, miR…	235	4	3612-3625	10.1002/jcp.29251
LUAD	hsa-mir-98	30692511	Long non-coding RNA linc00665 promotes lung adenocarcinoma progression and functions as ceRNA to regulate AKR1B10-ERK signaling by	2019	Cong Z, Diao Y, Xu Y, Li X, Jiang Z, Shao C, Ji S, Shen Y, De W, Qiang Y,	Cell death & disease	Long non-coding RNAs (lncRNAs) are frequently dysregulated in multiple malignancies, demonstrating their potential oncogenic or tumor-suppressive roles in tumorigenesis. Herein, we reported the identification of a novel lncRNA, linc00665 (ENST00000590622), which was markedly upregulated in lung adenocarcinoma (LUAD) tissues and might serve as an independent predictor for poor prognosis. Functiona…	10	2	84	10.1038/s41419-019-1361-3
LUAD	hsa-mir-769	33604388	Knockdown of MALAT1 Inhibits the Progression of Chronic Periodontitis via Targeting miR-769-5p/HIF3A Axis.	2021	Chen Q, Cao M, Ge H,	BioMed research international	PURPOSE: Chronic periodontitis (CP) is a long-lasting inflammatory disease that seriously affects oral health. This study is aimed at investigating the regulatory mechanism of metastasis-associated lung adenocarcinoma transcript 1 (MALAT1) in CP. METHODS: Primary human periodontal ligament cells (PDLCs) were treated with P. gingivalis lipopolysaccharide (LPS) to establish a CP model. Quantitative…	2021	NA	8899863	10.1155/2021/8899863
LUAD	hsa-mir-589	29588350	The Circular RNA circPRKCI Promotes Tumor Growth in Lung Adenocarcinoma.	2018	Qiu M, Xia W, Chen R, Wang S, Xu Y, Ma Z, Xu W, Zhang E, Wang J, Fang T, Hu J, Dong G, Yin R, Wang J, Xu L,	Cancer research	Somatic copy number variations (CNV) may drive cancer progression through both coding and noncoding transcripts. However, noncoding transcripts resulting from CNV are largely unknown, especially for circular RNAs. By integrating bioinformatics analyses of alerted circRNAs and focal CNV in lung adenocarcinoma, we identify a proto-oncogenic circular RNA (circPRKCI) from the 3q26.2 amplicon, one of …	78	11	2839-2851	10.1158/0008-5472.CAN-17-2808
LUSC	hsa-mir-152	33253979	miRNAs in lung cancer. A systematic review identifies predictive and prognostic miRNA candidates for precision medicine in lung cancer.	2020	Zhong S, Golpon H, Zardo P, Borlak J,	Translational research : the journal of laboratory and clinical medicine	Lung cancer (LC) is the leading cause of cancer-related death worldwide and miRNAs play a key role in LC development. To better diagnose LC and to predict drug treatment responses we evaluated 228 articles encompassing 16,697 patients and 12,582 healthy controls. Based on the criteria of >/=3 independent studies and a sensitivity and specificity of >0.8 we found blood-borne miR-20a, miR-10b, miR-…	230	NA	164-196	10.1016/j.trsl.2020.11.012
LUSC	hsa-mir-30e	34112238	CircPVT1 promotes proliferation of lung squamous cell carcinoma by binding to miR-30d/e.	2021	Shi J, Lv X, Zeng L, Li W, Zhong Y, Yuan J, Deng S, Liu B, Yuan B, Chen Y, Ming Z, Yang X, Fang P, Yang S, Chen G,	Journal of experimental & clinical cancer research : CR	BACKGROUND: Circular RNAs (circRNAs) are a new type of extensive non-coding RNAs that regulate the activation and progression of different human diseases, including cancer. However, information on the underlying mechanisms and clinical significance of circRNAs in lung squamous cell carcinoma (LUSC) remains scant. METHODS: The expression profile of RNAs in 8 LUSC tissues, and 9 healthy lung tissue…	40	1	193	10.1186/s13046-021-01976-w
LUSC	hsa-mir-185	33300377	LncRNA PART1 promotes lung squamous cell carcinoma progression via miR-185-5p/Six1 axis.	2020	Cao Y, Zhang R, Luo X, Yang Y,	Human & experimental toxicology	Dysregulation of the long non-coding RNA prostate androgen regulated transcript 1 (lncRNA PART1) is involved in the tumorigenesis of various cancers. However, little is known about its function and molecular mechanism in the development of lung squamous cell carcinoma (LSCC). In this study, we examined the expression of PART1 in LSCC clinical tissue samples and cell lines, and gain- and loss-of-f…	40	6	960-976	10.1177/0960327120979032
LUSC	hsa-mir-944	32319550	Long noncoding RNA PRNCR1 exerts oncogenic effects in tongue squamous cell carcinoma in vitro and in vivo by sponging microRNA944 and	2020	Lin C, Zou Y, Li R, Liu D,	International journal of molecular medicine	A long noncoding RNA (lncRNA) called prostate cancerassociated noncoding RNA 1 (PRNCR1) serves crucial roles in the aggressive phenotypes of colorectal cancer and nonsmall cell lung cancer. However, there is little research on the expression profile, clinical value and detailed functions of PRNCR1 in tongue squamous cell carcinoma (TSCC). The aim of the present study was to determine PRNCR1 expre…	46	1	119-130	10.3892/ijmm.2020.4581
LUSC	hsa-mir-22	32691705	Investigation of Targeting Relationship between Micro-Rna-22 and Vegfr3 in Lung Squamous Cell Carcinoma.	2020	Dong Z, Xu QH, Zhu YB, Wang YF, Xiong J, Dang S,	Combinatorial chemistry & high throughput screening	AIM: The present study explored the clinical significance of microRNA-22 (miR-22) expression in lung squamous cell carcinoma and to explore the targeting relationship with vascular endothelial growth factor receptor 3 (VEGFR3). METHODS: A total of 49 patients with lung squamous cell carcinoma who underwent surgical treatment were selected. The expression of miR-22 was detected by fluorescence qua…	24	1	148-154	10.2174/1386207323666200720012917
LUSC	hsa-mir-183	33953608	Clinical Significance of miR-183-3p and miR-182-5p in NSCLC and Their Correlation.	2021	Zhang T, Li W, Gu M, Wang Z, Zhou S, Hao X, Li W, Xu S,	Cancer management and research	PURPOSE: Accumulating evidence has indicated that dysregulated microRNAs (miRNAs) are involved in cancer progression. In this study, we evaluated the clinicopathologic significance of miR-183-3p and miR-182-5p, and the role of miR-183-3p in non-small-cell lung cancer (NSCLC) progression. PATIENTS AND METHODS: Seventy-six NSCLC patients from Beijing Chest Hospital were included. The expression of …	13	NA	3539-3550	10.2147/CMAR.S305179
LUSC	hsa-mir-200a	32922621	EphA2, a possible target of miR-200a, functions through the AKT2 pathway in human lung carcinoma.	2020	Tsubochi H, Minegishi K, Goto A, Nakamura R, Matsubara D, Dobashi Y,	International journal of clinical and experimental pathology	We previously reported that miR-200a was highly up-regulated in lung carcinoma, exhibiting a copy number increase (CNI) of the AKT2 gene (AKT2+ group) in defined subsets, i.e., adenocarcinoma and early stages of carcinoma (pStage I/II). In this study, we searched possible targets of miR-200a in these subsets by IHC analyses focusing on the expression of known target proteins of miR-200a: beta-cat…	13	8	2201-2210	eCollection 2020
LUSC	hsa-mir-99a	24410957	Reciprocal regulation of microRNA-99a and insulin-like growth factor I receptor signaling in oral squamous cell carcinoma cells.	2014	Yen YC Shiah SG Chu HC Hsu YM Hsiao JR Chang JY Hung WC Liao CT Cheng AJ Lu YC Chen YW,	Molecular cancer	BACKGROUND: MicroRNAs (miRNAs), small noncoding RNA molecules can function as oncogenes or tumor suppressors in tumorigenesis. Oral squamous cell carcinoma (OSCC) is one of the most prevalent cancers worldwide with a 5-year survival rate of approximately 50%. METHODS: The expression of microRNA-99a (miR-99a) in OSCC tissues and cell lines was investigated using quantitative reverse transcription-…	13	NA	6	10.1186/1476-4598-13-6
LUSC	hsa-mir-330	21448905	MicroRNA-328 is associated with (non-small) cell lung cancer (NSCLC) brain metastasis and mediates NSCLC migration.	2011	Arora S, Ranade AR Tran NL Nasser S Sridhar S Korn RL Ross JT Dhruv H Foss KM Sibenaller Z Ryken T Gotway MB Kim S Weiss GJ	International journal of cancer	Brain metastasis (BM) can affect approximately 25% of nonsmall cell lung cancer (NSCLC) patients during their lifetime. Efforts to characterize patients that will develop BM have been disappointing. microRNAs (miRNAs) regulate the expression of target mRNAs. miRNAs play a role in regulating a variety of targets and, consequently, multiple pathways, which make them a powerful tool for early detect…	129	11	2621-2631	10.1002/ijc.25939
LUSC	hsa-mir-375	33787082	LUCAT1 as an oncogene in tongue squamous cell carcinoma by targeting miR-375 expression.	2021	Zhang K, Wang Q, Zhong B, Gong Z,	Journal of cellular and molecular medicine	Emerging studies suggested that lncRNAs play a crucial molecular role in cancer development and progression. LncRNA LUCAT1 has been proved as oncogenic molecular in lung cancer, glioma, osteosarcoma, renal carcinoma and oesophageal squamous cell carcinoma. However, its roles and function mechanisms in tongue squamous cell carcinoma (TSCC) are still unknown. We showed that the expression of LUCAT1…	25	10	4543-4550	10.1111/jcmm.15982
LUSC	hsa-mir-204	30987362	Exosomal miRNAs as Novel Pharmacodynamic Biomarkers for Cancer Chemopreventive Agent Early Stage Treatments in Chemically Induced Mouse	2019	Zhou Y, Zhang Q, Du M, Xiong D, Wang Y, Mohammed A, Lubet RA, Wang L, You M,	Cancers	BACKGROUND: Chemopreventive agent (CPA) treatment is one of the main preventive options for lung cancer. However, few studies have been done on pharmacodynamic biomarkers of known CPAs for lung cancer. MATERIALS AND METHODS: In this study, we treated mouse models of lung squamous cell carcinoma with three different CPAs (MEK inhibitor: AZD6244, PI-3K inhibitor: XL-147 and glucocorticoid: Budesoni…	11	4	NA	10.3390/cancers11040477
LUSC	hsa-mir-877	33572343	Clinical Utility of microRNAs in Exhaled Breath Condensate as Biomarkers for Lung Cancer.	2021	Perez-Sanchez C, Barbarroja N, Pantaleao LC, Lopez-Sanchez LM, Ozanne SE, Jurado-Gamez B, Aranda E, Lopez-Pedrera C, Rodriguez-Ariza A,	Journal of personalized medicine	This study represents a novel proof of concept of the clinical utility of miRNAs from exhaled breath condensate (EBC) as biomarkers of lung cancer (LC). Genome-wide miRNA profiling and machine learning analysis were performed on EBC from 21 healthy volunteers and 21 LC patients. The levels of 12 miRNAs were significantly altered in EBC from LC patients where a specific signature of miR-4507, miR-…	11	2	NA	10.3390/jpm11020111
LUSC	hsa-let-7c	33760127	Long noncoding RNA MIR4713HG aggravates malignant behaviors in oral tongue squamous cell carcinoma via binding with microRNA let7c5p.	2021	Jia B, Zheng X, Qiu X, Jiang X, Liu J, Huang Z, Xiang S, Chen G, Zhao J,	International journal of molecular medicine	Oral tongue squamous cell carcinoma (OTSCC) is one of the most aggressive pathological types of head and neck squamous cell carcinoma, and presents with rapid local invasion and metastasis. The present study confirmed that the long noncoding (lnc) RNA MIR4713HG was markedly upregulated in both OTSCC tissues and cell lines and associated with poor survival. The present study performed a series of …	47	5	NA	10.3892/ijmm.2021.4917
LUSC	hsa-mir-21	33193757	miR-21 Overexpression Promotes Esophageal Squamous Cell Carcinoma Invasion and Migration by Repressing Tropomyosin 1.	2020	Shen Z, Xu X, Lv L, Dai H, Chen J, Chen B,	Gastroenterology research and practice	The migration and invasion of esophageal squamous cell carcinoma are associated with clinical outcomes, however, the mechanisms remain poorly understood. Here, we found that miR-21 is significantly overexpressed in ESCC, lung cancer, and bladder cancer compared with the adjacent normal tissue. MiR-21 and TPM1 expressions were analyzed by RT-qPCR and WB in 30 ESCC, 10 lung cancer, and 10 bladder c…	2020	NA	6478653	10.1155/2020/6478653
LUSC	hsa-mir-135b	31423286	Decision tree-based classifiers for lung cancer diagnosis and subtyping using TCGA miRNA expression data.	2019	Sherafatian M, Arjmand F,	Oncology letters	Lung cancer has the world's highest cancer- associated mortality rate, making biomarker discovery for this cancer a pressing issue. Machine learning approaches to identify molecular biomarkers are not as prevalent as screening of potential biomarkers by differential expression analysis. However, several differentially expressed miRNAs involved in cancer have been identified using this approach. T…	18	2	2125-2131	10.3892/ol.2019.10462
LUSC	hsa-mir-451a	30813343	Regulation of KIF2A by Antitumor miR-451a Inhibits Cancer Cell Aggressiveness Features in Lung Squamous Cell Carcinoma.	2019	Uchida A, Seki N, Mizuno K, Yamada Y, Misono S, Sanada H, Kikkawa N, Kumamoto T, Suetsugu T, Inoue H,	Cancers	In the human genome, miR-451a is encoded close to the miR-144 on chromosome region 17q11.2. Our previous study showed that both strands of pre-miR-144 acted as antitumor miRNAs and were involved in lung squamous cell carcinoma (LUSQ) pathogenesis. Here, we aimed to investigate the functional significance of miR-451a and to identify its targeting of oncogenic genes in LUSQ cells. Downregulation of…	11	2	NA	10.3390/cancers11020258
LUSC	hsa-mir-1249	32215864	Differential expression of circulating serum miR-1249-3p, miR-3195, and miR-3692-3p in non-small cell lung cancer.	2020	Kumar S, Sharawat SK, Ali A, Gaur V, Malik PS, Pandey M, Kumar S, Mohan A, Guleria R,	Human cell	Global deregulation in miRNA expression is a hallmark of cancer cell. An estimated 2300 mature miRNAs are encoded by human genome; role of many of which in carcinogenesis and as cancer biomarkers remains unexplored. In this study, we investigated the utility of miR-3692-3p, miR-3195, and miR-1249-3p as biomarkers in non-small cell lung cancer (NSCLC). For this prospective study, 115 subjects, inc…	33	3	839-849	10.1007/s13577-020-00351-9
LUSC	hsa-mir-671	31737116	Prognostic Value of Survival of MicroRNAs Signatures in Non-small Cell Lung Cancer.	2019	Chen B, Gao T, Yuan W, Zhao W, Wang TH, Wu J,	Journal of Cancer	Introduction: Accumulating evidence showed that a large number of microRNAs (miRNAs) are abnormally expressed in lung cancer tissues and play critical roles in cancer development and progression. The aim of this study is to identify the differentially expressed miRNAs (DEMs) between non-small cell lung cancer (NSCLC) and normal lung tissues, and evaluate the prognostic value and potential target …	10	23	5793-5804	10.7150/jca.30336
